# Supplementary material for: Elucidating the genomic architecture of Asian EGFR-mutant lung adenocarcinoma through multi-region exome sequencing
Source: Nat Commun. 2018 Jan 15;9:216. doi: 10.1038/s41467-017-02584-z (PMC5768770; doi:10.1038/s41467-017-02584-z)
Supplement: Supplementary file 5 — Supplementary Data 3 [file 41467_2017_2584_MOESM5_ESM.xlsx]

## Sheet: SD3 - WGD, Purity, Ploidy
SampleID	Purity	ASCAT predicted ploidy	Median Integer ploidy (copy number)	Whole Genome Doubling p-value	TP53 mutant status
A001-T-S01	0.5	3.28363	3	0	Mutant
A001-T-S02	0.36	3.36109	3	0	Mutant
A001-T-S03	0.58	4.19608	4	0	Mutant
A001-T-S04	0.47	4.01221	4	0	Mutant
A006-T-S01	0.22	1.9405	2	0.4372	Wildtype
A006-T-S04	0.24	1.89823	2	0.6666	Wildtype
A006-T-S05	0.28	1.97895	2	0.6909	Wildtype
A006-T-S06	0.29	1.97766	2	0.585	Wildtype
A006-T-S08	0.3	2.00163	2	0.3604	Wildtype
A006-T-S09	0.26	1.99492	2	0.5972	Wildtype
A014-T-S08	0.51	2.55124	3	0	Mutant
A014-T-S21	0.51	2.58374	3	0	Mutant
A014-T-S25	0.39	2.60843	3	0	Mutant
A014-T-S30	0.52	2.54685	3	0	Mutant
A014-T-S35	0.36	2.69912	3	0	Mutant
A014-T-S39	0.39	2.57116	3	0	Mutant
A014-T-S44	0.33	2.5252	3	0	Mutant
A014-T-S47	0.61	2.62121	3	0.0001	Mutant
A014-T-S52	0.25	2.82772	3	0	Mutant
A014-T-S55	0.48	2.84363	3	0	Mutant
A014-T-S59	0.24	2.79361	3	0	Mutant
A017-T-S10	0.33	3.26877	3	0	Mutant
A017-T-S11	0.45	2.56138	2	0	Mutant
A017-T-S16	0.27	3.12494	3	0.0001	Mutant
A017-T-S20	0.45	4.40265	4	0.0035	Mutant
A021-T-S02	0.54	2.99297	3	0	Mutant
A021-T-S14	0.35	3.46498	3	0	Mutant
A021-T-S17	0.33	3.56888	3	0.0001	Mutant
A022-T-S02	0.34	3.04742	3	0	Wildtype
A022-T-S05	0.23	2.95692	3	0	Wildtype
A022-T-S08	0.22	2.83636	3	0	Wildtype
A022-T-S11	0.25	3.01547	3	0	Wildtype
A022-T-S14	0.29	2.93984	3	0	Wildtype
A027-T-S21	0.22	2.01551	2	0.1351	Wildtype
A028-T-S06	0.25	2.93185	3	0	Mutant
A062-T-S11	0.43	2.49875	2	0	Mutant
A062-T-S19	0.32	2.57839	2	0	Mutant
A062-T-S23	0.54	2.53579	2	0	Mutant
A062-T-S27	0.3	2.65071	2	0	Mutant
A062-T-S31	0.52	2.49511	2	0	Mutant
A065-T-S09	0.22	4.17252	4	0.0005	Mutant
A065-T-S18	0.26	3.34393	3	0	Mutant
A065-T-S22	0.24	4.24697	4	0	Mutant
A065-T-S26	0.24	4.30146	4	0	Mutant
A071-T-S05	0.25	3.12963	3	0	Wildtype
A071-T-S17	0.21	3.34132	3	0	Wildtype
A071-T-S21	0.38	3.24649	3	0	Wildtype
A071-T-S29	0.2	3.48458	3	0	Wildtype
A102-T-S04	0.32	2.16697	2	0	Wildtype
A102-T-S29	0.24	2.05545	2	0.0002	Wildtype
A103-T-S25	0.43	2.74846	3	0	Mutant
A103-T-S31	0.3	2.73387	3	0	Mutant
A112-T-S15	0.77	2.03644	2	0.1318	Wildtype
A112-T-S20	0.31	2.0712	2	0.1302	Wildtype
A112-T-S28	0.67	2.03823	2	0.1346	Wildtype
A112-T-S32	0.57	2.03566	2	0.1367	Wildtype
A112-T-S40	0.58	2.09827	2	0.1291	Wildtype
A112-T-S48	0.57	2.04695	2	0.1314	Wildtype
A121-T-S01	0.46	2.22796	2	0.0003	Mutant
A121-T-S03	0.67	2.24366	2	0.0003	Mutant
A121-T-S05	0.61	2.25316	2	0	Mutant
