# Supplementary material for: Elucidating the genomic architecture of Asian EGFR-mutant lung adenocarcinoma through multi-region exome sequencing
Source: Nat Commun. 2018 Jan 15;9:216. doi: 10.1038/s41467-017-02584-z (PMC5768770; doi:10.1038/s41467-017-02584-z)
Supplement: Supplementary file 6 — Supplementary Data 4 [file 41467_2017_2584_MOESM6_ESM.xlsx]

## Sheet: SD4-CN ploidy adjust cytoband
Cytoband	Chrom	Start	End	No. Patients Amp (of 15)	No. patients Del (of 15)	No patients truncal Amp (of 11)	No patients truncal del (of 11)	A001-T-S01	A001-T-S02	A001-T-S03	A001-T-S04	A006-T-S01	A006-T-S04	A006-T-S05	A006-T-S06	A006-T-S08	A006-T-S09	A014-T-S08	A014-T-S21	A014-T-S25	A014-T-S30	A014-T-S35	A014-T-S39	A014-T-S44	A014-T-S47	A014-T-S52	A014-T-S55	A014-T-S59	A017-T-S10	A017-T-S11	A017-T-S16	A017-T-S20	A021-T-S02	A021-T-S14	A021-T-S17	A022-T-S02	A022-T-S05	A022-T-S08	A022-T-S11	A022-T-S14	A027-T-S21	A028-T-S06	A062-T-S11	A062-T-S19	A062-T-S23	A062-T-S27	A062-T-S31	A065-T-S09	A065-T-S18
Ploidy								3	3	4	4	2	2	2	2	2	2	3	3	3	3	3	3	3	3	3	3	3	3	2	3	4	3	3	3	3	3	3	3	3	2	3	2	2	2	2	2	4	3
1q25.3	1	180300000	185800000	13	0	9	0	1	1	1	0	1	1	1	2	2	2	0	0	0	0	0	0	0	0	1	0	1	1	2	1	2	1	1	1	1	2	1	1	1	0	2	2	2	1	2	1	2	2
1q31.1	1	185800000	190800000	13	0	9	0	1	1	1	0	1	1	1	2	2	2	0	0	0	0	0	0	0	0	1	0	1	1	2	1	3	1	2	2	1	2	1	1	1	0	2	2	2	1	2	1	3	3
1q31.2	1	190800000	193800000	13	0	9	0	1	1	1	0	1	1	1	2	2	2	0	0	0	0	0	0	0	0	1	0	1	1	2	1	3	1	2	2	1	2	1	1	1	0	3	1	1	1	1	1	4	3
1q31.3	1	193800000	198700000	13	0	9	0	1	1	1	0	1	1	1	2	2	2	0	0	0	0	0	0	0	0	1	0	1	1	2	1	3	1	2	2	1	2	1	1	1	0	1	2	1	1	1	1	4	3
1q32.1	1	198700000	207200000	13	0	9	0	1	1	1	0	1	1	1	1	1	1	0	0	0	0	0	0	0	0	1	0	1	1	2	1	2	1	2	2	1	1	1	1	1	0	1	1	1	1	1	1	2	2
1q32.2	1	207200000	211500000	13	0	9	0	1	1	1	0	1	1	1	1	1	1	0	0	0	0	0	0	0	0	1	0	1	1	2	1	2	1	2	2	1	1	1	1	1	0	4	1	1	1	1	1	2	2
1q42.11	1	224100000	224600000	13	0	9	0	1	1	1	0	1	1	1	2	2	2	0	0	0	0	0	0	0	0	1	0	1	1	2	1	2	1	1	1	1	1	1	1	1	0	1	1	1	1	1	1	2	3
1q42.12	1	224600000	227000000	13	0	9	0	1	1	1	0	1	1	1	2	2	2	0	0	0	0	0	0	0	0	1	0	1	1	2	1	2	1	1	1	1	1	1	1	1	0	1	1	1	1	1	1	2	3
1q43	1	236600000	243700000	13	0	9	0	1	1	1	0	1	1	1	2	2	2	0	0	0	0	0	0	0	0	1	0	1	1	2	1	3	1	2	2	1	2	1	1	1	0	5	2	2	1	2	1	3	3
1q44	1	243700000	249250621	13	0	9	0	1	1	1	0	1	1	1	2	2	2	0	0	0	0	0	0	0	0	1	0	1	1	2	1	2	1	1	1	1	1	1	1	1	0	3	2	2	1	2	1	3	3
1q32.3	1	211500000	214500000	13	0	8	0	1	1	1	0	1	1	1	1	1	1	0	0	0	0	0	0	0	0	1	0	0	1	2	1	2	1	1	0	1	1	1	1	1	0	1	1	1	1	1	1	2	2
7p21.1	7	16500000	20900000	13	0	8	0	2	2	2	2	0	0	0	0	1	1	2	2	2	2	2	2	2	2	3	3	3	5	4	6	8	3	4	4	0	0	0	0	0	0	1	3	3	3	3	3	2	1
7p21.2	7	13800000	16500000	13	0	8	0	2	2	2	2	0	0	0	0	1	1	2	2	2	2	2	2	2	2	3	3	3	5	5	6	8	2	3	4	0	0	0	0	0	0	1	3	3	4	3	4	2	2
7p21.3	7	7300000	13800000	13	1	7	0	2	2	2	2	0	0	0	0	1	1	2	2	2	2	2	2	2	2	3	3	3	5	5	6	8	-1	1	1	0	0	0	0	0	0	1	3	3	4	3	4	2	1
7p22.2	7	2800000	4500000	13	1	7	0	2	2	1	1	0	0	0	0	1	1	1	1	1	1	1	2	1	1	2	2	2	4	3	3	5	-1	1	1	0	0	0	0	0	0	1	2	3	3	3	3	1	1
1p36.31	1	5400000	7200000	13	0	6	0	1	1	1	0	0	0	0	0	0	0	0	0	0	0	0	0	0	0	0	0	0	1	1	0	1	1	1	0	2	1	1	2	1	1	1	1	2	1	2	1	1	1
8q23.3	8	112100000	117700000	13	0	4	0	1	1	2	2	0	0	1	0	0	0	0	1	1	0	1	0	0	1	0	0	0	3	4	4	4	0	1	1	0	0	0	0	1	1	6	3	4	4	5	4	2	1
8q23.1	8	106200000	110500000	13	0	3	0	1	1	2	2	0	0	1	0	0	0	0	1	1	0	0	0	0	1	0	0	0	3	4	4	4	0	1	1	0	0	0	0	1	1	2	4	4	5	5	5	2	1
8q23.2	8	110500000	112100000	13	0	3	0	1	1	2	2	0	0	1	0	0	0	0	1	1	0	0	0	0	1	0	0	0	3	4	4	4	0	1	1	0	0	0	0	1	1	2	4	5	6	5	6	2	1
1q42.13	1	227000000	230700000	12	1	9	0	1	1	1	0	1	1	1	2	2	2	0	0	0	0	0	0	0	0	1	0	1	1	2	1	2	1	1	1	1	1	1	1	1	0	-1	1	1	1	1	1	2	3
1q21.3	1	150300000	155000000	12	0	9	0	1	1	1	0	1	1	1	1	1	1	0	0	0	0	0	0	0	0	0	0	0	1	1	1	2	1	2	1	1	1	1	1	1	0	1	2	2	1	2	1	2	2
1q23.3	1	160500000	165500000	12	0	9	0	1	1	1	0	1	1	2	2	2	2	0	0	0	0	0	0	0	0	0	0	0	1	2	1	2	1	2	2	1	1	1	1	1	0	2	2	2	1	2	1	2	3
1q24.1	1	165500000	167200000	12	0	9	0	1	1	1	0	1	1	1	2	2	2	0	0	0	0	0	0	0	0	0	0	0	1	2	1	2	1	2	2	1	1	1	1	1	0	2	2	2	1	2	1	2	3
1q24.2	1	167200000	170900000	12	0	9	0	1	1	1	0	1	1	1	2	2	2	0	0	0	0	0	0	0	0	0	0	0	1	2	1	2	1	2	2	1	1	1	1	1	0	1	2	2	1	2	1	2	3
1q24.3	1	170900000	172900000	12	0	9	0	1	1	1	0	1	1	1	2	2	2	0	0	0	0	0	0	0	0	0	0	0	1	2	1	2	1	1	1	1	1	1	1	1	0	1	2	2	1	2	1	2	3
1q25.1	1	172900000	176000000	12	0	9	0	1	1	1	0	1	1	1	2	2	2	0	0	0	0	0	0	0	0	0	0	0	1	2	1	2	1	1	1	1	1	1	1	1	0	1	2	2	1	2	1	2	3
1q42.2	1	230700000	234700000	12	1	8	0	1	1	1	0	1	1	1	2	2	2	0	0	0	0	0	0	0	0	1	0	1	1	2	1	2	0	1	1	1	1	1	1	1	0	-1	1	1	2	1	2	2	3
1q42.3	1	234700000	236600000	12	1	8	0	1	1	1	0	1	1	1	2	2	2	0	0	0	0	0	0	0	0	1	0	0	1	2	1	2	0	1	2	1	1	1	1	1	0	-1	1	1	1	1	1	2	3
1q22	1	155000000	156500000	12	0	8	0	1	1	1	0	1	1	1	1	1	1	0	0	0	0	0	0	0	0	0	0	0	1	1	1	2	0	2	2	1	1	1	1	1	0	1	2	2	1	2	1	1	2
1q41	1	214500000	224100000	12	0	8	0	1	1	1	0	1	1	2	2	2	2	0	0	0	0	0	0	0	0	1	0	1	1	2	1	2	1	1	0	1	1	1	1	1	0	NA	1	1	1	1	1	3	3
7p15.3	7	20900000	25500000	12	0	8	0	2	2	1	1	0	0	0	0	1	1	1	1	2	1	1	2	1	1	2	2	2	5	4	4	6	3	5	6	0	0	0	0	0	0	0	2	3	3	3	3	1	1
5p14.3	5	18400000	23300000	12	1	7	1	1	0	1	2	0	0	0	0	0	0	-1	-1	-1	-1	-1	-1	-1	-1	-1	-1	-1	2	2	2	4	1	4	4	4	3	2	3	3	3	0	1	1	1	1	1	3	2
5p15.31	5	6300000	9800000	12	1	7	1	1	0	1	2	0	0	0	0	0	0	-1	-1	-1	-1	-1	-1	-1	-1	-1	-1	-1	2	2	2	4	1	4	4	4	2	2	2	3	3	0	5	6	5	7	5	3	3
5p15.32	5	4500000	6300000	12	1	7	0	1	0	1	2	0	0	0	0	0	0	-1	-1	-1	-1	-1	-1	-1	-1	-1	-1	0	2	2	2	3	1	3	4	3	2	2	2	2	3	0	5	6	5	6	5	3	3
5p15.33	5	0	4500000	12	1	7	0	1	0	1	2	0	0	0	0	0	0	-1	-1	-1	-1	-1	-1	-1	-1	-1	-1	0	2	2	2	3	1	3	3	3	2	2	2	2	3	0	5	6	5	6	5	2	3
1p34.2	1	40100000	44100000	12	0	7	0	1	1	1	0	0	0	0	0	0	0	0	0	0	0	0	0	0	0	0	0	0	1	1	1	1	1	1	0	2	1	1	2	1	1	0	1	2	2	2	1	1	1
1p34.3	1	34600000	40100000	12	0	7	0	1	1	1	0	0	0	0	0	0	0	0	0	0	0	0	0	0	0	0	0	0	1	1	1	1	1	1	0	2	1	1	2	1	1	0	1	2	2	2	1	1	1
1p36.13	1	16200000	20400000	12	0	7	0	1	1	1	0	0	0	0	0	0	0	0	0	0	0	0	0	0	0	0	0	0	1	1	1	1	1	1	0	2	1	1	2	1	1	0	1	2	1	2	1	1	1
7p22.3	7	0	2800000	12	1	6	0	2	1	1	1	0	0	0	0	1	1	1	1	1	1	1	2	1	1	2	2	2	3	3	3	4	-1	1	1	0	0	0	0	0	0	0	2	2	2	3	2	1	0
1p35.1	1	32400000	34600000	12	0	6	0	1	1	1	0	0	0	0	0	0	0	0	0	0	0	0	0	0	0	0	0	0	1	1	1	1	1	1	0	2	1	1	2	1	1	0	1	2	2	2	1	1	1
1p35.2	1	30200000	32400000	12	0	6	0	1	1	1	0	0	0	0	0	0	0	0	0	0	0	0	0	0	0	0	0	0	1	1	1	1	1	1	0	2	1	1	2	1	1	0	1	2	1	2	1	1	1
1p35.3	1	28000000	30200000	12	0	6	0	1	1	1	0	0	0	0	0	0	0	0	0	0	0	0	0	0	0	0	0	0	1	1	1	1	1	1	0	2	1	1	2	1	1	0	1	2	1	2	1	1	1
1p36.11	1	23900000	28000000	12	0	6	0	1	1	1	0	0	0	0	0	0	0	0	0	0	0	0	0	0	0	0	0	0	1	1	1	1	1	1	0	2	1	1	2	1	1	0	1	2	1	2	1	1	1
1p36.12	1	20400000	23900000	12	0	6	0	1	1	1	0	0	0	0	0	0	0	0	0	0	0	0	0	0	0	0	0	0	1	1	1	1	1	1	0	2	1	1	2	1	1	0	1	2	1	2	1	1	1
1p36.21	1	12700000	16200000	12	0	6	0	1	1	1	0	0	0	0	0	0	0	0	0	0	0	0	0	0	0	0	0	0	1	1	0	1	1	1	0	2	1	1	2	1	1	0	1	2	1	2	1	1	1
1p36.22	1	9200000	12700000	12	0	6	0	1	1	1	0	0	0	0	0	0	0	0	0	0	0	0	0	0	0	0	0	0	1	1	0	1	1	1	0	2	1	1	2	1	1	0	1	2	1	2	1	1	1
1p36.23	1	7200000	9200000	12	0	6	0	1	1	1	0	0	0	0	0	0	0	0	0	0	0	0	0	0	0	0	0	0	1	1	0	1	1	1	0	2	1	1	2	1	1	0	1	2	1	2	1	1	1
1p36.32	1	2300000	5400000	12	0	5	0	1	0	1	0	0	0	0	0	0	0	0	0	0	0	0	0	0	0	0	0	0	1	1	0	1	1	1	0	2	1	1	1	1	1	1	1	1	1	2	1	1	1
8q24.23	8	136400000	139900000	12	1	4	0	1	1	2	3	0	0	0	0	0	0	0	1	1	0	0	0	0	1	0	0	0	3	4	3	4	1	2	2	0	0	0	0	0	1	8	-1	-1	0	-1	0	1	0
8q22.2	8	99000000	101600000	12	1	3	0	1	1	3	2	0	0	1	0	0	0	0	1	1	0	0	0	0	1	0	0	0	3	4	3	3	0	1	1	0	0	0	0	0	1	-1	3	3	6	4	4	2	0
8q22.3	8	101600000	106200000	12	0	3	0	1	1	2	2	0	0	1	0	0	0	0	1	1	0	0	0	0	1	0	0	0	3	4	3	3	0	1	1	0	0	0	0	0	1	1	3	3	4	4	4	2	0
8q22.1	8	93300000	99000000	12	1	2	0	0	3	2	2	0	0	1	0	0	0	0	1	1	0	0	0	0	1	0	0	0	2	3	2	3	0	1	1	0	0	0	0	0	1	-1	2	3	4	3	4	0	0
1q21.1	1	142600000	147000000	11	1	9	0	1	1	1	0	1	1	1	1	1	1	0	0	0	0	0	0	0	0	0	0	0	1	1	1	2	1	1	1	1	1	1	1	1	0	-1	1	1	1	1	1	2	3
1q21.2	1	147000000	150300000	11	1	9	0	1	1	1	0	1	1	1	1	1	1	0	0	0	0	0	0	0	0	0	0	0	1	1	1	2	1	2	2	1	1	1	1	1	0	-3	1	2	1	2	1	2	3
1q23.1	1	156500000	159100000	11	1	9	0	1	1	1	0	1	1	1	1	1	1	0	0	0	0	0	0	0	0	0	0	0	1	2	1	2	1	2	2	1	1	1	1	1	0	-1	2	2	1	2	1	2	2
16p13.2	16	7900000	10500000	11	0	9	0	2	2	2	2	0	0	0	0	0	0	1	1	1	1	2	2	1	2	2	2	1	3	3	3	4	2	3	4	2	1	1	2	1	1	0	1	1	1	1	1	3	2
1q25.2	1	176000000	180300000	11	0	9	0	1	1	1	0	1	1	1	2	2	2	0	0	0	0	0	0	0	0	0	0	0	1	2	1	2	1	1	1	1	2	1	1	1	0	0	2	2	1	2	1	2	3
1q23.2	1	159100000	160500000	11	1	8	0	1	1	1	0	1	1	1	1	1	1	0	0	0	0	0	0	0	0	0	0	0	1	1	1	2	0	2	2	1	1	1	1	1	0	-1	2	2	1	2	1	4	4
7p14.1	7	37200000	43300000	11	1	8	0	2	2	2	1	0	0	0	0	1	1	2	1	2	1	1	2	1	2	3	2	2	5	4	4	6	1	2	2	0	0	0	0	0	0	0	3	3	3	3	3	1	1
7p14.2	7	35000000	37200000	11	1	8	0	2	2	1	1	0	0	0	0	1	1	1	1	2	1	1	2	1	1	2	2	2	5	4	4	5	1	2	2	0	0	0	0	0	0	0	2	2	2	2	2	1	1
7p15.1	7	28000000	28800000	11	1	8	0	2	2	1	1	0	0	0	0	1	1	1	1	2	1	1	2	1	1	2	2	2	5	4	4	6	3	5	5	0	0	0	0	0	0	0	2	2	3	2	2	1	1
7p15.2	7	25500000	28000000	11	1	8	0	2	2	1	1	0	0	0	0	1	1	1	1	2	1	1	2	1	1	2	2	2	5	4	4	6	3	5	6	0	0	0	0	0	0	0	2	2	3	2	2	1	1
7p12.1	7	50500000	54000000	11	0	8	0	2	2	1	1	0	0	0	0	1	1	2	1	2	1	1	2	1	2	3	2	2	6	5	6	8	1	2	2	0	0	0	0	0	0	0	3	3	4	3	3	1	1
7p12.2	7	49000000	50500000	11	0	8	0	2	2	2	1	0	0	0	0	1	1	2	1	2	1	1	2	1	2	3	2	2	5	4	4	6	1	2	2	0	0	0	0	0	0	0	3	3	3	3	3	1	1
7p12.3	7	45400000	49000000	11	0	8	0	2	2	2	1	0	0	0	0	1	1	2	1	2	1	1	2	1	2	3	2	2	5	4	4	6	1	2	2	0	0	0	0	0	0	0	3	3	3	3	3	1	1
7p13	7	43300000	45400000	11	0	8	0	2	2	2	1	0	0	0	0	1	1	2	1	2	1	1	2	1	2	3	2	2	5	4	4	5	2	2	2	0	0	0	0	0	0	0	3	3	3	3	3	1	1
7p14.3	7	28800000	35000000	11	0	8	0	2	2	1	1	0	0	0	0	1	1	1	1	2	1	1	2	1	1	2	2	2	5	4	4	6	2	2	2	0	0	0	0	0	0	0	2	2	3	2	3	1	1
5p12	5	42500000	46100000	11	2	7	0	0	0	1	1	0	0	0	0	0	0	-1	-1	-1	-1	0	-1	0	-1	1	1	1	2	2	2	3	1	4	4	3	2	2	2	2	2	0	1	1	1	1	1	1	1
5p13.1	5	38400000	42500000	11	2	7	0	0	0	1	1	0	0	0	0	0	0	-1	-1	-1	-1	0	-1	0	-1	2	2	1	2	2	2	3	1	4	4	3	2	2	2	2	2	0	1	1	1	1	1	1	1
5p13.2	5	33800000	38400000	11	2	7	0	0	0	1	1	0	0	0	0	0	0	-1	-1	-1	-1	-1	-1	0	-1	1	1	1	2	2	2	3	1	3	3	3	2	2	2	2	2	0	1	1	1	1	1	1	1
5p14.1	5	24600000	28900000	11	2	7	0	1	0	1	2	0	0	0	0	0	0	-1	-1	-1	-1	-1	-1	-1	-1	-1	0	-1	2	2	2	4	1	4	4	4	3	2	3	3	3	0	1	1	1	1	1	4	3
5p14.2	5	23300000	24600000	11	2	7	1	1	0	1	2	0	0	0	0	0	0	-1	-1	-1	-1	-1	-1	-1	-1	-1	-1	-1	2	2	2	4	1	4	4	4	3	2	3	3	3	0	1	1	1	1	1	3	3
5p15.1	5	15000000	18400000	11	1	7	1	1	0	1	2	0	0	0	0	0	0	-1	-1	-1	-1	-1	-1	-1	-1	-1	-1	-1	2	2	2	3	1	2	3	3	2	2	2	2	3	0	1	1	1	1	1	1	1
5p15.2	5	9800000	15000000	11	1	7	1	1	0	1	2	0	0	0	0	0	0	-1	-1	-1	-1	-1	-1	-1	-1	-1	-1	-1	2	2	2	4	1	4	3	4	2	2	2	3	3	0	1	1	1	1	1	4	2
7p11.2	7	54000000	58000000	11	1	7	0	2	2	1	1	0	0	0	0	1	1	4	5	5	2	2	5	4	2	3	3	2	5	4	4	6	0	2	2	0	0	0	0	0	0	0	3	3	4	3	4	1	1
7p22.1	7	4500000	7300000	11	1	7	0	2	2	1	1	0	0	0	0	1	1	1	1	1	1	1	2	1	1	2	2	2	4	3	3	5	-1	1	1	0	0	0	0	0	0	0	2	3	3	3	3	1	1
5p13.3	5	28900000	33800000	11	2	6	0	1	0	1	1	0	0	0	0	0	0	-1	-1	-1	-1	-1	-1	-1	-1	0	0	0	2	2	2	3	0	3	3	3	2	2	2	2	3	0	1	1	1	1	1	2	2
1p34.1	1	44100000	46800000	11	0	6	0	1	1	1	0	0	0	0	0	0	0	0	0	0	0	0	0	0	0	0	0	0	1	1	1	1	0	1	0	1	1	1	1	1	1	0	1	2	2	2	1	1	1
1p36.33	1	0	2300000	11	1	5	0	1	0	1	0	0	0	0	0	0	0	0	0	0	-1	0	0	0	0	0	0	0	1	1	0	1	1	1	0	2	1	1	1	1	1	0	1	1	1	2	1	1	1
1p31.3	1	61300000	68900000	11	0	5	0	2	1	1	0	0	0	0	0	0	0	0	0	0	0	0	0	0	0	0	0	0	1	1	1	1	0	1	0	1	1	1	1	1	1	0	1	1	1	1	1	1	1
8q24.11	8	117700000	119200000	11	0	5	0	1	1	2	2	0	0	0	0	0	0	0	1	1	0	0	0	0	1	0	0	0	3	4	3	4	1	1	1	0	0	0	0	0	1	4	3	3	4	4	4	2	1
8q24.12	8	119200000	122500000	11	0	5	0	1	1	2	2	0	0	0	0	0	0	0	1	1	0	0	0	0	1	0	0	0	3	4	3	4	1	1	1	0	0	0	0	0	1	4	4	4	5	5	5	2	1
8q24.13	8	122500000	127300000	11	0	5	0	1	1	2	2	0	0	0	0	0	0	0	1	1	0	0	0	0	1	0	0	0	3	3	3	3	1	1	1	0	0	0	0	0	1	4	2	3	4	3	4	2	0
8q24.22	8	131500000	136400000	11	1	4	0	1	1	2	2	0	0	0	0	0	0	0	1	1	0	0	0	0	1	0	0	0	3	3	3	3	1	1	1	0	0	0	0	0	1	5	-1	-1	0	-1	0	2	0
1p31.2	1	68900000	69700000	11	0	4	0	1	1	1	0	0	0	0	0	0	0	0	0	0	0	0	0	0	0	0	0	0	1	1	1	0	1	1	0	1	1	1	1	1	1	0	1	1	1	1	1	1	1
8q24.3	8	139900000	146364022	11	1	2	1	1	1	2	0	0	0	0	0	0	0	0	1	1	0	0	0	0	1	0	0	0	2	2	3	3	0	1	2	0	0	0	0	0	1	5	-1	-1	-1	-1	-1	1	0
8q21.12	8	78300000	80100000	11	0	2	0	1	1	2	2	0	0	1	0	0	0	0	1	1	0	0	0	0	1	0	0	0	3	4	3	5	0	1	1	0	0	0	0	0	1	2	0	0	0	0	0	0	0
8q21.13	8	80100000	84600000	11	0	2	0	1	1	2	2	0	0	1	0	0	0	0	1	1	0	0	0	0	1	0	0	0	3	4	3	5	0	1	1	0	0	0	0	0	1	2	0	0	0	0	0	0	0
8q21.2	8	84600000	86900000	11	0	2	0	1	1	2	2	0	0	1	0	0	0	0	1	1	0	0	0	0	1	0	0	0	3	4	3	5	0	1	1	0	0	0	0	0	1	2	0	0	0	0	0	0	0
16p13.13	16	10500000	12600000	10	1	7	1	2	2	2	2	0	0	0	0	0	0	-1	-1	-1	-1	-1	-1	-1	-1	-1	-1	-1	3	3	3	4	1	0	1	2	1	1	2	1	1	0	1	1	1	1	1	3	2
7p11.1	7	58000000	59900000	10	2	6	0	2	0	1	1	0	0	0	-1	0	0	2	2	2	2	2	2	1	2	3	3	2	5	4	4	6	0	2	2	0	0	0	0	0	0	0	3	3	4	3	4	1	1
7q11.1	7	59900000	61700000	10	2	6	0	2	0	1	1	0	0	0	-1	0	0	2	2	2	2	2	2	1	2	3	3	2	5	4	4	6	0	2	2	0	0	0	0	0	0	0	3	3	4	3	4	1	1
16p13.3	16	0	7900000	10	1	6	1	2	2	2	2	0	0	0	0	0	0	-1	-1	-1	-1	-1	-1	-1	-1	-1	-1	-1	3	3	3	4	1	0	1	2	1	1	1	1	1	0	1	1	1	1	1	1	1
1p32.1	1	59000000	61300000	10	1	6	0	1	1	1	0	0	0	0	0	0	0	0	0	0	0	0	0	0	0	0	0	0	1	1	1	1	0	1	0	1	1	1	1	1	1	0	1	1	1	1	1	1	1
1p32.2	1	56100000	59000000	10	1	6	0	1	1	1	0	0	0	0	0	0	0	0	0	0	0	0	0	0	0	0	0	0	1	1	1	1	0	1	0	1	1	1	1	1	1	0	1	1	1	1	1	1	1
1p32.3	1	50700000	56100000	10	1	6	0	1	1	1	0	0	0	0	0	0	0	0	0	0	0	0	0	0	0	0	0	0	1	1	1	1	0	1	0	1	1	1	1	1	1	0	1	2	2	2	2	1	1
1p33	1	46800000	50700000	10	1	6	0	1	1	1	0	0	0	0	0	0	0	0	0	0	0	0	0	0	0	0	0	0	1	1	1	1	0	1	0	1	1	1	1	1	1	0	1	2	2	2	2	1	1
14q13.2	14	35300000	36600000	10	0	6	0	0	1	0	0	0	0	0	1	0	1	1	1	1	1	1	1	1	1	2	2	1	1	1	1	1	0	1	1	0	0	0	0	0	0	3	1	1	1	2	1	1	2
8q24.21	8	127300000	131500000	10	1	4	0	1	1	2	2	0	0	0	0	0	0	0	1	1	0	0	0	0	1	0	0	0	3	3	3	3	1	1	1	0	0	0	0	0	1	5	-1	-1	0	-1	0	2	0
8q21.11	8	73900000	78300000	10	2	2	0	6	7	2	2	0	0	1	0	0	0	0	1	1	0	0	0	0	1	0	0	0	3	4	3	5	0	1	2	0	0	0	0	0	1	-1	0	0	0	0	0	0	0
8q21.3	8	86900000	93300000	10	1	2	0	5	6	2	2	0	0	1	0	0	0	0	1	1	0	0	0	0	1	0	0	0	3	4	3	5	0	1	1	0	0	0	0	0	1	-1	0	0	0	0	0	0	0
16p13.11	16	14800000	16800000	9	1	7	1	2	2	2	2	0	0	0	0	0	0	-1	-1	-1	-1	-1	-1	-1	-1	-1	-1	-1	0	0	0	0	1	2	3	2	1	1	2	1	1	0	1	1	1	1	1	3	2
16p12.2	16	21200000	24200000	9	1	6	1	2	2	2	2	0	0	0	0	0	0	-1	-1	-1	-1	-1	-1	-1	-1	-1	-1	-1	0	0	0	0	0	0	1	2	1	1	2	1	1	0	1	1	2	1	2	2	1
16p12.3	16	16800000	21200000	9	1	6	0	2	2	2	2	0	0	0	0	0	0	0	0	0	-1	0	0	0	0	0	0	0	0	0	0	0	0	0	1	2	1	1	2	1	1	0	1	1	1	1	1	3	1
16p13.12	16	12600000	14800000	9	1	6	1	2	2	2	2	0	0	0	0	0	0	-1	-1	-1	-1	-1	-1	-1	-1	-1	-1	-1	0	0	0	0	1	0	1	2	1	1	2	1	1	0	1	1	1	1	1	3	2
14q13.3	14	36600000	37800000	9	0	6	0	0	1	0	0	0	0	0	0	0	0	1	1	1	1	1	1	1	1	2	2	1	1	1	1	1	0	1	1	0	0	0	0	0	0	3	3	3	1	3	1	1	2
6p25.2	6	2300000	4200000	9	2	5	0	1	1	1	1	0	0	0	0	0	0	0	0	0	0	0	0	0	0	1	0	1	0	0	0	0	1	2	2	1	1	0	1	1	0	2	1	2	2	2	2	1	1
16p11.2	16	28100000	34600000	9	1	5	0	1	1	0	0	0	0	0	0	0	0	0	0	0	0	0	0	0	0	0	0	0	0	0	0	0	0	0	1	2	1	1	2	1	1	-1	1	1	2	1	1	2	2
5q35.1	5	168500000	172800000	9	1	5	0	1	1	1	1	0	0	0	0	0	0	-1	-1	-1	-1	-1	-1	-1	-1	0	0	0	0	0	0	0	0	0	1	2	1	1	2	1	1	0	2	2	2	2	2	1	1
5q35.2	5	172800000	176600000	9	1	5	0	1	1	1	2	0	0	0	0	0	0	-1	-1	-1	-1	-1	-1	-1	-1	0	0	0	0	0	0	0	0	0	1	2	1	1	2	1	1	0	2	2	2	2	2	2	2
7q11.21	7	61700000	67000000	9	1	5	0	0	0	1	0	0	0	0	0	0	0	2	2	2	2	2	2	2	2	3	3	2	4	4	4	5	0	1	2	0	0	0	0	0	0	0	1	1	1	1	1	1	1
7q21.3	7	92800000	98000000	9	0	5	0	0	0	1	0	0	0	0	0	0	0	2	1	1	1	1	1	1	1	2	1	2	0	1	0	1	1	2	2	0	0	0	0	0	0	0	1	2	1	2	1	2	1
16q21	16	57400000	66700000	9	4	4	2	-1	-1	-1	-1	0	0	0	1	1	0	-1	-1	-1	-1	-1	-1	-1	-1	-1	-1	-1	-1	0	-1	-1	0	1	1	2	2	2	3	2	-1	0	1	1	1	2	1	1	2
1p11.2	1	120600000	121500000	9	1	4	0	1	1	1	0	0	0	0	0	0	0	0	0	0	0	0	0	0	0	0	0	0	1	1	1	1	0	1	0	0	0	0	0	0	0	0	1	1	1	1	1	1	1
14q13.1	14	33300000	35300000	9	0	4	0	0	1	0	0	0	0	0	0	0	0	1	1	1	1	1	1	0	1	2	2	1	1	1	1	1	0	1	1	0	0	0	0	0	0	3	1	1	0	1	0	1	2
6p25.1	6	4200000	7100000	9	0	4	0	1	1	1	0	0	0	0	0	0	0	0	0	0	0	0	0	0	0	1	0	1	0	0	0	0	1	2	1	1	1	0	1	1	0	1	1	2	2	2	2	1	1
17q24.2	17	64200000	67100000	9	2	3	0	0	0	0	0	0	0	0	0	0	0	0	0	0	0	1	0	-1	0	0	0	0	0	0	-1	-1	1	1	1	0	0	0	0	0	2	1	1	1	1	1	1	1	0
1p12	1	117800000	120600000	9	2	3	1	1	1	1	0	0	0	0	0	0	0	0	0	0	0	0	0	0	0	0	0	0	1	1	0	0	0	1	0	-1	-1	-1	-1	-1	0	0	1	1	1	1	1	1	1
17q24.3	17	67100000	70900000	9	1	3	0	0	0	0	0	0	0	0	0	0	0	0	0	0	0	1	0	0	0	1	0	0	0	0	-1	-1	1	2	1	0	0	0	0	0	2	1	1	1	1	1	1	2	1
1p13.1	1	116100000	117800000	9	1	3	0	1	1	1	0	0	0	0	0	0	0	0	0	0	0	0	0	0	0	0	0	0	1	1	0	0	0	1	0	0	0	0	0	0	0	0	1	1	1	1	1	1	1
7q35	7	143100000	147900000	9	1	3	0	1	0	1	0	0	0	0	0	0	0	1	1	1	1	0	1	1	1	2	2	1	0	1	0	1	1	2	2	0	0	0	0	0	0	-1	0	0	1	0	0	2	1
7q36.2	7	152600000	155100000	9	1	3	0	1	0	1	0	0	0	0	0	0	0	1	1	1	1	0	1	1	1	2	1	1	0	1	0	1	1	1	2	0	0	0	0	0	0	-1	0	0	0	0	0	1	1
7q36.3	7	155100000	159138663	9	0	3	0	1	0	1	0	0	0	0	0	0	0	1	1	1	1	0	1	1	1	2	1	1	0	1	0	1	1	1	2	0	0	0	0	0	0	0	0	0	0	0	0	1	1
17q25.3	17	75300000	81195210	9	2	2	0	0	1	0	0	0	0	0	0	0	0	0	0	0	0	1	0	-1	0	1	0	0	0	0	-1	-1	1	1	1	0	0	0	0	0	1	1	2	2	2	2	1	1	0
8q11.22	8	52200000	52600000	9	2	2	0	1	1	2	2	0	0	0	0	0	0	0	1	1	0	0	0	0	1	0	0	0	3	4	3	5	0	1	2	0	0	0	0	0	1	-1	0	0	0	0	0	0	0
8q11.23	8	52600000	55500000	9	2	2	0	1	1	2	2	0	0	0	0	0	0	0	1	1	0	0	0	0	1	0	0	0	3	4	3	5	0	1	2	0	0	0	0	0	2	-1	0	0	0	0	0	0	0
8q12.1	8	55500000	61600000	9	2	2	0	1	1	2	2	0	0	0	0	0	0	0	1	1	0	0	0	0	1	0	0	0	3	4	3	5	0	1	2	0	0	0	0	0	1	-1	0	0	0	0	0	0	0
8q12.2	8	61600000	62200000	9	2	2	0	1	1	2	2	0	0	0	0	0	0	0	1	1	0	0	0	0	1	0	0	0	3	4	3	5	0	1	2	0	0	0	0	0	1	-1	0	0	0	0	0	0	0
8q13.3	8	70500000	73900000	9	2	2	0	1	1	2	2	0	0	0	0	0	0	0	1	1	0	0	0	0	1	0	0	0	3	4	3	5	0	1	2	0	0	0	0	0	1	-1	0	0	0	0	0	0	0
17q25.1	17	70900000	74800000	9	1	2	0	2	2	1	0	0	0	0	0	0	0	0	0	0	0	1	0	0	0	1	0	0	0	0	-1	-1	1	1	1	0	0	0	0	0	2	1	2	2	2	2	2	1	0
17q25.2	17	74800000	75300000	9	1	2	0	2	2	1	0	0	0	0	0	0	0	0	0	0	0	1	0	0	0	0	0	0	0	0	-1	-1	1	1	1	0	0	0	0	0	1	1	2	2	2	2	1	1	0
16p12.1	16	24200000	28100000	8	1	6	1	2	2	2	2	0	0	0	0	0	0	-1	-1	-1	-1	-1	-1	-1	-1	-1	-1	-1	0	0	0	0	0	0	1	2	1	1	2	1	1	0	1	1	2	1	2	2	2
16p11.1	16	34600000	36600000	8	2	5	0	1	1	0	0	-1	-1	0	0	0	0	0	0	0	0	0	0	0	0	0	0	0	1	1	1	1	-1	0	0	2	1	1	2	1	1	0	0	0	0	0	0	1	2
14q12	14	24600000	33300000	8	1	5	0	0	1	0	0	0	0	0	0	0	0	1	1	1	1	2	1	1	1	2	2	1	1	1	1	1	0	2	2	0	0	0	0	0	0	0	0	0	0	1	0	1	2
6p25.3	6	0	2300000	8	1	5	0	1	1	1	1	0	0	0	0	0	0	0	0	0	0	0	0	0	0	0	0	0	0	0	0	0	1	2	2	1	1	0	1	1	0	2	2	2	2	2	2	0	0
7q21.11	7	77500000	86400000	8	1	5	0	0	0	1	0	0	0	0	0	0	0	2	1	1	1	1	1	1	1	2	1	2	0	1	0	1	1	1	2	0	0	0	0	0	0	0	1	1	1	1	1	2	1
7q21.13	7	88200000	91100000	8	1	5	0	0	0	1	0	0	0	0	0	0	0	2	1	1	1	1	1	1	1	2	1	2	0	1	0	1	1	1	2	0	0	0	0	0	0	0	1	2	1	2	1	2	1
7q21.2	7	91100000	92800000	8	1	5	0	0	0	1	0	0	0	0	0	0	0	2	1	1	1	1	1	1	1	2	1	2	0	1	0	1	1	1	2	0	0	0	0	0	0	0	1	2	1	2	1	2	1
14q21.1	14	37800000	43500000	8	0	5	0	0	1	0	0	0	0	0	0	0	0	1	1	1	1	1	1	1	1	2	2	1	1	1	1	1	0	1	1	0	0	0	0	0	0	1	0	0	0	0	0	1	2
14q21.2	14	43500000	47200000	8	0	5	0	0	1	0	0	0	0	0	0	0	0	1	1	3	1	2	1	1	1	2	2	1	1	1	1	1	0	1	1	0	0	0	0	0	0	1	0	0	0	0	0	1	2
Xq27.1	X	138000000	140300000	8	3	4	1	1	1	1	1	0	0	1	1	1	1	-2	-2	-2	-2	-2	-2	-3	-1	-3	-2	-3	1	2	1	2	2	3	4	0	0	0	0	0	1	-3	0	-1	1	-1	1	4	2
Xq27.2	X	140300000	142100000	8	3	4	1	1	1	1	1	0	0	1	1	1	1	-2	-2	-2	-2	-2	-2	-3	-1	-3	-2	-3	1	2	1	2	2	3	4	0	0	0	0	0	1	-3	0	-1	1	-1	1	4	2
Xq27.3	X	142100000	147100000	8	3	4	1	1	1	1	1	0	0	1	1	1	1	-2	-2	-2	-2	-2	-2	-3	-1	-3	-2	-3	1	2	1	2	2	3	4	0	0	0	0	0	1	-3	1	-1	2	-1	2	3	2
Xq28	X	147100000	155270560	8	3	4	1	1	1	1	1	0	0	1	1	1	1	-2	-2	-2	-2	-2	-2	-3	-1	-3	-2	-3	1	2	1	2	1	2	2	0	0	0	0	0	1	-3	1	-1	2	-1	2	3	4
5q34	5	159900000	168500000	8	2	4	0	0	-1	-1	0	0	0	0	0	0	0	-1	-1	-1	-1	-1	-1	-1	-1	0	0	0	0	0	0	0	0	0	1	2	2	2	2	2	1	0	1	1	1	1	1	1	1
6p24.2	6	10600000	11600000	8	2	4	0	1	1	1	0	0	0	0	0	0	0	0	0	0	0	0	0	0	0	1	0	1	0	0	0	0	1	1	2	1	1	0	1	1	0	0	1	2	2	2	2	0	1
6p24.3	6	7100000	10600000	8	1	4	0	1	1	1	0	0	0	0	0	0	0	0	0	0	0	0	0	0	0	1	0	1	0	0	0	0	1	2	2	1	1	0	1	1	0	0	1	2	2	2	2	0	0
7q21.12	7	86400000	88200000	8	1	4	0	0	0	1	0	0	0	0	0	0	0	2	1	1	1	0	1	1	1	2	1	2	0	1	0	1	1	1	2	0	0	0	0	0	0	0	1	1	1	2	1	2	1
14q21.3	14	47200000	50900000	8	0	4	0	0	1	0	0	0	0	0	0	0	0	1	1	1	1	1	1	1	1	2	2	1	1	1	1	1	0	1	1	0	0	0	0	0	0	1	0	0	0	0	0	1	2
14q22.2	14	54100000	55500000	8	0	4	0	0	1	0	0	0	0	0	0	0	0	1	1	1	1	1	1	1	1	2	1	1	1	1	1	1	0	1	1	0	0	0	0	0	0	0	4	3	0	3	0	1	1
19q13.12	19	35500000	38300000	8	3	3	1	1	1	2	1	0	0	0	0	0	0	-1	-1	-1	-1	-1	-1	-1	-1	-1	-1	-1	1	1	1	2	-1	0	0	2	2	1	2	1	1	1	0	0	1	0	0	1	1
21p11.1	21	10900000	13200000	8	3	3	0	1	3	2	1	0	0	0	0	0	1	-1	-1	0	0	0	-1	0	-1	0	0	0	0	1	0	1	1	2	1	0	0	0	0	0	-1	2	1	1	1	1	1	0	1
21q11.1	21	13200000	14300000	8	3	3	0	1	3	2	1	0	0	0	0	0	1	-1	-1	0	0	0	-1	0	-1	0	0	0	0	1	0	1	1	2	1	0	0	0	0	0	-1	2	1	1	1	1	1	0	1
21q11.2	21	14300000	16400000	8	3	3	0	1	3	1	1	0	0	0	0	0	1	-1	-1	0	0	0	-1	0	-1	0	0	0	0	1	0	1	1	2	1	0	0	0	0	0	-1	2	1	1	1	1	1	0	1
21q21.1	21	16400000	24000000	8	3	3	0	0	1	0	1	0	0	0	0	0	0	-1	-1	0	-1	0	-1	-1	-1	0	0	0	0	1	0	1	1	1	1	0	0	0	0	0	-1	2	1	1	1	2	1	0	1
17q23.3	17	61100000	62600000	8	2	3	0	0	0	0	0	0	0	0	0	0	0	0	0	0	0	1	0	-1	0	0	0	0	0	0	-1	-1	1	1	1	0	0	0	0	0	2	1	1	1	1	1	1	1	0
17q24.1	17	62600000	64200000	8	2	3	0	0	0	0	0	0	0	0	0	0	0	0	0	0	0	1	0	-1	0	0	0	0	0	0	-1	-1	1	1	1	0	0	0	0	0	2	1	1	1	1	1	1	1	0
5q35.3	5	176600000	180915260	8	1	3	0	0	0	0	0	0	0	0	0	0	0	-1	-1	-1	-1	-1	-1	-1	-1	0	0	0	0	0	0	0	0	0	1	2	1	1	2	1	1	0	2	2	2	2	2	0	1
7q36.1	7	147900000	152600000	8	1	3	0	1	0	1	0	0	0	0	0	0	0	1	1	1	1	0	1	1	1	2	1	1	0	1	0	1	1	1	2	0	0	0	0	0	0	-1	0	0	0	0	0	1	1
6p21.31	6	33500000	36600000	8	0	3	0	1	1	1	0	0	0	0	0	0	0	0	0	0	0	0	0	0	0	0	0	0	0	0	0	0	2	2	3	0	0	0	1	0	0	2	1	1	1	1	1	0	0
6p21.32	6	32100000	33500000	8	0	3	0	1	1	1	0	0	0	0	0	0	0	0	0	0	0	0	0	0	0	0	0	0	0	0	0	0	1	1	2	0	0	0	1	0	0	2	1	1	1	1	1	0	0
6p21.33	6	30400000	32100000	8	0	3	0	1	1	1	0	0	0	0	0	0	0	0	0	0	0	0	0	0	0	0	0	0	0	0	0	0	1	2	3	0	0	0	1	0	0	2	1	1	1	2	1	0	0
7q11.22	7	67000000	72200000	8	0	3	0	0	0	1	0	0	0	0	0	0	0	1	1	1	1	0	1	1	1	1	1	1	0	1	0	0	0	1	2	0	0	0	0	0	0	0	1	1	1	1	1	1	1
7q31.32	7	121100000	123800000	8	0	3	0	0	0	1	0	0	0	0	0	0	0	1	1	1	1	0	1	1	1	2	1	2	1	1	0	1	1	1	2	0	0	0	0	0	0	1	0	0	0	0	0	2	1
8p11.1	8	43100000	45600000	8	5	2	0	0	0	1	1	0	0	0	-1	-1	-1	0	1	1	0	0	0	0	1	0	-2	-2	3	4	3	2	0	0	1	0	0	0	0	0	-1	-1	0	0	0	0	0	0	0
8q11.21	8	48100000	52200000	8	4	2	0	-1	-1	2	0	0	0	0	0	0	0	0	1	1	0	0	0	0	1	0	0	0	3	5	3	5	0	0	2	0	0	0	0	0	-1	-1	0	0	0	0	0	0	0
1p21.1	1	102200000	107200000	8	3	2	1	1	1	1	0	0	0	0	0	0	0	0	0	0	-1	-1	0	0	0	0	0	0	1	1	0	0	1	1	0	-1	-1	-1	-1	-1	0	0	1	1	1	1	1	2	1
8q12.3	8	62200000	66000000	8	3	2	0	1	1	2	2	0	0	0	0	0	0	0	1	1	0	0	0	0	1	0	0	0	3	4	3	5	0	1	2	0	0	0	0	0	-1	-1	0	0	0	0	0	0	0
8q13.1	8	66000000	68000000	8	3	2	0	1	1	2	2	0	0	0	0	0	0	0	1	1	0	0	0	0	1	0	0	0	3	4	3	5	0	1	2	0	0	0	0	0	-1	-1	0	0	0	0	0	0	0
8q13.2	8	68000000	70500000	8	3	2	0	1	1	2	2	0	0	0	0	0	0	0	1	1	0	0	0	0	1	0	0	0	3	4	3	5	0	1	2	0	0	0	0	0	-1	-1	0	0	0	0	0	0	0
1p13.2	1	111800000	116100000	8	2	2	1	1	1	1	0	0	0	0	0	0	0	0	0	0	0	0	0	0	0	0	0	0	1	1	0	0	0	1	0	-1	-1	-1	-1	-1	0	0	1	1	1	1	1	1	1
1p22.1	1	92000000	94700000	8	2	2	1	1	1	1	0	0	0	0	0	0	0	0	0	0	0	0	0	0	0	0	0	0	1	1	1	0	0	1	0	-1	-1	-1	-1	-1	1	0	0	0	0	0	0	2	1
1p22.2	1	88400000	92000000	8	2	2	1	1	1	1	0	0	0	0	0	0	0	0	0	0	0	0	0	0	0	0	0	0	1	1	1	0	0	1	0	-1	-1	-1	-1	-1	1	0	0	0	0	0	0	2	1
1p22.3	1	84900000	88400000	8	2	2	1	1	1	1	0	0	0	0	0	0	0	0	0	0	0	0	0	0	0	0	0	0	1	1	1	0	0	1	0	-1	-1	-1	-1	-1	1	0	0	0	0	0	0	2	1
1p31.1	1	69700000	84900000	8	2	2	1	1	1	1	0	0	0	0	0	0	0	0	0	0	0	0	0	0	0	0	0	0	1	1	1	0	0	1	0	-1	-1	-1	-1	-1	1	0	0	0	0	0	0	2	2
14q31.2	14	83600000	84900000	8	1	2	1	0	1	0	0	0	0	0	0	0	0	-1	-1	-1	-1	-1	-1	-1	-1	-1	-1	-1	1	1	1	1	0	1	1	0	0	0	0	0	0	1	0	0	0	1	0	1	1
7q22.1	7	98000000	103800000	8	0	2	0	0	0	1	0	0	0	0	0	0	0	1	1	1	1	0	1	0	1	1	1	1	0	1	0	0	0	1	2	0	0	0	0	0	0	0	1	2	1	2	1	1	1
7q22.2	7	103800000	104500000	8	0	2	0	0	0	1	0	0	0	0	0	0	0	1	1	1	1	0	1	1	1	2	1	1	0	1	0	1	1	1	2	0	0	0	0	0	0	0	0	1	0	1	0	1	1
7q32.3	7	130400000	132600000	8	0	2	0	2	1	1	0	0	0	0	0	0	0	1	1	1	0	0	1	1	1	1	1	1	0	1	0	0	0	1	2	0	0	0	0	0	0	0	0	0	1	0	0	1	1
Xq25	X	120900000	128700000	7	3	4	2	1	1	1	1	0	0	1	1	1	1	-2	-2	-2	-2	-2	-2	-3	-1	-3	-2	-3	1	2	1	2	1	2	3	0	0	0	0	0	1	-3	-2	-1	-1	-1	-1	3	2
Xq26.3	X	133600000	138000000	7	3	4	2	1	1	1	1	0	0	1	1	1	1	-2	-2	-2	-2	-2	-2	-3	-1	-3	-2	-3	1	2	1	2	2	3	4	0	0	0	0	0	1	-3	-2	-1	-1	-1	-1	4	2
20q13.2	20	49800000	55000000	7	2	4	0	2	2	3	2	0	0	0	0	0	0	0	0	0	0	0	0	0	0	0	0	0	1	1	0	1	0	0	0	4	4	3	4	8	-1	0	0	0	0	0	0	2	3
6p12.3	6	46200000	51800000	7	2	4	2	1	1	1	0	-1	-1	-1	-1	-1	-1	0	0	0	0	0	0	0	0	0	0	0	0	0	0	0	1	2	2	1	1	0	1	1	0	3	1	1	1	1	1	0	0
6p22.2	6	25200000	27000000	7	1	4	0	1	1	1	0	0	0	0	0	0	0	0	0	0	0	0	0	0	0	0	0	0	0	0	0	0	1	1	2	1	1	0	1	1	0	1	2	2	2	2	2	0	0
6p22.3	6	15200000	25200000	7	1	4	0	1	1	1	0	0	0	0	0	0	0	0	0	0	0	0	0	0	0	0	0	0	0	0	0	0	1	2	2	1	1	0	1	1	0	1	2	2	2	2	2	0	0
14q22.3	14	55500000	58100000	7	0	4	0	0	1	0	0	0	0	0	0	0	0	1	1	1	1	1	1	1	1	2	1	1	1	1	1	1	0	1	1	0	0	0	0	0	0	0	0	0	0	0	0	1	1
6p22.1	6	27000000	30400000	7	0	4	0	1	1	1	0	0	0	0	0	0	0	0	0	0	0	0	0	0	0	0	0	0	0	0	0	0	1	1	2	1	1	0	1	1	0	0	2	2	2	2	2	0	0
19q13.11	19	32400000	35500000	7	3	3	1	1	1	2	3	0	0	0	0	0	0	-1	-1	-1	-1	-1	-1	-1	-1	-1	-1	-1	1	1	1	2	-1	0	0	2	2	1	2	1	1	4	0	0	0	0	0	1	0
19q13.13	19	38300000	38700000	7	3	3	1	1	1	1	1	0	0	0	0	0	0	-1	-1	-1	-1	-1	-1	-1	-1	-1	-1	-1	1	1	1	2	-1	0	0	3	2	1	3	2	1	0	0	0	1	0	0	1	1
21q21.2	21	24000000	26800000	7	3	3	0	0	1	1	1	0	0	0	0	0	0	-1	-1	0	-1	0	-1	-1	-1	0	0	0	0	1	0	1	1	2	2	0	0	0	0	0	-1	0	1	1	1	1	1	-1	1
6p11.2	6	57000000	58700000	7	3	3	2	1	1	1	0	-1	-1	-1	-1	-1	-1	0	0	0	0	0	0	0	0	0	0	0	0	0	0	0	0	1	0	1	1	0	1	1	0	3	1	1	1	1	1	0	0
6p12.1	6	52900000	57000000	7	3	3	2	1	1	1	0	-1	-1	-1	-1	-1	-1	0	0	0	0	0	0	0	0	0	0	0	0	0	0	0	0	1	1	1	1	0	1	1	0	1	1	1	1	1	1	0	0
6p12.2	6	51800000	52900000	7	3	3	2	1	1	1	0	-1	-1	-1	-1	-1	-1	0	0	0	0	0	0	0	0	0	0	0	0	0	0	0	0	2	2	1	1	0	1	1	0	3	1	1	1	1	1	0	0
7q31.31	7	117400000	121100000	7	3	3	1	0	0	1	0	0	0	0	0	0	0	1	1	1	1	0	1	1	1	2	1	2	0	1	0	1	1	1	2	0	0	0	0	0	-1	-1	-1	-1	-1	-1	-1	2	1
Xq23	X	108700000	116500000	7	3	3	2	1	1	1	1	0	0	1	1	1	1	-2	-2	-2	-2	-2	-2	-3	-1	-3	-2	-3	1	2	1	2	0	1	0	0	0	0	0	0	1	-3	-2	-1	-1	-1	-1	3	2
Xq24	X	116500000	120900000	7	3	3	2	1	1	1	1	0	0	1	1	1	1	-2	-2	-2	-2	-2	-2	-3	-1	-3	-2	-3	1	2	1	2	1	0	0	0	0	0	0	0	1	-3	-2	-1	-1	-1	-1	3	2
Xq26.1	X	128700000	130400000	7	3	3	2	1	1	1	1	0	0	1	1	1	1	-2	-2	-2	-2	-2	-2	-3	-1	-3	-2	-3	1	2	1	2	0	1	1	0	0	0	0	0	1	-3	-2	-1	-1	-1	-1	3	2
Xq26.2	X	130400000	133600000	7	3	3	2	1	1	1	1	0	0	1	1	1	1	-2	-2	-2	-2	-2	-2	-3	-1	-3	-2	-3	1	2	1	2	0	1	1	0	0	0	0	0	1	-3	-2	-1	-1	-1	-1	3	2
17q23.1	17	57600000	58300000	7	2	3	0	0	0	0	0	0	0	0	0	0	0	0	0	0	0	1	0	-1	0	0	0	-2	0	0	-1	-1	1	1	1	0	0	0	0	0	0	1	1	1	1	1	1	0	0
17q23.2	17	58300000	61100000	7	2	3	0	0	0	0	0	0	0	0	0	0	0	0	0	0	0	1	0	-1	0	0	0	0	0	0	-1	-1	1	1	1	0	0	0	0	0	0	1	1	1	1	1	1	1	0
5q32	5	144500000	149800000	7	2	3	0	0	-1	-1	-1	0	0	0	0	0	0	-1	-1	-1	-1	-1	-1	-1	-1	0	0	0	0	0	0	0	0	0	0	2	2	1	2	2	1	0	1	1	1	1	1	0	1
5q33.1	5	149800000	152700000	7	2	3	0	0	-1	-1	-1	0	0	0	0	0	0	-1	-1	-1	-1	-1	-1	-1	-1	0	0	0	0	0	0	0	0	0	0	2	2	1	2	1	1	0	1	1	1	1	1	0	1
5q33.2	5	152700000	155700000	7	2	3	0	0	-1	-1	-1	0	0	0	0	0	0	-1	-1	-1	-1	-1	-1	-1	-1	0	0	0	0	0	0	0	0	0	0	2	2	1	2	1	1	0	1	1	1	1	1	0	1
5q33.3	5	155700000	159900000	7	2	3	0	0	-1	-1	-1	0	0	0	0	0	0	-1	-1	-1	-1	-1	-1	-1	-1	0	0	0	0	0	0	0	0	0	0	2	2	1	2	1	1	0	1	1	1	1	1	0	1
6p11.1	6	58700000	61000000	7	2	3	2	1	1	1	0	-1	-1	-1	-1	-1	-1	0	0	0	0	0	0	0	0	0	0	0	0	0	0	0	0	1	0	1	1	0	1	1	0	3	1	1	1	1	1	0	0
7q31.2	7	114600000	117400000	7	2	3	1	0	0	1	0	0	0	0	0	0	0	1	1	1	1	0	1	1	1	2	1	2	0	1	0	1	1	1	2	0	0	0	0	0	0	-1	-1	-1	-1	-1	-1	2	1
6p21.1	6	40500000	46200000	7	1	3	1	1	1	1	0	-1	-1	-1	-1	-1	-1	0	0	0	0	0	0	0	0	0	0	0	0	0	0	0	1	2	2	0	0	0	1	0	0	3	1	1	1	1	1	0	0
7q31.1	7	107400000	114600000	7	1	3	1	0	0	1	0	0	0	0	0	0	0	1	1	1	1	0	2	1	1	2	1	2	0	1	0	1	1	1	2	0	0	0	0	0	0	0	-1	-1	-1	-1	-1	2	1
7q33	7	132600000	138200000	7	1	3	0	1	0	1	0	0	0	0	0	0	0	1	1	1	1	0	1	1	1	2	1	1	0	1	0	0	1	1	2	0	0	0	0	0	0	-1	0	0	0	0	0	1	1
14q22.1	14	50900000	54100000	7	0	3	0	0	1	0	0	0	0	0	0	0	0	1	1	1	1	1	1	1	1	2	1	1	1	1	1	1	0	1	1	0	0	0	0	0	0	0	2	1	0	1	0	0	0
17q22	17	50200000	57600000	7	0	3	0	0	0	0	0	0	0	0	0	0	0	0	0	0	0	1	0	0	0	0	0	0	0	0	0	0	1	1	1	0	0	0	0	0	0	2	1	1	1	1	1	1	0
6p21.2	6	36600000	40500000	7	0	3	0	1	1	1	0	0	0	0	0	0	0	0	0	0	0	0	0	0	0	0	0	0	0	0	0	0	2	2	3	0	0	0	1	0	0	2	1	1	1	1	1	0	0
8q11.1	8	45600000	48100000	7	6	2	0	-1	0	-2	0	0	0	0	-1	-1	-1	0	1	1	0	0	0	0	1	0	0	-2	3	4	3	2	0	0	1	0	0	0	0	0	-1	-1	0	0	0	0	0	0	0
16q23.1	16	74100000	79200000	7	5	2	3	-1	-1	-1	-1	0	0	0	0	0	0	-1	-1	-1	-1	-1	-1	-1	-1	-1	-1	-1	-1	-1	-1	-2	0	0	1	2	1	1	2	1	-1	-1	1	1	0	1	0	0	1
Xq22.1	X	98300000	102600000	7	4	2	2	1	1	1	1	0	0	1	1	1	1	-2	-2	-2	-2	-2	-2	-3	-1	-3	-2	-3	0	1	0	2	-1	0	0	0	0	0	0	0	1	-3	-2	-1	-1	-1	-1	2	2
19q12	19	28600000	32400000	7	3	2	1	1	1	2	2	0	0	0	0	0	0	-1	-1	-1	-1	-1	-1	-1	-1	-1	-1	-1	1	2	1	2	-1	0	0	0	0	0	0	0	1	2	0	0	0	1	0	1	0
20p11.21	20	22300000	25600000	7	3	2	1	-1	0	-1	-1	1	0	0	0	0	0	-2	-2	-2	-2	-2	-2	-2	-2	-2	-2	-1	1	1	1	1	0	0	0	0	0	0	0	0	0	0	0	0	0	0	0	0	1
1p13.3	1	107200000	111800000	7	2	2	1	1	1	1	0	0	0	0	0	0	0	0	0	0	0	0	0	0	0	0	0	0	1	1	0	0	0	1	0	-1	-1	-1	-1	-1	0	0	1	1	1	1	1	1	1
1p21.3	1	94700000	99700000	7	2	2	1	2	1	1	0	0	0	0	0	0	0	0	0	0	0	0	0	0	0	0	0	0	1	1	1	0	1	1	0	-1	-1	-1	-1	-1	0	0	0	0	0	0	0	2	1
14q31.1	14	79300000	83600000	7	1	2	1	0	1	0	0	0	0	0	0	0	0	-1	-1	-1	-1	-1	-1	-1	-1	-1	-1	-1	1	1	1	1	0	1	1	0	0	0	0	0	0	1	0	0	0	1	0	1	1
7q11.23	7	72200000	77500000	7	1	2	0	0	0	0	0	0	0	0	0	0	0	1	1	1	1	0	1	0	1	1	1	1	0	1	0	0	0	1	2	0	0	0	0	0	0	0	1	1	1	1	1	1	1
7q34	7	138200000	143100000	7	1	2	0	1	0	1	0	0	0	0	0	0	0	1	1	1	1	0	1	1	1	2	1	1	0	1	0	0	0	1	2	0	0	0	0	0	0	-1	0	0	0	0	0	1	1
17q21.32	17	44900000	47400000	7	0	2	0	0	0	0	0	0	0	0	0	0	0	0	1	1	1	1	1	0	1	0	0	0	0	0	0	0	0	1	1	0	0	0	0	0	0	1	1	1	1	1	1	1	0
17q21.33	17	47400000	50200000	7	0	2	0	0	0	0	0	0	0	0	0	0	0	0	0	0	0	1	0	0	0	0	0	0	0	0	0	0	0	1	1	0	0	0	0	0	0	1	1	1	1	1	1	1	0
7q22.3	7	104500000	107400000	7	0	2	0	0	0	1	0	0	0	0	0	0	0	1	1	1	1	0	1	1	1	2	1	1	0	1	0	1	1	1	2	0	0	0	0	0	0	0	0	0	0	0	0	1	1
7q32.2	7	129200000	130400000	7	0	2	0	2	1	1	0	0	0	0	0	0	0	1	1	1	1	0	1	1	1	1	1	1	0	1	0	0	0	1	2	0	0	0	0	0	0	0	0	0	0	0	0	1	1
4q22.3	4	95100000	98800000	7	3	1	0	1	1	0	0	0	0	0	0	0	0	0	0	0	0	0	0	0	0	0	0	0	-1	0	-1	-1	0	0	1	0	0	-1	0	0	1	0	1	2	1	2	1	-1	-1
Xp22.32	X	4300000	6000000	7	3	1	1	0	0	1	1	0	0	0	0	0	0	-2	-2	-2	-2	-2	-2	-3	-1	-3	-2	-3	0	1	1	2	-1	0	0	0	0	0	0	0	1	-3	3	2	3	2	3	0	0
17q12	17	31800000	38100000	7	0	1	0	1	1	0	0	0	0	0	0	0	0	0	1	1	1	1	1	0	1	0	1	1	0	0	0	0	0	1	1	0	0	0	0	0	0	1	1	1	1	1	1	1	0
17q21.31	17	40900000	44900000	7	0	1	0	1	1	0	0	0	0	0	0	0	0	0	1	1	1	1	1	0	1	0	0	0	0	0	0	0	0	1	1	0	0	0	0	0	0	1	1	1	1	1	1	0	0
Xp22.33	X	0	4300000	7	3	0	1	0	0	1	1	0	0	0	0	0	0	-2	-2	-2	-2	-2	-2	-3	-1	-3	-2	-3	NA	1	1	NA	-1	0	0	0	0	0	0	0	1	-3	NA	2	NA	2	NA	0	0
21q22.12	21	35800000	37800000	6	3	4	1	2	3	1	1	0	0	0	0	0	0	-1	-1	-1	-1	0	-1	-1	-1	0	0	0	0	1	0	1	1	1	1	-1	-1	-1	-1	-1	0	0	1	1	1	1	1	-1	1
21q22.13	21	37800000	39700000	6	3	4	1	2	3	1	1	0	0	0	0	0	0	-1	-1	-1	-1	0	-1	-1	-1	0	0	0	0	1	0	1	1	1	1	-1	-1	-1	-1	-1	0	0	1	1	1	1	1	-1	1
21q22.2	21	39700000	42600000	6	3	4	1	2	3	1	1	0	0	0	0	0	0	-1	-1	-1	-1	0	-1	-1	-1	0	0	0	0	1	0	1	1	1	1	-1	-1	-1	-1	-1	0	0	1	1	1	1	1	-1	1
5p11	5	46100000	48400000	6	3	4	1	0	0	0	NA	0	0	0	0	0	0	-1	-1	-1	-1	-1	-1	-1	-1	0	NA	0	2	2	2	3	0	0	0	3	2	2	2	2	2	0	1	1	1	1	1	-3	-1
5q11.1	5	48400000	50700000	6	3	4	1	0	0	0	0	0	0	0	0	0	0	-1	-1	-1	-1	-1	-1	-1	-1	0	0	0	2	2	2	3	0	0	0	2	2	2	2	2	2	0	1	1	1	1	1	-3	-1
6p23	6	13400000	15200000	6	1	4	0	1	1	1	0	0	0	0	0	0	0	0	0	0	0	0	0	0	0	0	0	0	0	0	0	0	1	1	2	1	1	0	1	1	0	0	1	2	2	2	2	0	0
6p24.1	6	11600000	13400000	6	1	4	0	1	1	1	0	0	0	0	0	0	0	0	0	0	0	0	0	0	0	0	0	0	0	0	0	0	1	1	2	1	1	0	1	1	0	0	1	2	2	2	2	0	0
21q22.11	21	31500000	35800000	6	3	3	1	0	1	1	1	0	0	0	0	0	0	-1	-1	-1	-1	0	-1	-1	-1	0	0	0	0	1	0	1	1	1	1	-1	-1	-1	-1	-1	0	0	1	1	1	1	1	-1	1
Xq21.33	X	93500000	98300000	6	3	3	2	1	1	1	1	0	0	0	0	0	0	-2	-2	-2	-2	-2	-2	-3	-1	-3	-2	-3	0	1	0	2	1	2	1	0	0	0	0	0	1	-3	-2	-1	-1	-1	-1	3	2
20q13.31	20	55000000	56500000	6	2	3	1	1	1	2	1	0	0	0	0	0	0	0	0	0	0	0	0	0	0	0	0	0	1	1	0	1	0	0	0	-1	-1	-1	-1	-1	-1	0	0	0	0	0	0	2	3
5q31.2	5	136200000	139500000	6	2	3	0	0	-1	-1	-1	0	0	0	0	0	0	-1	-1	-1	-1	-1	-1	-1	-1	0	0	0	0	0	0	0	0	0	0	2	2	1	2	1	1	0	1	1	1	1	1	0	1
5q31.3	5	139500000	144500000	6	2	3	0	0	-1	-1	-1	0	0	0	0	0	0	-1	-1	-1	-1	-1	-1	-1	-1	0	0	0	0	0	0	0	0	0	0	2	2	1	2	1	1	0	1	1	1	1	1	0	1
6q11.1	6	61000000	63300000	6	2	3	2	1	1	1	0	-1	-1	-1	-1	-1	-1	0	0	0	0	0	0	0	0	0	0	0	0	0	0	0	0	0	0	1	1	0	1	1	0	3	1	1	1	1	1	0	0
14q23.1	14	58100000	62100000	6	1	3	0	0	1	0	0	0	0	0	0	0	0	1	1	1	1	1	1	1	1	2	2	1	1	1	1	1	0	1	1	0	0	0	0	0	0	0	0	0	0	0	0	0	0
14q24.1	14	67900000	70200000	6	1	3	1	0	1	0	0	0	0	0	0	0	0	-1	-1	-1	-1	-1	-1	-1	-1	-1	-1	-1	1	1	1	1	0	1	1	0	0	0	0	0	0	0	0	0	0	0	0	2	0
20q13.33	20	58400000	63025520	6	1	3	0	1	1	2	1	0	0	0	0	0	0	0	0	0	0	0	0	0	0	0	0	0	1	1	0	1	0	0	0	0	-1	-1	0	-1	1	0	0	0	0	0	0	2	3
7q31.33	7	123800000	127100000	6	1	3	0	0	0	0	0	0	0	0	0	0	0	1	1	1	1	0	1	1	1	2	1	2	1	1	0	1	1	1	2	0	0	0	0	0	0	-1	0	0	0	0	0	2	1
20p12.3	20	5100000	9200000	6	6	2	1	1	1	-1	0	-1	0	0	0	0	0	-2	-2	-2	-2	-2	-2	-2	-2	-2	-2	-2	1	1	1	1	0	0	0	0	0	0	0	0	0	0	0	0	-1	0	-1	-1	1
16q12.1	16	47000000	52600000	6	5	2	2	-1	-1	-1	-1	0	0	0	0	0	0	-1	-1	-1	-1	-1	-1	-1	-1	-1	-1	-1	2	2	-1	1	0	0	0	2	1	1	2	1	-1	0	1	2	0	2	1	0	1
16q12.2	16	52600000	56700000	6	5	2	1	-1	-1	-1	-1	0	0	0	0	0	0	-1	-1	-1	-1	-1	-1	-1	-1	-1	-1	0	-1	0	-1	-1	0	0	1	2	1	1	2	1	-1	0	1	2	0	2	0	0	1
20p12.2	20	9200000	12100000	6	5	2	1	-1	0	-1	-1	1	0	0	0	0	0	-2	-2	-2	-2	-2	-2	-2	-2	-2	-2	-2	1	1	1	1	0	0	0	0	0	0	0	0	0	0	0	0	-1	0	-1	0	1
16q23.2	16	79200000	81700000	6	4	2	2	-1	-1	-1	-1	0	0	0	0	0	0	-1	-1	-1	-1	-1	-1	-1	-1	-1	-1	-1	-1	0	-1	-1	0	1	1	2	1	1	2	1	-1	0	0	0	0	0	0	0	1
20p11.22	20	21300000	22300000	6	4	2	1	-1	0	-1	-1	1	0	0	0	0	0	-2	-2	-2	-2	-2	-2	-2	-2	-2	-2	-2	1	1	1	1	0	0	0	0	0	0	0	0	0	0	0	0	0	0	0	0	1
20p11.23	20	17900000	21300000	6	4	2	1	-1	0	-1	-1	1	0	0	0	0	0	-2	-2	-2	-2	-2	-2	-2	-2	-2	-2	-2	1	1	1	1	0	0	0	0	0	0	0	0	0	0	0	0	0	0	0	0	1
22q13.2	22	41000000	44200000	6	4	2	2	0	0	-1	-1	0	0	0	0	0	0	-1	-1	-1	-1	-1	-1	-1	-1	-1	-1	-1	0	1	0	1	0	1	1	0	-1	-1	-1	-1	0	0	1	1	1	1	1	-1	-1
Xq22.2	X	102600000	103700000	6	4	2	2	1	1	1	1	0	0	1	1	1	1	-2	-2	-2	-2	-2	-2	-3	-1	-3	-2	-3	0	1	0	2	-1	0	0	0	0	0	0	0	1	-3	-2	-1	-1	-1	-1	2	2
Xq22.3	X	103700000	108700000	6	4	2	2	1	1	1	1	0	0	1	1	1	1	-2	-2	-2	-2	-2	-2	-3	-1	-3	-2	-3	0	1	0	2	-1	0	-1	0	0	0	0	0	1	-3	-2	-1	-1	-1	-1	3	2
4q25	4	107700000	114100000	6	3	2	0	1	1	0	0	0	0	0	0	0	0	0	0	0	0	0	0	0	0	0	0	0	-1	0	-1	-1	0	0	1	0	0	-1	0	0	-1	0	1	2	1	2	1	1	1
Xq21.32	X	91800000	93500000	6	3	2	2	1	1	1	1	0	0	0	0	0	0	-2	-2	-2	-2	-2	-2	-3	-1	-3	-2	-3	0	1	0	2	1	2	0	0	0	0	0	0	1	-3	-2	-1	-1	-1	-1	4	2
20p11.1	20	25600000	27500000	6	2	2	0	-1	0	-1	-1	1	0	0	0	0	0	-2	-2	-2	-2	-2	-2	-2	-2	0	-1	-1	1	1	1	1	0	0	0	0	0	0	0	0	0	0	0	0	0	0	0	0	1
20q11.1	20	27500000	29400000	6	2	2	0	-1	0	-1	-1	1	0	0	0	0	0	-2	NA	NA	-2	-2	NA	NA	NA	0	-1	-1	1	1	1	1	0	0	0	0	0	0	0	0	0	0	0	0	0	0	0	0	1
4p15.2	4	21300000	27700000	6	2	2	1	1	1	0	0	0	0	0	0	0	0	0	0	0	0	0	0	0	0	0	0	0	-1	0	-1	-1	0	1	1	0	0	0	1	1	0	0	1	1	1	1	1	1	1
4p15.31	4	17800000	21300000	6	2	2	1	1	1	0	0	0	0	0	0	0	0	0	0	0	0	0	0	0	0	0	0	0	0	0	-1	-1	0	1	1	0	0	0	1	1	0	0	1	1	1	1	1	1	2
14q32.33	14	104000000	107349540	6	1	2	1	0	0	1	0	0	0	0	0	0	0	-1	-1	-1	-1	-1	-1	-1	-1	-1	-1	-1	1	1	0	1	0	1	1	0	0	0	0	0	0	1	0	0	0	0	0	1	1
20q13.32	20	56500000	58400000	6	1	2	1	0	0	2	2	0	0	0	0	0	0	0	0	0	0	0	0	0	0	0	0	0	1	1	0	1	0	0	0	-1	-1	-1	-1	-1	0	0	0	0	0	0	0	2	3
4p12	4	44600000	48200000	6	1	2	0	1	1	0	0	0	0	0	0	0	0	0	0	0	0	0	0	0	0	0	0	0	-1	0	-1	-1	0	1	1	1	0	0	1	1	0	0	1	1	1	1	1	1	1
4p15.1	4	27700000	35800000	6	1	2	0	1	1	0	0	0	0	0	0	0	0	0	0	0	0	0	0	0	0	0	0	0	-1	0	-1	-1	0	1	1	1	0	0	1	1	0	0	1	1	1	1	1	1	1
8p11.21	8	39700000	43100000	6	9	1	2	-2	-2	1	-2	0	-1	0	-1	-1	-1	0	1	0	0	0	0	-1	1	-2	-2	-2	1	2	1	2	-1	0	0	0	0	0	0	0	-1	-1	-1	-1	-1	-1	-1	0	0
12p12.2	12	20000000	21300000	6	5	1	2	1	2	0	0	0	-1	0	0	0	0	0	0	0	0	1	0	0	0	1	1	1	0	1	0	0	-1	-1	-1	-1	-1	-1	-1	-1	0	-1	0	0	0	0	0	1	1
22q13.32	22	48400000	49400000	6	5	1	2	0	0	-1	-1	0	0	0	0	0	0	-1	-1	-1	-1	-1	-1	-1	-1	-1	-1	0	0	1	0	1	0	1	1	-1	-1	-1	-1	-1	-1	0	1	1	1	1	1	-2	-1
22q11.1	22	14700000	17900000	6	4	1	3	1	2	2	0	0	0	0	1	0	0	-1	-1	-1	-1	-1	-1	-1	-1	-1	-1	-1	0	1	0	1	0	1	1	-1	-1	-1	-1	-1	0	0	1	1	1	1	1	0	0
22q13.33	22	49400000	51304566	6	4	1	3	0	0	-1	-1	0	0	0	0	0	0	-1	-1	-1	-1	-1	-1	-1	-1	-1	-1	-1	0	1	0	1	0	1	1	-1	-1	-1	-1	-1	0	0	1	1	1	1	1	-2	-1
4q22.1	4	88000000	93700000	6	4	1	0	1	1	0	0	0	0	0	0	0	0	0	0	0	0	0	0	0	0	0	0	0	-1	0	-1	-1	0	0	1	0	0	-1	-1	-1	-1	0	1	1	1	1	1	-1	-1
4q22.2	4	93700000	95100000	6	4	1	0	1	1	0	0	0	0	0	0	0	0	0	0	0	0	0	0	0	0	0	0	0	-1	0	-1	-1	0	0	1	0	0	-1	0	0	-1	0	1	2	1	2	1	-1	-1
4q34.3	4	177500000	183200000	6	4	1	0	1	1	0	0	0	0	0	0	0	0	0	0	0	0	0	0	0	0	0	0	0	0	0	-1	-1	0	1	1	0	0	-1	0	0	-1	0	1	2	1	3	1	-1	-1
4q35.2	4	187100000	191154276	6	4	1	0	1	1	0	0	0	0	0	0	0	0	0	0	0	0	0	0	0	0	0	0	0	0	0	-1	-1	0	1	1	0	0	-1	0	0	-1	0	1	2	1	2	1	-1	-1
20p13	20	0	5100000	6	3	1	1	1	1	0	0	0	0	0	0	0	0	-2	-2	-2	-2	-2	-2	-2	-2	-2	-2	-2	1	1	0	1	0	0	0	0	0	0	0	0	0	0	0	0	-1	0	-1	0	2
4q13.1	4	59500000	66600000	6	3	1	0	1	1	0	0	0	0	0	0	0	0	0	0	0	0	0	0	0	0	0	0	0	-1	0	-1	-1	0	0	1	0	0	-1	-1	-1	-1	0	0	0	0	0	1	1	1
4q23	4	98800000	101100000	6	3	1	0	1	1	0	0	0	0	0	0	0	0	0	0	0	0	0	0	0	0	0	0	0	-1	0	-1	-1	0	0	1	0	0	-1	0	0	1	0	1	2	1	2	1	-1	-1
4q28.3	4	131100000	139500000	6	3	1	0	1	1	0	0	0	0	0	0	0	0	0	0	0	0	0	0	0	0	0	0	0	-1	0	-1	-1	0	0	1	0	0	-1	0	0	0	0	1	2	1	2	1	-1	-1
20q11.21	20	29400000	32100000	6	2	1	0	1	1	1	0	-1	0	0	0	0	0	0	0	0	0	0	0	0	0	0	0	0	1	1	0	1	0	0	0	0	0	0	0	0	-1	0	0	0	0	0	0	0	1
4p11	4	48200000	50400000	6	2	1	0	1	1	0	0	0	0	0	0	0	0	0	0	0	0	0	0	0	0	0	0	0	-1	0	-1	-1	0	1	1	0	0	-1	1	-1	0	0	0	1	1	1	0	1	1
4q11	4	50400000	52700000	6	2	1	0	1	1	0	0	0	0	0	0	0	0	0	0	0	0	0	0	0	0	0	0	0	-1	0	-1	-1	0	1	1	0	0	-1	1	-1	0	0	0	0	1	1	0	1	1
6q11.2	6	63300000	63400000	6	2	1	2	1	1	1	0	-1	-1	-1	-1	-1	-1	0	0	0	0	0	0	0	0	0	0	0	0	0	0	0	0	0	0	1	1	0	1	1	0	3	0	0	0	0	1	0	0
14q31.3	14	84900000	89800000	6	1	1	1	0	1	0	0	0	0	0	0	0	0	-1	-1	-1	-1	-1	-1	-1	-1	-1	-1	-1	1	1	0	1	0	1	1	0	0	0	0	0	0	0	0	0	0	0	0	1	1
17q21.1	17	38100000	38400000	6	0	1	0	0	0	0	0	0	0	0	0	0	0	0	1	1	1	1	1	0	1	2	2	5	0	0	0	0	0	1	1	0	0	0	0	0	0	1	1	1	1	1	1	1	0
17q21.2	17	38400000	40900000	6	0	1	0	0	0	0	0	0	0	0	0	0	0	0	1	1	1	1	1	0	1	2	1	1	0	0	0	0	0	1	1	0	0	0	0	0	0	1	1	1	1	1	1	0	0
7q32.1	7	127100000	129200000	6	0	1	0	0	0	0	0	0	0	0	0	0	0	1	1	1	1	0	1	1	1	1	1	1	0	1	0	0	0	1	2	0	0	0	0	0	0	0	0	0	0	0	0	1	1
6q14.1	6	75900000	83900000	6	6	0	2	1	1	1	0	-1	-1	-1	-1	-1	-1	-1	-1	-1	-1	0	-1	-1	-1	0	0	0	0	0	0	0	1	1	0	1	1	0	1	1	0	-1	0	0	0	0	0	0	0
12p12.3	12	14800000	20000000	6	5	0	2	1	2	0	0	0	-1	0	0	0	0	0	0	0	0	1	0	0	0	1	1	1	0	1	0	0	-1	-1	-1	-1	-1	-1	-1	-1	0	-1	0	0	0	0	0	1	0
Xp22.31	X	6000000	9500000	6	4	0	2	0	0	1	1	0	0	0	0	0	0	-2	-2	-2	-2	-2	-2	-3	-1	-3	-2	-3	0	1	1	2	-1	0	0	0	0	0	0	0	1	-3	-2	-2	-1	-2	-1	0	0
5q31.1	5	130600000	136200000	5	4	3	1	0	-1	-1	-1	0	0	0	0	0	0	-1	-1	-1	-1	-1	-1	0	-1	0	0	0	0	0	0	0	0	0	0	2	2	1	2	1	1	0	1	1	1	1	1	-2	-1
21q22.3	21	42600000	48129895	5	3	3	1	1	3	0	1	0	0	0	0	0	0	-1	-1	-1	-1	0	-1	-1	-1	0	0	0	0	1	0	1	1	1	1	-1	-1	-1	-1	-1	0	0	1	1	1	1	1	-1	0
14q23.3	14	64800000	67900000	5	2	3	1	0	1	0	0	0	0	0	0	0	0	-1	-1	-1	-1	-1	-1	-1	-1	-1	-1	-1	1	1	1	1	0	1	1	0	0	0	0	0	0	0	0	0	0	0	0	2	1
2p12	2	75000000	83300000	5	1	3	0	0	0	0	0	0	0	0	0	0	0	0	0	0	0	0	0	0	0	0	0	0	0	0	0	0	1	1	1	0	0	0	0	0	0	0	1	1	1	1	1	1	1
16q22.1	16	66700000	70800000	5	6	2	1	1	1	0	-1	0	0	0	0	0	0	-1	-1	-1	-1	-1	-1	-1	-1	-1	-1	-1	-1	0	-1	-2	0	0	0	2	1	1	2	1	-1	-1	1	1	0	2	0	0	1
16q22.2	16	70800000	72900000	5	6	2	1	1	1	0	-1	0	0	0	0	0	0	-1	-1	-1	-1	-1	-1	-1	-1	-1	-1	-1	-1	0	-1	-2	0	0	0	2	1	1	2	1	-1	-1	1	1	0	1	0	0	1
20p12.1	20	12100000	17900000	5	5	2	1	-1	0	-1	-1	-1	0	0	0	0	0	-2	-2	-2	-2	-2	-2	-2	-2	-2	-2	-2	1	1	1	1	0	0	0	0	0	0	0	0	0	0	0	0	0	0	0	0	1
Xq21.2	X	84600000	86200000	5	4	2	3	1	1	1	1	0	0	0	0	0	0	-2	-2	-2	-2	-2	-2	-3	-1	-3	-2	-3	0	1	0	2	-1	-1	-1	0	0	0	0	0	1	-3	-2	-2	-1	-2	-1	2	3
12q15	12	67700000	71500000	5	3	2	1	1	1	3	2	0	0	0	0	0	0	-1	-1	-1	-1	0	-1	-1	-1	0	0	0	1	1	0	0	-1	-1	-1	0	0	0	0	0	0	-1	1	0	0	0	0	2	2
14q11.2	14	19100000	24600000	5	3	2	0	0	0	0	0	0	0	0	0	0	0	1	2	1	1	1	2	1	2	1	1	1	0	1	0	1	0	0	0	0	0	0	0	0	0	-1	0	0	0	0	0	1	1
1p21.2	1	99700000	102200000	5	3	2	1	1	1	1	0	0	0	0	0	0	0	0	0	0	-1	-1	0	0	0	0	0	0	1	1	0	0	0	0	0	-1	-1	-1	-1	-1	0	0	0	0	0	0	0	2	1
4q32.1	4	155600000	161800000	5	3	2	0	1	1	1	0	0	0	0	0	0	0	0	0	0	0	0	0	0	0	0	0	0	-1	0	-1	-1	0	0	1	0	0	-1	0	0	-1	0	1	2	1	2	1	1	1
11p14.2	11	26100000	27200000	5	2	2	1	0	0	1	0	0	0	0	0	0	0	-1	-1	-1	-1	-1	-1	-1	-1	-1	-1	-1	1	1	1	2	0	0	0	0	0	0	0	0	0	0	1	1	1	1	1	0	0
11p14.3	11	21700000	26100000	5	2	2	1	0	0	1	0	0	0	0	0	0	0	-1	-1	-1	-1	-1	-1	-1	-1	-1	-1	-1	1	1	1	2	0	0	0	0	0	0	0	0	0	0	1	1	1	1	1	0	0
11p15.3	11	10700000	12700000	5	2	2	1	0	0	1	0	0	0	0	0	0	0	-1	-1	-1	-1	-1	-1	-1	-1	-1	-1	-1	1	0	1	0	0	1	0	0	0	0	0	0	0	0	1	1	1	1	1	1	2
12q14.1	12	58100000	63100000	5	2	2	1	1	1	2	2	0	0	0	0	0	0	-1	-1	-1	-1	0	-1	-1	-1	0	0	0	1	1	0	0	-1	-1	-1	0	0	0	0	0	0	0	1	0	0	0	0	3	2
14q23.2	14	62100000	64800000	5	2	2	1	0	1	0	0	0	0	0	0	0	0	-1	-1	-1	-1	-1	-1	-1	-1	-1	-1	-1	1	1	1	1	0	1	1	0	0	0	0	0	0	0	0	0	0	0	0	2	0
14q32.31	14	101400000	103200000	5	2	2	1	0	1	0	0	0	0	0	0	0	0	-1	-1	-1	-1	-1	-1	-1	-1	-1	-1	-1	1	1	0	1	0	1	1	0	0	0	0	0	0	0	-1	0	0	0	0	1	1
14q32.32	14	103200000	104000000	5	2	2	1	0	1	1	0	0	0	0	0	0	0	-1	-1	-1	-1	-1	-1	-1	-1	-1	-1	-1	1	1	0	1	0	1	1	0	0	0	0	0	0	0	-1	0	0	0	0	1	1
14q24.2	14	70200000	73800000	5	1	2	1	0	1	0	0	0	0	0	0	0	0	-1	-1	-1	-1	-1	-1	-1	-1	-1	-1	-1	1	1	1	1	0	1	1	0	0	0	0	0	0	0	0	0	0	0	0	1	0
14q24.3	14	73800000	79300000	5	1	2	1	0	1	0	0	0	0	0	0	0	0	-1	-1	-1	-1	-1	-1	-1	-1	-1	-1	-1	1	1	1	1	0	1	1	0	0	0	0	0	0	0	0	0	0	0	0	1	0
4p13	4	41200000	44600000	5	1	2	0	1	1	0	0	0	0	0	0	0	0	0	0	0	0	0	0	0	0	0	0	0	-1	0	-1	-1	0	1	1	1	0	0	0	0	0	0	1	1	1	1	1	1	1
4p14	4	35800000	41200000	5	1	2	0	1	1	0	0	0	0	0	0	0	0	0	0	0	0	0	0	0	0	0	0	0	-1	0	-1	-1	0	1	1	1	0	0	0	0	0	0	1	1	1	1	1	1	1
17q11.2	17	25800000	31800000	5	0	2	0	0	0	0	0	0	0	0	0	0	0	0	1	1	1	1	1	0	1	0	1	1	0	0	0	0	1	1	2	0	0	0	0	0	0	0	1	1	1	1	1	1	0
2p25.2	2	4400000	7100000	5	0	2	0	0	0	0	0	0	0	0	0	0	0	0	0	0	0	0	0	0	0	0	0	0	0	0	0	0	1	1	2	0	0	0	0	0	0	0	1	1	1	1	1	1	1
2p25.3	2	0	4400000	5	0	2	0	0	0	0	0	0	0	0	0	0	0	0	0	0	0	0	0	0	0	0	0	0	0	0	0	0	1	1	1	0	0	0	0	0	0	0	1	1	1	1	1	1	1
8p23.2	8	2200000	6200000	5	10	1	5	0	0	-2	-1	0	-1	0	-1	-1	-1	-2	-2	-2	-2	-1	-2	-2	-2	-2	-2	-2	-2	-1	-1	-2	-2	-1	-1	0	0	0	0	0	-1	1	-1	-1	-1	-1	-1	-1	0
6q12	6	63400000	70000000	5	5	1	2	1	1	1	0	-1	-1	-1	-1	-1	-1	0	0	0	0	0	0	0	0	0	0	0	0	0	0	0	1	1	0	1	1	0	1	1	0	-1	0	0	0	0	0	0	0
6q23.2	6	131200000	135200000	5	5	1	2	1	1	1	0	-1	-1	-1	-1	-1	-1	-1	-1	-1	-1	0	-1	-1	-1	0	0	0	0	0	0	0	0	0	0	1	1	0	1	1	0	-1	0	0	0	0	0	0	0
18p11.32	18	0	2900000	5	4	1	1	0	1	0	0	0	0	0	0	0	0	-1	-1	0	-1	0	-1	-1	0	0	0	1	0	0	0	-1	0	1	1	0	0	0	0	0	0	0	1	1	1	1	1	-1	-1
20q11.22	20	32100000	34400000	5	4	1	0	0	0	-1	-1	0	0	0	0	0	0	0	0	0	0	0	0	0	0	0	0	0	1	1	0	1	0	0	0	2	-1	-1	-1	-1	-1	0	0	0	0	0	0	0	1
20q13.12	20	42100000	46400000	5	4	1	1	0	1	0	-1	-1	0	0	0	0	0	0	0	0	0	0	0	0	0	0	0	0	1	1	0	1	0	0	0	-1	-1	-1	-1	-1	-1	0	0	0	0	0	0	0	1
22q11.21	22	17900000	22200000	5	4	1	2	2	2	1	0	0	0	0	0	0	0	-1	-1	-1	-1	-1	-1	-1	-1	-1	-1	-1	0	1	0	2	0	1	1	0	-1	-1	-1	-1	0	0	1	1	1	1	1	0	0
22q11.22	22	22200000	23500000	5	4	1	2	2	2	1	0	0	0	0	0	0	0	-1	-1	-1	-1	-1	-1	-1	-1	-1	-1	-1	0	1	0	2	0	1	1	0	-1	-1	-1	-1	0	0	1	1	1	1	1	0	0
22q11.23	22	23500000	25900000	5	4	1	2	1	1	0	0	0	0	0	0	0	0	-1	-1	-1	-1	-1	-1	-1	-1	-1	-1	-1	0	1	0	2	0	1	1	0	-1	-1	-1	-1	0	0	1	1	1	1	1	0	0
22q12.1	22	25900000	29600000	5	4	1	3	1	1	0	0	0	0	0	0	0	0	-1	-1	-1	-1	-1	-1	-1	-1	-1	-1	-1	0	1	0	2	0	1	1	-1	-1	-1	-1	-1	0	0	1	1	1	1	1	0	0
22q12.2	22	29600000	32200000	5	4	1	2	1	1	0	0	0	0	0	0	0	0	-1	-1	-1	-1	-1	-1	-1	-1	-1	-1	-1	0	1	0	2	0	1	1	0	-1	-1	-1	-1	0	0	1	1	1	1	1	0	0
22q12.3	22	32200000	37600000	5	4	1	2	1	1	0	0	0	0	0	0	0	0	-1	-1	-1	-1	-1	-1	-1	-1	-1	-1	-1	0	1	0	2	0	1	1	0	-1	-1	-1	-1	0	0	1	1	1	1	1	0	0
22q13.31	22	44200000	48400000	5	4	1	2	0	0	-1	-1	0	0	0	0	0	0	-1	-1	-1	-1	-1	-1	-1	-1	-1	-1	-1	0	1	0	1	0	1	1	0	-1	-1	-1	-1	0	0	1	1	1	1	1	-2	-1
4q24	4	101100000	107700000	5	4	1	1	1	1	0	0	0	0	0	0	0	0	0	0	0	0	0	0	0	0	0	0	0	-1	0	-1	-1	0	0	1	0	0	-1	0	0	-1	0	1	2	1	2	1	-1	-1
4q33	4	170100000	171900000	5	4	1	0	1	1	0	0	0	0	0	0	0	0	0	0	0	0	0	0	0	0	0	0	0	-1	0	-1	-1	0	1	1	0	0	-1	0	0	-1	0	1	2	1	2	1	-1	-1
4q34.1	4	171900000	176300000	5	4	1	0	1	1	0	0	0	0	0	0	0	0	0	0	0	0	0	0	0	0	0	0	0	-1	0	-1	-1	0	1	1	0	0	-1	0	0	-1	0	1	2	1	3	1	-1	-1
4q34.2	4	176300000	177500000	5	4	1	0	1	1	0	0	0	0	0	0	0	0	0	0	0	0	0	0	0	0	0	0	0	-1	0	-1	-1	0	1	1	0	0	-1	0	0	-1	0	1	2	1	3	1	-1	-1
6q26	6	161000000	164500000	5	4	1	2	1	1	1	0	-1	-1	-1	-1	-1	-1	-1	-1	-1	-1	0	-1	-1	-1	0	0	0	0	0	0	0	0	0	0	1	1	0	1	1	0	0	0	0	0	0	0	0	0
6q27	6	164500000	171115067	5	4	1	2	1	1	0	0	-1	-1	-1	-1	-1	-1	-1	-1	-1	-1	0	-1	-1	-1	0	0	0	0	0	0	0	0	0	0	1	1	0	1	1	0	0	0	0	0	0	0	0	0
Xp21.1	X	31500000	37600000	5	4	1	3	1	1	1	1	0	0	0	0	0	0	-2	-2	-2	-2	-2	-2	-3	-1	-3	-2	-3	0	1	0	2	-1	-1	-1	0	0	0	0	0	1	-3	-2	-2	-1	-2	-1	0	0
Xq21.31	X	86200000	91800000	5	4	1	3	1	1	1	1	0	0	0	0	0	0	-2	-2	-2	-2	-2	-2	-3	-1	-3	-2	-3	0	1	0	2	-1	-1	-1	0	0	0	0	0	1	-3	-2	-2	-1	-2	-1	0	0
18p11.31	18	2900000	7100000	5	3	1	1	0	1	0	0	0	0	0	0	0	0	-1	-1	0	-1	0	-1	-1	0	1	0	1	0	0	0	0	0	1	1	0	0	0	0	0	0	0	6	7	6	7	3	-1	-1
4q26	4	114100000	120800000	5	3	1	0	1	1	0	0	0	0	0	0	0	0	0	0	0	0	0	0	0	0	0	0	0	-1	0	-1	-1	0	0	1	0	0	-1	0	0	0	0	1	2	1	2	1	-1	-1
4q27	4	120800000	123800000	5	3	1	0	1	1	0	0	0	0	0	0	0	0	0	0	0	0	0	0	0	0	0	0	0	-1	0	-1	-1	0	0	1	0	0	-1	0	0	0	0	1	2	1	2	1	-1	-1
4q28.1	4	123800000	128800000	5	3	1	0	1	1	0	0	0	0	0	0	0	0	0	0	0	0	0	0	0	0	0	0	0	-1	0	-1	-1	0	0	1	0	0	-1	0	0	0	0	1	2	1	2	1	-1	-1
4q28.2	4	128800000	131100000	5	3	1	0	1	1	0	0	0	0	0	0	0	0	0	0	0	0	0	0	0	0	0	0	0	-1	0	-1	-1	0	0	1	0	0	-1	0	0	0	0	1	2	1	2	1	-1	-1
11p14.1	11	27200000	31000000	5	2	1	1	0	0	1	0	0	0	0	0	0	0	-1	-1	-1	-1	-1	-1	-1	-1	-1	-1	-1	1	2	1	3	0	0	0	0	0	0	0	0	0	0	0	0	0	1	0	0	0
11p15.2	11	12700000	16200000	5	2	1	1	0	0	1	0	0	0	0	0	0	0	-1	-1	-1	-1	-1	-1	-1	-1	-1	-1	-1	1	0	1	0	0	1	0	0	0	0	0	0	0	0	1	1	1	1	1	0	0
14q32.13	14	94700000	96300000	5	2	1	1	0	1	0	0	0	0	0	0	0	0	-1	-1	-1	-1	-1	-1	-1	-1	-1	-1	-1	1	1	0	1	0	1	1	0	0	0	0	0	0	0	-1	0	0	0	0	0	1
14q32.2	14	96300000	101400000	5	2	1	1	0	1	0	0	0	0	0	0	0	0	-1	-1	-1	-1	-1	-1	-1	-1	-1	-1	-1	1	1	0	1	0	1	1	0	0	0	0	0	0	0	-1	0	0	0	0	0	1
17q11.1	17	24000000	25800000	5	2	1	0	-1	0	0	0	0	0	0	0	0	0	0	1	0	0	1	0	0	1	1	1	0	0	0	0	0	1	1	2	0	-1	0	0	-1	0	0	0	0	0	0	0	NA	1
4p15.32	4	15200000	17800000	5	2	1	1	1	1	0	0	0	0	0	0	0	0	0	0	0	0	0	0	0	0	0	0	0	0	0	-1	-1	0	1	1	0	0	0	1	1	0	0	1	1	1	1	1	0	1
4p15.33	4	11300000	15200000	5	2	1	1	1	1	0	0	0	0	0	0	0	0	0	0	0	0	0	0	0	0	0	0	0	0	0	-1	-1	0	1	1	0	0	0	1	1	0	0	1	2	2	2	2	0	1
4p16.1	4	6000000	11300000	5	2	1	1	1	1	0	0	0	0	0	0	0	0	0	0	0	0	0	0	0	0	0	0	0	0	0	-1	-1	0	1	1	0	0	0	1	0	0	0	1	2	2	2	2	0	1
4q21.3	4	86900000	88000000	5	2	1	0	1	1	0	0	0	0	0	0	0	0	0	0	0	0	0	0	0	0	0	0	0	-1	0	-1	-1	0	0	1	0	0	-1	-1	-1	0	0	1	1	1	1	1	1	0
4q31.1	4	139500000	141500000	5	2	1	0	1	1	0	0	0	0	0	0	0	0	0	0	0	0	0	0	0	0	0	0	0	-1	0	-1	-1	0	1	1	0	0	-1	0	0	0	0	1	2	1	2	1	1	0
4q31.21	4	141500000	146800000	5	2	1	0	1	1	0	0	0	0	0	0	0	0	0	0	0	0	0	0	0	0	0	0	0	-1	0	-1	-1	0	1	1	0	0	-1	0	0	0	0	1	2	1	2	1	1	0
4q31.22	4	146800000	148500000	5	2	1	0	1	1	0	0	0	0	0	0	0	0	0	0	0	0	0	0	0	0	0	0	0	-1	0	-1	-1	0	1	1	0	0	-1	0	0	0	0	1	2	1	2	1	0	0
4q31.23	4	148500000	151100000	5	2	1	0	1	1	0	0	0	0	0	0	0	0	0	0	0	0	0	0	0	0	0	0	0	-1	0	-1	-1	0	0	1	0	0	-1	0	0	0	0	1	2	1	2	1	0	0
4q31.3	4	151100000	155600000	5	2	1	0	1	1	0	0	0	0	0	0	0	0	0	0	0	0	0	0	0	0	0	0	0	-1	0	-1	-1	0	0	1	0	0	-1	0	0	0	0	1	2	1	2	1	0	0
11q25	11	130800000	135006516	5	1	1	0	0	0	0	0	0	0	0	0	0	0	-2	-2	-2	-2	-1	-2	-1	-2	-1	0	0	1	1	1	3	0	0	0	0	0	0	0	0	0	1	0	1	1	1	0	0	0
14q32.11	14	89800000	91900000	5	1	1	1	0	1	0	0	0	0	0	0	0	0	-1	-1	-1	-1	-1	-1	-1	-1	-1	-1	-1	1	1	0	1	0	1	1	0	0	0	0	0	0	0	0	0	0	0	0	0	1
14q32.12	14	91900000	94700000	5	1	1	1	0	1	0	0	0	0	0	0	0	0	-1	-1	-1	-1	-1	-1	-1	-1	-1	-1	-1	1	1	0	1	0	1	1	0	0	0	0	0	0	0	0	0	0	0	0	0	1
4p16.2	4	4500000	6000000	5	1	1	1	1	1	0	0	0	0	0	0	0	0	0	0	0	0	0	0	0	0	0	0	0	0	0	0	0	0	1	1	0	0	0	1	0	0	0	1	2	2	2	2	0	1
6q22.31	6	118500000	126100000	5	7	0	2	1	1	1	0	-1	-1	-1	-1	-1	-1	-1	-1	-1	-1	0	-1	-1	-1	0	0	0	0	0	0	0	0	0	0	1	1	0	1	1	-1	-1	0	1	0	1	0	0	0
6q22.32	6	126100000	127100000	5	6	0	2	1	1	1	0	-1	-1	-1	-1	-1	-1	-1	-1	-1	-1	0	-1	-1	-1	0	0	0	0	0	0	0	0	0	0	1	1	0	1	1	0	-1	0	0	1	0	0	0	1
12p11.1	12	33300000	35800000	5	5	0	1	2	3	0	0	0	-1	0	0	0	0	0	0	0	0	1	0	0	0	1	1	1	1	1	0	0	-1	-1	-1	-1	0	0	-1	-1	0	-1	0	0	0	0	0	1	1
12p11.21	12	30700000	33300000	5	5	0	2	1	2	0	0	0	-1	0	0	0	0	0	0	0	0	1	0	0	0	1	1	0	1	1	0	0	-1	-1	-1	-1	-1	-1	-1	-1	0	-1	0	0	0	0	0	1	0
12p12.1	12	21300000	26500000	5	5	0	2	1	2	0	0	0	-1	0	0	0	0	0	0	0	0	1	0	0	0	1	1	1	0	1	0	0	-1	-1	-1	-1	-1	-1	-1	-1	0	-1	0	0	0	0	0	0	1
12q11	12	35800000	38200000	5	5	0	1	2	3	0	0	0	-1	0	0	0	0	0	0	0	0	1	0	0	0	1	1	1	1	1	0	0	-1	-1	-1	-1	0	0	-1	-1	0	-1	0	0	0	0	0	1	1
Xp21.2	X	29300000	31500000	5	4	0	3	0	0	1	1	0	0	0	0	0	0	-2	-2	-2	-2	-2	-2	-3	-1	-3	-2	-3	0	1	0	2	-1	-1	-1	0	0	0	0	0	1	-3	-2	-2	-1	-2	-1	0	0
Xp21.3	X	24900000	29300000	5	4	0	3	0	0	1	1	0	0	0	0	0	0	-2	-2	-2	-2	-2	-2	-3	-1	-3	-2	-3	0	1	0	2	-1	-1	-1	0	0	0	0	0	1	-3	-2	-2	-1	-2	-1	0	0
Xp22.11	X	21900000	24900000	5	4	0	3	0	0	1	1	0	0	0	0	0	0	-2	-2	-2	-2	-2	-2	-3	-1	-3	-2	-3	0	1	0	2	-1	-1	-1	0	0	0	0	0	1	-3	-2	-2	-1	-2	-1	0	0
Xp22.12	X	19300000	21900000	5	4	0	3	0	0	1	1	0	0	0	0	0	0	-2	-2	-2	-2	-2	-2	-3	-1	-3	-2	-3	0	1	0	2	-1	-1	-1	0	0	0	0	0	1	-3	-2	-2	-1	-2	-1	0	0
Xp22.13	X	17100000	19300000	5	4	0	3	0	0	1	1	0	0	0	0	0	0	-2	-2	-2	-2	-2	-2	-3	-1	-3	-2	-3	0	1	0	2	-1	-1	-1	0	0	0	0	0	1	-3	-2	-2	-1	-2	-1	0	0
17p11.1	17	22200000	24000000	5	2	0	0	-1	0	0	0	0	0	0	0	0	0	0	1	0	0	1	0	0	1	1	1	0	0	0	0	0	1	NA	2	0	-1	0	0	-1	0	0	0	0	0	0	0	NA	1
4q12	4	52700000	59500000	5	2	0	0	1	1	1	0	0	0	0	0	0	0	0	0	1	0	0	0	0	0	0	0	0	-1	0	-1	-1	0	1	1	0	0	-1	-1	-1	0	0	0	0	0	0	0	0	1
11q22.1	11	97200000	102100000	5	1	0	1	0	3	0	0	0	0	0	0	0	0	-2	-2	-2	-2	-1	-2	-2	-2	-1	-1	-1	0	2	2	4	0	1	1	0	0	0	0	0	0	0	0	0	0	0	0	0	0
21q21.3	21	26800000	31500000	4	3	3	0	-1	0	0	0	0	0	0	0	0	0	-1	-1	-1	-1	0	-1	-1	-1	0	0	0	0	1	0	1	1	2	2	0	0	0	0	0	0	0	1	1	1	1	1	-1	0
8p11.22	8	38300000	39700000	4	10	2	3	-2	-2	-3	-3	0	-1	0	-1	-1	-1	0	1	0	0	0	0	0	1	-2	-2	-2	1	2	1	2	-1	0	0	0	0	0	0	0	-1	-2	-1	-1	-1	-1	-1	0	0
12q21.1	12	71500000	75700000	4	5	2	1	1	1	3	2	0	0	0	0	0	0	-1	-1	-1	-1	0	-1	-1	-1	0	0	0	-1	0	-1	-1	-1	-1	-1	0	0	0	0	0	0	-1	1	0	0	0	0	3	2
16q22.3	16	72900000	74100000	4	5	2	1	0	0	-1	-1	0	0	0	0	0	0	-1	-1	-1	-1	-1	-1	-1	-1	-1	-1	-1	-1	0	-1	-2	0	0	0	2	1	1	2	1	-1	-1	1	1	0	1	0	0	1
16q23.3	16	81700000	84200000	4	5	2	4	-1	-1	-1	-1	0	0	0	0	0	0	-1	-1	-1	-1	-1	-1	-1	-1	-1	-1	-1	-1	-1	-1	-2	-2	-1	-1	2	1	1	2	1	-1	0	0	0	0	0	0	0	1
5q11.2	5	50700000	58900000	4	5	2	2	-1	-1	-1	-1	0	0	0	0	0	0	-1	-1	-1	-1	-1	-1	-1	-1	0	0	0	0	0	-1	0	0	0	0	0	0	0	0	0	1	0	1	1	1	1	1	-2	-1
5q12.1	5	58900000	62900000	4	5	2	2	-1	-1	-1	-1	0	0	0	0	0	0	-1	-1	-1	-1	-1	-1	0	-1	0	0	0	0	0	-1	0	0	0	0	0	0	0	0	0	1	0	1	1	1	1	1	-2	-1
5q23.1	5	115200000	121400000	4	5	2	2	-1	-1	-1	-1	0	0	0	0	0	0	-1	-1	-1	-1	-1	-1	-1	-1	0	-1	0	0	0	-1	0	0	0	0	0	0	0	0	0	1	0	1	1	1	1	1	-2	-1
5q23.2	5	121400000	127300000	4	5	2	2	-1	-1	-1	-1	0	0	0	0	0	0	-1	-1	-1	-1	-1	-1	-1	-1	0	-1	0	0	0	-1	0	0	0	0	0	0	0	0	0	1	0	1	1	1	1	1	-2	-1
16q13	16	56700000	57400000	4	4	2	2	-1	-1	-1	-1	0	0	0	0	0	0	-1	-1	-1	-1	-1	-1	-1	-1	-1	-1	-1	-1	0	-1	-1	0	0	0	2	1	1	2	1	-1	0	1	1	0	2	0	0	1
5q23.3	5	127300000	130600000	4	4	2	1	0	-1	-1	-1	0	0	0	0	0	0	-1	-1	-1	-1	-1	-1	-1	-1	0	0	0	0	0	0	0	0	0	0	0	0	0	0	0	1	0	1	1	1	1	1	-2	-1
Xq11.2	X	63000000	64600000	4	4	2	2	1	1	1	1	0	0	0	0	0	0	-2	-2	-2	-2	-2	-2	-3	-1	-3	-2	-3	0	1	0	2	-1	0	0	0	0	0	0	0	1	-3	-2	-2	-1	-2	-1	2	2
Xq12	X	64600000	67800000	4	4	2	2	1	1	1	1	0	0	0	0	0	0	-2	-2	-2	-2	-2	-2	-3	-1	-3	-2	-3	0	1	0	2	-1	0	0	0	0	0	0	0	1	-3	-2	-2	-1	-2	-1	2	2
Xq21.1	X	76000000	84600000	4	4	2	2	1	1	1	1	0	0	0	0	0	0	-2	-2	-2	-2	-2	-2	-3	-1	-3	-2	-3	0	1	0	2	-1	0	0	0	0	0	0	0	1	-3	-2	-2	-1	-2	-1	1	3
12q14.2	12	63100000	65100000	4	3	2	1	1	1	1	2	0	0	0	0	0	0	-1	-1	-1	-1	0	-1	-1	-1	0	0	0	1	1	0	0	-1	-1	-1	0	0	0	0	0	0	0	1	0	0	0	0	3	2
12q14.3	12	65100000	67700000	4	2	2	1	1	1	5	2	0	0	0	0	0	0	-1	-1	-1	-1	0	-1	-1	-1	0	0	0	1	1	0	0	-1	-1	-1	0	0	0	0	0	0	0	1	0	0	0	0	3	2
2p11.1	2	90500000	93300000	4	1	2	0	0	0	1	0	0	0	0	0	0	0	0	0	0	0	0	0	0	0	0	0	0	0	0	0	0	1	1	1	0	0	0	0	0	0	0	1	1	1	1	1	1	1
2p16.3	2	47800000	52900000	4	1	2	0	0	0	0	0	0	0	0	0	0	0	0	0	0	0	0	0	0	0	0	0	0	0	0	0	0	1	1	1	0	0	0	0	0	0	0	1	1	1	1	1	1	1
2q11.1	2	93300000	96800000	4	1	2	0	0	0	1	0	0	0	0	0	0	0	0	0	0	0	0	0	0	0	0	0	0	0	0	0	0	1	1	1	0	0	0	0	0	0	0	1	1	1	1	1	1	1
11q13.2	11	65900000	68400000	4	0	2	0	1	1	1	1	0	0	0	0	0	0	2	2	2	2	3	3	2	2	3	2	3	0	1	1	2	0	1	1	0	0	0	0	0	0	0	0	0	0	0	0	0	0
11q13.3	11	68400000	70400000	4	0	2	0	1	1	1	1	0	0	0	0	0	0	2	2	2	2	3	3	2	2	3	2	3	0	1	1	2	0	1	1	0	0	0	0	0	0	0	0	0	0	0	0	0	0
16q11.1	16	36600000	38600000	4	0	2	0	NA	NA	NA	NA	NA	NA	0	0	0	0	NA	NA	NA	NA	NA	NA	NA	NA	NA	NA	NA	NA	NA	NA	NA	NA	0	0	2	1	1	2	1	NA	NA	NA	NA	0	NA	NA	NA	NA
16q11.2	16	38600000	47000000	4	0	2	0	NA	NA	NA	NA	NA	NA	0	0	0	0	NA	NA	NA	NA	NA	NA	NA	NA	NA	NA	NA	NA	NA	NA	NA	NA	0	0	2	1	1	2	1	NA	NA	NA	NA	0	NA	NA	NA	NA
1p11.1	1	121500000	125000000	4	0	2	0	1	1	1	0	NA	NA	NA	NA	NA	NA	0	0	0	0	0	0	0	0	0	0	0	1	1	1	NA	NA	NA	NA	NA	NA	NA	NA	NA	0	NA	NA	NA	NA	NA	NA	NA	NA
1q11	1	125000000	128900000	4	0	2	0	1	1	1	0	NA	NA	NA	NA	NA	NA	0	0	0	0	0	0	0	0	0	0	0	1	1	1	NA	NA	NA	NA	NA	NA	NA	NA	NA	0	NA	NA	NA	NA	NA	NA	NA	NA
1q12	1	128900000	142600000	4	0	2	0	1	1	1	0	NA	NA	NA	NA	NA	NA	0	0	0	0	0	0	0	0	0	0	0	1	1	1	NA	NA	NA	NA	NA	NA	NA	NA	NA	0	NA	NA	NA	NA	NA	NA	NA	NA
8p11.23	8	36500000	38300000	4	10	1	4	-2	-2	-2	-2	0	-1	0	-1	-1	-1	-1	0	0	1	0	-1	-1	0	-2	-2	-2	0	1	1	1	-2	-2	-1	0	0	0	0	0	-1	-1	-1	-1	-1	-1	-1	0	0
8p23.3	8	0	2200000	4	10	1	4	-2	-2	-2	-2	0	-1	0	-1	-1	-1	-2	-2	-2	-2	-1	-2	-2	-2	-2	-1	-1	-1	-1	-1	-1	-2	-1	-1	0	0	0	0	0	-1	1	-1	-1	0	0	0	-1	0
19p11	19	24400000	26500000	4	7	1	2	-1	-1	-1	0	0	0	0	0	0	0	-1	-1	-1	-1	-1	-1	-1	-1	-1	-1	-1	1	2	1	2	-1	0	-1	-1	-1	-1	-1	-1	-1	2	0	0	0	1	0	-1	0
19q11	19	26500000	28600000	4	7	1	2	-1	-1	-1	0	0	0	0	0	0	0	-1	-1	-1	-1	-1	-1	-1	-1	-1	-1	-1	1	2	1	2	-1	0	-1	-1	-1	-1	-1	-1	-1	2	0	0	0	1	0	-1	0
6q16.2	6	99500000	100600000	4	7	1	2	1	1	1	0	-1	-1	-1	-1	-1	-1	-1	-1	-1	-1	0	-1	-1	-1	0	0	0	0	0	0	0	0	0	0	1	1	1	1	1	-1	-1	0	0	0	0	0	0	0
6q16.3	6	100600000	105500000	4	7	1	2	1	1	1	0	-1	-1	-1	-1	-1	-1	-1	-1	-1	-1	0	-1	-1	-1	0	0	0	0	0	0	0	0	0	0	1	1	1	1	1	-1	-1	0	0	0	0	0	0	0
19q13.2	19	38700000	43400000	4	6	1	2	-1	-1	-1	-1	0	0	0	0	0	0	-1	-1	-1	-1	-1	-1	-1	-1	-1	-1	-1	1	1	1	2	-1	0	0	0	0	0	0	0	1	-1	0	0	1	0	0	-1	0
6q13	6	70000000	75900000	4	6	1	2	1	1	1	0	-1	-1	-1	-1	-1	-1	-1	-1	-1	-1	0	-1	-1	-1	0	0	0	0	0	0	0	2	2	1	1	1	0	1	1	0	-1	0	0	0	0	0	0	0
6q16.1	6	93100000	99500000	4	6	1	2	1	1	1	0	-1	-1	-1	-1	-1	-1	-1	-1	-1	-1	0	-1	-1	-1	0	0	0	0	0	0	0	0	0	0	1	1	1	1	1	0	-1	0	0	0	0	0	0	0
20q11.23	20	34400000	37600000	4	5	1	1	0	0	-1	-1	-1	0	0	0	0	0	0	0	0	0	0	0	0	0	0	0	0	1	1	0	1	0	0	0	-1	-1	-1	-1	-1	-1	0	0	0	0	0	0	0	1
20q12	20	37600000	41700000	4	5	1	1	0	0	-1	-1	-1	0	0	0	0	0	0	0	0	0	0	0	0	0	0	0	0	1	1	0	1	0	0	0	-1	-1	-1	-1	-1	-1	0	0	0	0	0	0	0	1
6q23.3	6	135200000	139000000	4	5	1	2	1	1	1	0	-1	-1	-1	-1	-1	-1	-1	-1	-1	-1	0	-1	-1	-1	0	0	0	0	0	0	0	0	0	0	1	1	0	1	1	0	-1	0	0	0	0	0	0	0
6q24.1	6	139000000	142800000	4	5	1	2	1	1	1	0	-1	-1	-1	-1	-1	-1	-1	-1	-1	-1	0	-1	-1	-1	0	0	0	0	0	0	0	0	0	0	1	1	0	1	1	0	-1	0	0	0	0	0	0	0
6q24.2	6	142800000	145600000	4	5	1	2	1	1	1	0	-1	-1	-1	-1	-1	-1	-1	-1	-1	-1	0	-1	-1	-1	0	0	0	0	0	0	0	0	0	0	1	1	0	1	1	0	-1	0	0	0	0	0	0	0
6q24.3	6	145600000	149000000	4	5	1	2	1	1	1	0	-1	-1	-1	-1	-1	-1	-1	-1	-1	-1	0	-1	-1	-1	0	0	0	0	0	0	0	0	0	0	1	1	0	1	1	0	-1	0	0	0	0	0	0	0
6q25.1	6	149000000	152500000	4	5	1	2	1	1	1	0	-1	-1	-1	-1	-1	-1	-1	-1	-1	-1	0	-1	-1	-1	0	0	0	0	0	0	0	0	0	0	1	1	0	1	1	0	-1	0	0	0	0	0	0	0
6q25.2	6	152500000	155500000	4	5	1	2	1	1	1	0	-1	-1	-1	-1	-1	-1	-1	-1	-1	-1	0	-1	-1	-1	0	0	0	0	0	0	0	0	0	0	1	1	0	1	1	0	-1	0	0	0	0	0	0	0
6q25.3	6	155500000	161000000	4	5	1	2	1	1	1	0	-1	-1	-1	-1	-1	-1	-1	-1	-1	-1	0	-1	-1	-1	0	0	0	0	0	0	0	0	0	0	1	1	0	1	1	0	-1	0	0	0	0	0	0	0
20q13.11	20	41700000	42100000	4	4	1	1	0	0	0	-1	-1	0	0	0	0	0	0	0	0	0	0	0	0	0	0	0	0	1	1	0	1	0	0	0	-1	-1	-1	-1	-1	-1	0	0	0	0	0	0	0	1
20q13.13	20	46400000	49800000	4	4	1	1	0	0	-1	-1	0	0	0	0	0	0	0	0	0	0	0	0	0	0	0	0	0	1	1	0	1	0	0	0	-1	-1	-1	-1	-1	-1	0	0	0	0	0	0	0	0
22q13.1	22	37600000	41000000	4	4	1	1	0	0	-1	-1	0	0	0	0	0	0	-1	-1	-1	-1	-1	-1	-1	-1	-1	-1	-1	0	1	0	1	0	1	1	0	-1	-1	-1	-1	0	0	1	1	1	1	1	0	0
4q21.21	4	78900000	82400000	4	4	1	0	1	1	0	0	0	0	0	0	0	0	0	0	0	0	0	0	0	0	0	0	0	-1	0	-1	-1	0	0	1	0	0	-1	-1	-1	-1	0	1	1	1	1	1	-2	-1
4q21.22	4	82400000	84100000	4	4	1	0	1	1	0	0	0	0	0	0	0	0	0	0	0	0	0	0	0	0	0	0	0	-1	0	-1	-1	0	0	1	0	0	-1	-1	-1	-1	0	1	1	1	1	1	-2	-1
4q32.2	4	161800000	164500000	4	4	1	0	1	1	0	0	0	0	0	0	0	0	0	0	0	0	0	0	0	0	0	0	0	-1	0	-1	-1	0	0	1	0	0	-1	0	0	-1	0	1	2	1	2	1	-1	-1
4q32.3	4	164500000	170100000	4	4	1	0	1	1	0	0	0	0	0	0	0	0	0	0	0	0	0	0	0	0	0	0	0	-1	0	-1	-1	0	0	1	0	0	-1	0	0	-1	0	1	2	1	2	1	-1	-1
4q35.1	4	183200000	187100000	4	4	1	0	1	1	0	0	0	0	0	0	0	0	0	0	0	0	0	0	0	0	0	0	0	0	0	-1	-1	0	1	1	0	0	-1	0	0	-1	0	1	1	1	2	1	-1	-1
Xp11.1	X	58100000	60600000	4	4	1	2	1	1	1	1	0	0	0	0	0	0	-2	-2	-2	-2	-2	-2	-3	-1	-3	-2	-3	0	1	0	2	-1	0	0	0	0	0	0	0	1	-3	-2	-2	-1	-2	-1	0	0
Xp11.21	X	54800000	58100000	4	4	1	2	1	1	1	1	0	0	0	0	0	0	-2	-2	-2	-2	-2	-2	-3	-1	-3	-2	-3	0	1	0	2	-1	0	0	0	0	0	0	0	1	-3	-2	-2	-1	-2	-1	0	0
Xp11.22	X	49800000	54800000	4	4	1	2	1	1	1	1	0	0	0	0	0	0	-2	-2	-2	-2	-2	-2	-3	-1	-3	-2	-3	0	1	0	2	-1	0	0	0	0	0	0	0	1	-3	-2	-2	-1	-2	-1	0	0
Xp11.23	X	46400000	49800000	4	4	1	2	1	1	1	1	0	0	0	0	0	0	-2	-2	-2	-2	-2	-2	-3	-1	-3	-2	-3	0	1	0	2	-1	0	0	0	0	0	0	0	1	-3	-2	-2	-1	-2	-1	0	0
Xp11.3	X	42400000	46400000	4	4	1	2	2	2	1	1	0	0	0	0	0	0	-2	-2	-2	-2	-2	-2	-3	-1	-3	-2	-3	0	1	0	2	-1	0	0	0	0	0	0	0	1	-3	-2	-2	-1	-2	-1	0	0
Xp11.4	X	37600000	42400000	4	4	1	2	1	1	1	1	0	0	0	0	0	0	-2	-2	-2	-2	-2	-2	-3	-1	-3	-2	-3	0	1	0	2	-1	0	0	0	0	0	0	0	1	-3	-2	-2	-1	-2	-1	0	0
Xq11.1	X	60600000	63000000	4	4	1	2	1	1	1	1	0	0	0	0	0	0	-2	-2	-2	-2	-2	-2	-3	-1	-3	-2	-3	0	1	0	2	-1	0	0	0	0	0	0	0	1	-3	-2	-2	-1	-2	-1	0	0
Xq13.2	X	71800000	73900000	4	4	1	2	1	1	1	1	0	0	0	0	0	0	-2	-2	-2	-2	-2	-2	-3	-1	-3	-2	-3	0	1	0	2	-1	0	0	0	0	0	0	0	1	-3	-2	-2	-1	-2	-1	0	2
Xq13.3	X	73900000	76000000	4	4	1	2	1	1	1	1	0	0	0	0	0	0	-2	-2	-2	-2	-2	-2	-3	-1	-3	-2	-3	0	1	0	2	-1	0	0	0	0	0	0	0	1	-3	-2	-2	-1	-2	-1	0	2
18p11.22	18	8500000	10900000	4	3	1	1	0	1	0	0	0	0	0	0	0	0	-1	-1	0	-1	0	0	-1	0	1	0	1	0	0	0	0	0	1	1	0	0	0	0	0	0	0	2	3	3	3	3	-1	-1
18p11.23	18	7100000	8500000	4	3	1	1	0	1	0	0	0	0	0	0	0	0	-1	-1	0	-1	0	-1	-1	0	1	0	1	0	0	0	0	0	1	1	0	0	0	0	0	0	0	2	3	3	3	3	-1	-1
4q21.1	4	76300000	78900000	4	3	1	0	1	1	0	0	0	0	0	0	0	0	0	0	0	0	0	0	0	0	0	0	0	-1	0	-1	-1	0	0	1	0	0	-1	-1	-1	0	0	1	1	1	1	1	-2	-1
4q21.23	4	84100000	86900000	4	3	1	0	1	1	0	0	0	0	0	0	0	0	0	0	0	0	0	0	0	0	0	0	0	-1	0	-1	-1	0	0	1	0	0	-1	-1	-1	0	0	1	1	1	1	1	-2	-1
11p12	11	36400000	43500000	4	2	1	1	0	0	1	0	0	0	0	0	0	0	-1	-1	-1	-1	-1	-1	-1	-1	-1	-1	-1	1	2	2	4	0	0	0	0	0	0	0	0	0	0	0	0	0	0	0	0	0
18p11.21	18	10900000	15400000	4	2	1	1	0	1	0	0	0	0	0	0	0	0	0	0	0	0	1	0	0	0	1	1	1	0	0	0	0	0	1	1	0	0	0	0	0	0	0	2	2	2	2	2	-1	-1
4p16.3	4	0	4500000	4	1	1	1	1	1	0	0	0	0	0	0	0	0	0	0	0	0	0	0	0	0	0	0	0	0	0	0	0	0	1	1	0	0	0	0	0	0	0	1	2	2	2	2	0	1
2q11.2	2	96800000	102700000	4	0	1	0	1	1	0	0	0	0	0	0	0	0	0	0	0	0	0	0	0	0	0	0	0	0	0	0	0	0	1	1	0	0	0	0	0	0	0	1	1	1	1	1	1	1
2q12.1	2	102700000	106000000	4	0	1	0	1	1	0	0	0	0	0	0	0	0	0	0	0	0	0	0	0	0	0	0	0	0	0	0	0	0	1	1	0	0	0	0	0	0	0	1	1	1	1	1	1	1
2q12.2	2	106000000	107500000	4	0	1	0	1	1	0	0	0	0	0	0	0	0	0	0	0	0	0	0	0	0	0	0	0	0	0	0	0	0	1	1	0	0	0	0	0	0	0	1	1	1	1	1	1	1
2q12.3	2	107500000	110200000	4	0	1	0	1	1	0	0	0	0	0	0	0	0	0	0	0	0	0	0	0	0	0	0	0	0	0	0	0	0	1	1	0	0	0	0	0	0	0	1	1	1	1	1	1	1
2q13	2	110200000	114400000	4	0	1	0	1	1	0	0	0	0	0	0	0	0	0	0	0	0	0	0	0	0	0	0	0	0	0	0	0	0	1	1	0	0	0	0	0	0	0	1	1	1	1	1	1	1
2q14.2	2	118800000	122400000	4	0	1	0	1	1	0	0	0	0	0	0	0	0	0	0	0	0	0	0	0	0	0	0	0	0	0	0	0	0	1	1	0	0	0	0	0	0	0	1	1	1	1	1	1	1
2q22.1	2	136800000	142200000	4	0	1	0	0	0	0	0	0	0	0	0	0	0	0	0	0	0	0	0	0	0	0	0	0	0	0	0	0	0	1	1	0	0	0	0	0	0	0	0	0	0	1	0	1	1
6q22.1	6	114600000	118300000	4	7	0	2	1	1	1	0	-1	-1	-1	-1	-1	-1	-1	-1	-1	-1	0	-1	-1	-1	0	0	0	0	0	0	0	0	0	0	1	1	0	1	1	-1	-1	0	0	0	0	0	1	0
6q22.2	6	118300000	118500000	4	7	0	2	1	1	1	0	-1	-1	-1	-1	-1	-1	-1	-1	-1	-1	0	-1	-1	-1	0	0	0	0	0	0	0	0	0	0	1	1	0	1	1	-1	-1	0	0	0	0	0	1	0
10p12.31	10	18700000	22600000	4	6	0	1	0	1	0	0	0	0	0	0	0	0	0	0	0	0	1	0	0	0	0	0	0	-1	0	-1	-1	0	0	0	0	0	0	0	0	-1	-1	1	0	0	0	0	-1	-1
10p12.32	10	18600000	18700000	4	6	0	1	0	1	0	0	0	0	0	0	0	0	0	0	0	0	1	0	0	0	0	0	0	-1	0	-1	-1	0	0	0	0	0	0	0	0	-1	-1	1	0	0	0	0	-1	-1
12p13.1	12	12800000	14800000	4	6	0	2	1	1	0	0	0	-1	0	0	0	0	0	0	0	0	1	0	0	0	1	1	1	0	1	0	0	-1	-1	-1	-1	-1	-1	-1	-1	0	-1	0	0	0	0	0	-1	0
12p13.31	12	5400000	10100000	4	6	0	2	1	1	0	0	0	-1	0	0	0	0	0	0	0	0	1	0	0	0	1	1	1	0	1	0	0	-1	-1	-1	-1	-1	-1	-1	-1	0	-2	0	0	1	0	1	0	0
6q14.2	6	83900000	84900000	4	6	0	2	1	1	1	0	-1	-1	-1	-1	-1	-1	-1	-1	-1	-1	0	-1	-1	-1	0	0	0	0	0	0	0	1	1	0	1	1	0	1	1	0	-1	0	0	0	0	0	0	0
6q14.3	6	84900000	88000000	4	6	0	2	1	1	1	0	-1	-1	-1	-1	-1	-1	-1	-1	-1	-1	0	-1	-1	-1	0	0	0	0	0	0	0	1	1	0	1	1	0	1	1	0	-1	0	0	0	0	0	0	0
6q22.33	6	127100000	130300000	4	6	0	2	1	1	1	0	-1	-1	-1	-1	-1	-1	-1	-1	-1	-1	0	-1	-1	-1	0	0	0	0	0	0	0	0	0	0	1	1	0	1	1	0	-1	0	0	0	0	0	0	1
6q23.1	6	130300000	131200000	4	6	0	2	1	1	1	0	-1	-1	-1	-1	-1	-1	-1	-1	-1	-1	0	-1	-1	-1	0	0	0	0	0	0	0	0	0	0	1	1	0	1	1	0	-1	0	0	0	0	0	0	0
12p11.22	12	27800000	30700000	4	5	0	2	1	2	0	0	0	-1	0	0	0	0	0	0	0	0	1	0	0	0	1	1	1	1	1	0	0	-1	-1	-1	-1	-1	-1	-1	-1	0	-1	0	0	0	0	0	0	0
12p11.23	12	26500000	27800000	4	5	0	2	1	2	0	0	0	-1	0	0	0	0	0	0	0	0	1	0	0	0	1	1	1	0	1	0	0	-1	-1	-1	-1	-1	-1	-1	-1	0	-1	0	0	0	0	0	0	0
12p13.2	12	10100000	12800000	4	5	0	2	1	1	0	0	0	-1	0	0	0	0	0	0	0	0	1	0	0	0	1	1	1	0	1	0	0	-1	-1	-1	-1	-1	-1	-1	-1	0	-1	0	0	0	0	0	0	1
3q24	3	142800000	148900000	4	5	0	1	1	1	0	0	0	0	0	0	0	0	-1	-1	-1	-1	-1	-1	-1	-1	0	0	0	0	0	0	0	-1	0	-1	-1	-1	-1	-1	-1	0	0	1	0	1	1	0	0	0
3q26.1	3	160700000	167600000	4	5	0	1	1	1	0	0	0	0	0	0	0	0	-1	-1	-1	-1	-1	-1	-1	-1	0	0	0	0	0	0	0	-1	0	-1	-1	-1	-1	-1	-1	0	0	1	0	0	1	0	0	0
10p11.1	10	38000000	40200000	4	4	0	0	-1	1	0	0	0	0	0	0	0	0	1	1	0	1	0	1	1	1	1	1	1	-1	0	-1	0	0	0	0	0	0	0	0	0	0	-1	0	0	0	0	0	-1	-1
Xp22.2	X	9500000	17100000	4	4	0	2	0	0	1	1	0	0	0	0	0	0	-2	-2	-2	-2	-2	-2	-3	-1	-3	-2	-3	0	1	0	2	-1	0	0	0	0	0	0	0	1	-3	-2	-2	-1	-2	-1	0	0
10q11.1	10	40200000	42300000	4	3	0	0	NA	1	0	0	0	0	0	0	0	0	1	1	0	1	0	1	1	1	1	NA	1	-1	0	-1	0	0	0	0	0	0	0	0	0	0	-1	0	0	0	0	0	-1	-1
12q13.3	12	56600000	58100000	4	2	0	1	1	1	0	0	0	0	0	0	0	0	-1	-1	-1	-1	0	-1	-1	-1	0	0	0	1	1	0	0	-1	-1	-1	0	0	0	0	0	0	0	0	0	0	0	0	0	0
2q33.1	2	197400000	203300000	4	0	0	0	0	1	0	0	0	0	0	0	0	0	0	0	0	0	0	0	0	0	0	0	0	0	0	0	0	0	0	1	0	0	0	0	0	0	0	1	0	0	0	0	1	1
2q33.2	2	203300000	204900000	4	0	0	0	0	1	0	0	0	0	0	0	0	0	0	0	0	0	0	0	0	0	0	0	0	0	0	0	0	0	0	1	0	0	0	0	0	0	0	1	0	0	0	0	1	2
2q33.3	2	204900000	209000000	4	0	0	0	0	1	0	0	0	0	0	0	0	0	0	0	0	0	0	0	0	0	0	0	0	0	0	0	0	0	0	1	0	0	0	0	0	0	0	1	0	0	0	0	1	1
2q34	2	209000000	215300000	4	0	0	0	0	0	1	0	0	0	0	0	0	0	0	0	0	0	0	0	0	0	0	0	0	0	0	0	0	0	0	1	0	0	0	0	0	0	0	1	0	0	0	0	2	1
19p12	19	20000000	24400000	3	8	2	2	-1	-1	-1	0	0	0	0	0	0	0	-1	-1	-1	-1	-1	-1	-1	-1	-1	-1	-1	1	1	1	2	-1	0	-1	-1	-1	-1	-1	-1	-1	-1	1	1	1	1	1	-1	0
16q24.2	16	87100000	88700000	3	7	2	4	-1	-1	-1	-1	0	0	0	0	0	0	-1	-1	-1	-1	-1	-1	-1	-1	-1	-1	-1	-1	-1	-1	-1	-2	-1	-1	2	1	1	2	1	-1	-1	0	0	0	0	0	0	1
16q24.1	16	84200000	87100000	3	6	2	4	-1	-1	-1	-1	0	0	0	0	0	0	-1	-1	-1	-1	-1	-1	-1	-1	-1	-1	-1	-1	-1	-1	-2	-2	-1	-1	2	1	1	2	1	-1	-1	0	0	0	0	0	0	1
16q24.3	16	88700000	90354753	3	6	2	2	-1	-1	-1	-1	0	0	0	0	0	0	-1	-1	-1	-1	-1	-1	-1	-1	-1	-1	-1	0	0	-1	-1	-2	0	-1	2	1	1	2	1	0	-1	0	0	0	0	0	0	1
5q12.2	5	62900000	63200000	3	6	2	2	-1	-1	-1	-1	0	0	0	0	0	0	-1	-1	-1	-1	-1	-1	-1	-1	0	0	0	0	0	-1	0	0	0	0	0	0	0	0	0	-1	0	1	1	1	1	1	-2	-1
5q12.3	5	63200000	66700000	3	6	2	2	-1	-1	-1	-1	0	0	0	0	0	0	-1	-1	-1	-1	-1	-1	0	-1	0	0	0	0	0	-1	0	0	0	0	0	0	0	0	0	-1	0	1	1	1	1	1	-2	-1
5q13.1	5	66700000	68400000	3	5	2	2	-1	-1	-1	-1	0	0	0	0	0	0	-1	-1	-1	-1	-1	-1	-1	-1	0	0	0	0	0	-1	0	0	0	0	0	0	0	0	0	0	0	1	1	1	1	1	-2	-1
5q13.2	5	68400000	73300000	3	5	2	2	-1	-1	-1	-1	0	0	0	0	0	0	-1	-1	-1	-1	-1	-1	-1	-1	0	0	0	0	0	-1	0	0	0	0	0	0	0	0	0	0	0	1	1	1	1	1	-2	-1
5q13.3	5	73300000	76900000	3	5	2	2	-1	-1	-1	-1	0	0	0	0	0	0	-1	-1	-1	-1	-1	-1	-1	-1	0	0	0	0	0	-1	0	0	0	0	0	0	0	0	0	0	0	1	1	1	1	1	-2	-1
5q14.1	5	76900000	81400000	3	5	2	2	-1	-1	-1	-1	0	0	0	0	0	0	-1	-1	-1	-1	-1	-1	-1	-1	0	0	0	0	0	-1	0	0	0	0	0	0	0	0	0	0	0	1	1	1	1	1	-2	-1
5q14.2	5	81400000	82800000	3	5	2	1	-1	-1	-1	-1	0	0	0	0	0	0	-1	-1	-1	-1	-1	-1	-1	-1	0	-1	0	0	0	-1	0	0	0	0	0	0	0	0	0	0	0	1	1	1	1	1	-1	0
5q14.3	5	82800000	92300000	3	5	2	1	-1	-1	-1	-1	0	0	0	0	0	0	-1	-1	-1	-1	-1	-1	-1	-1	0	-1	0	0	0	-1	0	0	0	0	0	0	0	0	0	0	0	1	1	1	1	1	-1	0
5q15	5	92300000	98200000	3	5	2	2	-1	-1	-1	-1	0	0	0	0	0	0	-1	-1	-1	-1	-1	-1	-1	-1	0	-1	0	0	0	-1	0	0	0	0	0	0	0	0	0	0	0	1	1	1	1	1	-2	-1
5q21.1	5	98200000	102800000	3	5	2	2	-1	-1	-1	-1	0	0	0	0	0	0	-1	-1	-1	-1	-1	-1	-1	-1	0	-1	0	0	0	-1	0	0	0	0	0	0	0	0	0	0	0	1	1	1	1	1	-2	-1
5q21.2	5	102800000	104500000	3	5	2	2	-1	-1	-1	-1	0	0	0	0	0	0	-1	-1	-1	-1	-1	-1	-1	-1	0	-1	0	0	0	-1	0	0	0	0	0	0	0	0	0	0	0	1	1	1	2	1	-2	-1
5q21.3	5	104500000	109600000	3	5	2	2	-1	-1	-1	-1	0	0	0	0	0	0	-1	-1	-1	-1	-1	-1	-1	-1	0	-1	0	0	0	-1	0	0	0	0	0	0	0	0	0	0	0	1	1	1	2	1	-2	-1
5q22.1	5	109600000	111500000	3	5	2	2	-1	-1	-1	-1	0	0	0	0	0	0	-1	-1	-1	-1	-1	-1	-1	-1	0	-1	0	0	0	-1	0	0	0	0	0	0	0	0	0	0	0	1	1	1	1	1	-2	-1
5q22.2	5	111500000	113100000	3	5	2	2	-1	-1	-1	-1	0	0	0	0	0	0	-1	-1	-1	-1	-1	-1	-1	-1	0	-1	0	0	0	-1	0	0	0	0	0	0	0	0	0	0	0	1	1	1	1	1	-2	-1
5q22.3	5	113100000	115200000	3	5	2	2	-1	-1	-1	-1	0	0	0	0	0	0	-1	-1	-1	-1	-1	-1	-1	-1	0	-1	0	0	0	-1	0	0	0	0	0	0	0	0	0	0	0	1	1	1	1	1	-2	-1
11q24.2	11	123900000	127800000	3	2	2	1	2	2	2	1	0	0	0	0	0	0	-2	-2	-2	-2	-1	-2	-1	-2	-1	-1	-1	1	1	1	3	0	0	0	0	0	0	0	0	0	0	0	0	0	1	0	-1	0
11q24.3	11	127800000	130800000	3	2	2	0	1	1	1	2	0	0	0	0	0	0	-2	-2	-2	-2	-1	-2	-1	-2	-1	0	-1	1	1	1	3	0	0	0	0	0	0	0	0	0	0	0	0	0	1	0	-1	0
2p23.2	2	27900000	30000000	3	2	2	1	0	0	0	0	0	0	0	0	0	0	0	0	0	0	0	0	0	0	0	0	0	0	0	0	-1	1	1	1	0	0	0	0	0	0	0	1	1	1	1	1	1	0
2p11.2	2	83300000	90500000	3	1	2	1	0	0	0	0	0	0	0	0	0	0	0	0	0	0	0	0	0	0	0	0	0	0	0	0	0	1	1	1	0	0	0	0	0	0	0	1	1	1	1	1	1	1
2p13.1	2	73500000	75000000	3	1	2	1	0	0	0	0	0	0	0	0	0	0	0	0	0	0	0	0	0	0	0	0	0	0	0	0	0	1	1	1	0	0	0	0	0	0	0	1	1	1	1	1	0	1
2p13.2	2	71500000	73500000	3	1	2	1	0	0	0	0	0	0	0	0	0	0	0	0	0	0	0	0	0	0	0	0	0	0	0	0	0	1	1	1	0	0	0	0	0	0	0	1	1	1	1	1	0	1
2p13.3	2	68600000	71500000	3	1	2	1	0	0	0	0	0	0	0	0	0	0	0	0	0	0	0	0	0	0	0	0	0	0	0	0	0	1	1	1	0	0	0	0	0	0	0	1	1	1	1	1	0	1
2p14	2	64100000	68600000	3	1	2	1	0	0	0	0	0	0	0	0	0	0	0	0	0	0	0	0	0	0	0	0	0	0	0	0	0	1	1	1	0	0	0	0	0	0	0	1	1	1	1	1	0	1
2p16.1	2	55000000	61300000	3	1	2	0	0	0	0	0	0	0	0	0	0	0	0	0	0	0	0	0	0	0	0	0	0	0	0	0	0	1	1	1	0	0	0	0	0	0	0	1	1	1	1	1	1	1
2p16.2	2	52900000	55000000	3	1	2	1	0	0	0	0	0	0	0	0	0	0	0	0	0	0	0	0	0	0	0	0	0	0	0	0	0	1	1	1	0	0	0	0	0	0	0	1	1	1	1	1	1	1
2p21	2	41800000	47800000	3	1	2	1	0	0	0	0	0	0	0	0	0	0	0	0	0	0	0	0	0	0	0	0	0	0	0	0	0	1	1	1	0	0	0	0	0	0	0	1	1	1	1	1	1	0
2p22.1	2	38600000	41800000	3	1	2	1	0	0	0	0	0	0	0	0	0	0	0	0	0	0	0	0	0	0	0	0	0	0	0	0	0	1	1	1	0	0	0	0	0	0	0	1	1	1	1	1	1	0
2p22.2	2	36600000	38600000	3	1	2	1	0	0	0	0	0	0	0	0	0	0	0	0	0	0	0	0	0	0	0	0	0	0	0	0	0	1	1	1	0	0	0	0	0	0	0	1	1	1	1	1	1	0
2p22.3	2	32100000	36600000	3	1	2	1	0	0	0	0	0	0	0	0	0	0	0	0	0	0	0	0	0	0	0	0	0	0	0	0	0	1	1	1	0	0	0	0	0	0	0	1	1	1	1	1	1	0
2p23.1	2	30000000	32100000	3	1	2	1	0	0	0	0	0	0	0	0	0	0	0	0	0	0	0	0	0	0	0	0	0	0	0	0	0	1	1	1	0	0	0	0	0	0	0	1	1	1	1	1	1	0
2p23.3	2	24000000	27900000	3	1	2	1	0	0	0	0	0	0	0	0	0	0	0	0	0	0	0	0	0	0	0	0	0	0	0	0	0	1	1	1	0	0	0	0	0	0	0	1	1	1	1	1	1	0
2p24.1	2	19200000	24000000	3	1	2	1	0	0	0	0	0	0	0	0	0	0	0	0	0	0	0	0	0	0	0	0	0	0	0	0	0	1	1	1	0	0	0	0	0	0	0	1	1	1	1	1	1	0
2p24.2	2	16700000	19200000	3	1	2	1	0	0	0	0	0	0	0	0	0	0	0	0	0	0	0	0	0	0	0	0	0	0	0	0	0	1	1	1	0	0	0	0	0	0	0	1	1	1	1	1	1	0
2p24.3	2	12200000	16700000	3	1	2	1	0	0	0	0	0	0	0	0	0	0	0	0	0	0	0	0	0	0	0	0	0	0	0	0	0	1	1	1	0	0	0	0	0	0	0	1	1	1	1	1	1	0
8p21.3	8	19000000	23300000	3	11	1	4	1	-2	1	0	-1	-1	0	-1	-1	-1	-2	-2	-2	-2	-1	-2	-2	-2	-2	-2	-2	-2	-1	-1	-1	-2	-2	-1	0	0	0	0	0	-1	-1	-1	-1	-1	0	-1	-1	0
8p12	8	28800000	36500000	3	10	1	5	-2	-2	-2	-3	-1	-1	0	-1	-1	-1	-2	-2	-2	-2	-1	-2	-2	-2	-2	-2	-2	0	1	1	1	-2	-2	-1	0	0	0	0	0	-1	-2	-1	-1	-1	-1	-1	0	0
8p22	8	12700000	19000000	3	10	1	5	1	1	1	0	-1	-1	0	-1	-1	-1	-2	-2	-2	-2	-1	-2	-2	-2	-2	-2	-2	-2	-1	-1	-2	-2	-2	-2	0	0	0	0	0	-1	-2	-1	-1	-1	-1	-1	-1	0
12q21.32	12	86700000	89000000	3	8	1	2	-1	-1	-1	-2	0	-1	0	0	0	0	-1	-1	-1	-1	0	-1	-1	-1	0	0	0	-1	0	-1	-1	-1	-1	-1	0	0	0	0	0	0	-1	1	0	0	0	0	1	2
10p15.3	10	0	3000000	3	7	1	1	-1	0	0	0	0	0	0	0	0	0	1	1	1	1	2	1	1	1	1	2	1	-1	0	-1	-1	0	0	0	0	0	0	0	0	-1	-1	0	0	1	0	0	-2	-1
12q21.31	12	80300000	86700000	3	7	1	2	-1	-1	-1	-2	0	-1	0	0	0	0	-1	-1	-1	-1	0	-1	-1	-1	0	0	0	-1	0	-1	-1	-1	-1	-1	0	0	0	0	0	0	-1	1	0	0	0	0	1	2
18q12.3	18	37200000	43500000	3	7	1	3	-1	-1	0	0	0	0	0	0	0	0	0	0	0	0	1	0	0	0	0	1	0	-1	-1	-1	-2	1	2	2	-1	-1	-1	-1	-1	0	0	0	0	0	1	0	-1	-1
10q26.2	10	127500000	130600000	3	6	1	1	-1	-1	-1	-1	0	0	0	0	0	0	-1	-1	-1	-1	-1	-1	-1	-1	-1	0	-1	-1	0	-1	-1	1	1	2	0	0	0	0	0	-1	-1	0	0	1	0	0	0	0
12q21.2	12	75700000	80300000	3	6	1	2	-1	-1	-1	-2	0	0	0	0	0	0	-1	-1	-1	-1	0	-1	-1	-1	0	0	0	-1	0	-1	-1	-1	-1	-1	0	0	0	0	0	0	-1	1	0	0	0	0	1	2
15q26.1	15	89100000	94300000	3	5	1	2	0	0	1	2	0	0	0	0	0	0	-1	-1	-1	-1	-1	-1	-1	-1	-1	-1	-1	0	-1	-1	-2	0	0	-1	0	-1	-1	-1	-1	0	0	0	0	0	1	0	-1	-1
Xq13.1	X	67800000	71800000	3	5	1	2	1	1	1	1	0	0	0	0	0	0	-2	-2	-2	-2	-2	-2	-3	-1	-3	-2	-3	0	1	0	2	-1	0	0	0	0	0	0	0	1	-3	-2	-2	-1	-2	-1	-1	0
9p24.3	9	0	2200000	3	4	1	3	-1	-1	-1	-1	0	0	0	0	0	0	0	0	0	0	0	0	0	0	0	0	0	1	2	1	3	-1	-2	-2	-1	-1	-1	-1	-1	0	1	0	0	0	0	0	0	1
11p15.5	11	0	2800000	3	3	1	1	0	0	1	0	0	0	0	0	0	0	-1	-1	-1	-1	-1	-1	-1	-1	-1	-1	-1	1	0	0	0	0	0	0	0	0	0	0	0	0	0	2	2	1	2	1	-1	0
11p15.1	11	16200000	21700000	3	2	1	1	0	0	1	0	0	0	0	0	0	0	-1	-1	-1	-1	-1	-1	-1	-1	-1	-1	-1	1	1	0	1	0	0	0	0	0	0	0	0	0	0	1	1	1	1	1	0	0
11p15.4	11	2800000	10700000	3	2	1	1	0	0	1	0	0	0	0	0	0	0	-1	-1	-1	-1	-1	-1	-1	-1	-1	-1	-1	1	0	0	0	0	0	0	0	0	0	0	0	0	0	1	1	1	1	1	-1	0
11q14.3	11	88300000	92800000	3	1	1	1	1	0	0	0	0	0	0	0	0	0	-2	-2	-2	-2	-1	-2	-2	-2	-1	-1	-1	1	2	2	4	0	1	1	0	0	0	0	0	0	0	0	0	0	0	0	0	0
2p15	2	61300000	64100000	3	1	1	1	0	0	0	0	0	0	0	0	0	0	0	0	0	0	0	0	0	0	0	0	0	0	0	0	0	0	1	1	0	0	0	0	0	0	0	1	1	1	1	1	0	1
2q14.3	2	122400000	129900000	3	0	1	0	1	1	0	0	0	0	0	0	0	0	0	0	0	0	0	0	0	0	0	0	0	0	0	0	0	1	1	1	0	0	0	0	0	0	0	0	0	0	0	0	1	1
13q33.2	13	104800000	107000000	3	11	0	3	0	0	-1	0	-1	-1	-1	-1	-1	-1	0	0	0	0	0	0	0	0	0	1	-1	0	0	-1	-2	0	0	1	-1	-1	-1	-1	-1	-1	-1	0	0	0	0	0	0	0
13q33.3	13	107000000	110300000	3	11	0	3	0	0	-1	0	-1	-1	-1	-1	-1	-1	0	0	0	0	0	0	0	0	0	1	-1	0	0	-1	-2	1	0	1	-1	-1	-1	-1	-1	-1	-1	0	0	0	0	0	0	0
13q34	13	110300000	115169878	3	8	0	1	0	0	0	0	-1	-1	-1	-1	-1	-1	0	0	0	0	0	0	0	0	0	1	0	0	0	-1	-1	0	0	1	0	-1	-1	-1	-1	-1	-1	0	0	0	0	0	0	0
3p11.1	3	87900000	91000000	3	8	0	2	-1	-1	0	0	0	0	0	0	0	0	2	2	3	2	1	1	1	3	-1	-1	-1	0	0	0	0	-1	-1	-1	-1	-1	-1	-1	-1	0	0	0	1	0	1	0	0	0
3p11.2	3	87200000	87900000	3	8	0	2	-1	-1	0	0	0	0	0	0	0	0	2	2	3	2	1	1	1	3	-1	-1	-1	0	0	0	0	-1	-1	-1	-1	-1	-1	-1	-1	0	0	0	1	0	1	0	0	0
3p12.1	3	83500000	87200000	3	8	0	2	-1	-1	0	0	0	0	0	0	0	0	2	2	3	3	1	1	1	3	-1	-1	-1	0	0	0	0	-1	-1	-1	-1	-1	-1	-1	-1	0	0	0	1	0	1	0	0	0
3q11.1	3	91000000	93900000	3	7	0	2	-1	0	0	0	0	0	0	0	0	0	2	2	3	2	1	1	1	3	-1	-1	-1	0	0	0	0	-1	-1	-1	-1	-1	-1	-1	-1	0	0	0	1	0	1	0	0	0
6q21	6	105500000	114600000	3	7	0	2	1	1	1	0	-1	-1	-1	-1	-1	-1	-1	-1	-1	-1	0	-1	-1	-1	0	0	0	0	0	0	0	0	0	0	1	1	0	1	1	-1	-1	0	0	0	0	0	0	0
9q21.12	9	72200000	74000000	3	7	0	4	-1	-1	-1	-1	0	0	0	0	0	0	0	0	0	0	0	0	0	0	0	0	0	-1	-1	-1	-2	-1	0	-2	-1	-1	-1	-1	-1	-1	2	0	0	0	0	0	0	0
9q31.1	9	102600000	108200000	3	7	0	4	-1	-1	-1	-1	0	0	0	0	0	0	0	0	0	0	0	0	0	0	0	0	0	-1	-1	-1	-2	-1	0	0	-1	-1	-1	-1	-1	-1	0	0	0	0	0	0	-2	-1
10p12.1	10	24600000	29600000	3	6	0	1	-1	0	0	0	0	0	0	0	0	0	0	0	0	0	1	0	0	0	0	0	0	-1	0	-1	0	0	0	0	0	0	0	0	0	0	-1	1	0	0	0	0	-1	-1
10p12.2	10	22600000	24600000	3	6	0	1	-1	0	0	0	0	0	0	0	0	0	0	0	0	0	1	0	0	0	0	0	0	-1	0	-1	-1	0	0	0	0	0	0	0	0	0	-1	1	0	0	0	0	-1	-1
10p12.33	10	17300000	18600000	3	6	0	1	0	1	0	0	0	0	0	0	0	0	0	0	0	0	1	0	0	0	0	0	0	-1	0	-1	-1	0	0	0	0	0	0	0	0	-1	-1	0	0	0	0	0	-1	-1
10q26.3	10	130600000	135534747	3	6	0	1	-1	-1	-1	-1	0	0	0	0	0	0	-1	-1	-1	-1	-1	-1	-1	-1	-1	0	-1	-1	0	-1	-1	0	0	0	0	0	0	0	0	-1	-1	0	0	1	0	0	0	0
12p13.33	12	0	3300000	3	6	0	1	1	1	0	0	0	-1	0	0	0	0	0	0	0	0	1	0	0	0	1	1	1	0	1	0	0	-1	0	0	-1	-1	-1	-1	-1	0	-1	0	0	0	0	0	-1	0
12q24.32	12	125900000	129300000	3	6	0	1	-1	-1	-1	-1	0	-1	0	0	0	0	-1	-1	-1	-1	0	-1	-1	-1	0	0	0	0	0	-1	-1	-1	-1	0	0	0	0	0	0	0	-1	1	0	0	0	0	1	2
12q24.33	12	129300000	133851895	3	6	0	0	-1	0	-1	-1	0	-1	0	0	0	0	-1	-1	-1	-1	0	-1	-1	-1	0	0	0	0	0	-1	-1	-1	-1	0	0	0	0	0	0	0	-1	1	0	0	0	0	0	0
18q12.2	18	32700000	37200000	3	6	0	2	-1	-1	0	0	0	0	0	0	0	0	0	0	0	0	1	0	0	0	0	1	0	-1	-1	-1	-2	0	1	1	0	0	0	0	0	0	0	0	0	0	1	0	-1	-1
6q15	6	88000000	93100000	3	6	0	2	1	1	1	0	-1	-1	-1	-1	-1	-1	-1	-1	-1	-1	0	-1	-1	-1	0	0	0	0	0	0	0	0	0	0	1	1	0	1	1	0	-1	0	0	0	0	0	0	0
10q11.21	10	42300000	46100000	3	5	0	0	0	1	0	0	0	0	0	0	0	0	-1	-1	0	0	0	0	1	-1	1	-1	0	-1	0	-1	0	-1	0	0	0	0	0	0	0	0	-1	0	0	0	0	0	-1	-1
12p13.32	12	3300000	5400000	3	5	0	1	1	1	0	0	0	-1	0	0	0	0	0	0	0	0	1	0	0	0	1	1	1	0	1	0	0	-1	0	0	-1	-1	-1	-1	-1	0	0	0	0	0	0	0	-1	0
3q11.2	3	93900000	98300000	3	5	0	2	0	0	0	0	0	0	0	0	0	0	3	4	3	3	-1	3	-1	5	0	0	0	0	0	0	0	-1	-1	-1	-1	-1	-1	-1	-1	0	0	1	1	0	1	0	0	0
3q22.3	3	135700000	138700000	3	5	0	1	1	1	0	0	0	0	0	0	0	0	-1	-1	-1	-1	-1	-1	-1	-1	0	0	0	0	0	0	0	-1	0	0	-1	-1	-1	-1	-1	0	0	1	0	0	0	0	-1	0
3q23	3	138700000	142800000	3	5	0	1	1	1	0	0	0	0	0	0	0	0	-1	-1	-1	-1	-1	-1	-1	-1	0	0	0	0	0	0	0	-1	0	0	-1	-1	-1	-1	-1	0	0	1	0	0	0	0	-1	0
3q26.2	3	167600000	170900000	3	5	0	1	1	1	0	0	0	0	0	0	0	0	-1	-1	-1	-1	-1	-1	-1	-1	0	0	0	0	0	0	0	-1	0	-1	-1	-1	-1	-1	-1	0	1	1	0	0	1	0	0	0
3q26.31	3	170900000	175700000	3	5	0	1	1	1	0	0	0	0	0	0	0	0	-1	-1	-1	-1	-1	-1	-1	-1	0	0	0	0	0	0	0	-1	0	-1	-1	-1	-1	-1	-1	0	0	1	0	0	1	0	0	0
3q26.32	3	175700000	179000000	3	5	0	1	1	1	0	0	0	0	0	0	0	0	-1	-1	-1	-1	-1	-1	-1	-1	0	0	0	0	0	0	0	-1	0	-1	-1	-1	-1	-1	-1	0	0	1	1	0	1	0	0	0
3q26.33	3	179000000	182700000	3	5	0	1	1	1	0	0	0	0	0	0	0	0	-1	-1	-1	-1	-1	-1	-1	-1	0	0	0	0	0	0	0	-1	0	-1	-1	-1	-1	-1	-1	0	0	1	1	0	1	0	0	0
3q27.1	3	182700000	184500000	3	5	0	1	1	1	0	0	0	0	0	0	0	0	-1	-1	-1	-1	-1	-1	-1	-1	0	0	0	0	0	0	0	-1	0	0	-1	-1	-1	-1	-1	0	0	1	1	0	1	0	0	0
3q27.2	3	184500000	186000000	3	5	0	1	1	1	0	0	0	0	0	0	0	0	-1	-1	-1	-1	-1	-1	-1	-1	0	0	0	0	0	0	0	-1	0	0	-1	-1	-1	-1	-1	0	0	1	1	0	1	0	0	0
3q27.3	3	186000000	187900000	3	5	0	1	1	1	0	0	0	0	0	0	0	0	-1	-1	-1	-1	-1	-1	-1	-1	0	0	0	0	0	0	0	-1	0	0	-1	-1	-1	-1	-1	0	0	1	1	0	1	0	0	0
3q28	3	187900000	192300000	3	5	0	1	1	1	0	0	0	0	0	0	0	0	-1	-1	-1	-1	-1	-1	-1	-1	0	0	0	0	0	0	0	-1	0	0	-1	-1	-1	-1	-1	0	0	1	1	0	1	0	0	0
3q29	3	192300000	198022430	3	5	0	1	1	1	0	0	0	0	0	0	0	0	-1	-1	-1	-1	-1	-1	-1	-1	0	0	0	0	0	0	0	-1	0	0	-1	-1	-1	-1	-1	0	0	1	1	0	1	0	0	0
10p11.21	10	34400000	38000000	3	4	0	0	-1	0	0	0	0	0	0	0	0	0	0	0	0	0	1	0	0	0	0	0	0	-1	0	-1	0	0	0	0	0	0	0	0	0	0	-1	0	0	0	0	0	-1	-1
10p11.22	10	31300000	34400000	3	4	0	0	-1	0	0	0	0	0	0	0	0	0	0	0	0	0	1	0	0	0	0	0	0	-1	0	-1	0	0	0	0	0	0	0	0	0	0	-1	0	0	0	0	0	-1	-1
12q13.11	12	46400000	49100000	3	4	0	1	1	1	0	0	0	0	0	0	0	0	-1	-1	-1	-1	0	-1	-1	-1	0	0	0	1	1	0	0	-1	-1	-1	0	0	0	0	0	0	0	0	0	0	0	0	1	0
12q13.12	12	49100000	51500000	3	4	0	1	1	1	0	0	0	0	0	0	0	0	-1	-1	-1	-1	0	-1	-1	-1	0	0	0	1	1	0	0	-1	-1	-1	0	0	0	0	0	0	0	0	0	0	0	0	0	0
12q13.13	12	51500000	54900000	3	4	0	1	1	1	0	0	0	0	0	0	0	0	-1	-1	-1	-1	0	-1	-1	-1	0	0	0	1	1	0	0	-1	-1	-1	0	0	0	0	0	0	0	0	0	0	0	0	0	0
12q13.2	12	54900000	56600000	3	4	0	1	1	1	0	0	0	0	0	0	0	0	-1	-1	-1	-1	0	-1	-1	-1	0	0	0	1	1	0	0	-1	-1	-1	0	0	0	0	0	0	0	0	0	0	0	0	0	0
18p11.1	18	15400000	17200000	3	4	0	1	-1	-1	0	0	0	0	0	0	0	0	0	0	0	0	1	0	0	0	0	1	1	0	0	0	0	0	1	1	0	0	0	0	0	0	0	NA	NA	NA	NA	NA	-1	-1
18q11.1	18	17200000	19000000	3	4	0	1	-1	-1	0	0	0	0	0	0	0	0	0	0	0	0	1	0	0	0	0	1	1	0	0	0	0	0	1	1	0	0	0	0	0	0	0	NA	NA	NA	NA	NA	-1	-1
4q13.2	4	66600000	70500000	3	4	0	0	1	1	0	0	0	0	0	0	0	0	0	0	0	0	0	0	0	0	0	0	0	-1	0	-1	-1	0	0	1	0	0	-1	-1	-1	-1	0	0	0	0	0	0	-1	-1
4q13.3	4	70500000	76300000	3	4	0	0	1	1	0	0	0	0	0	0	0	0	0	0	0	0	0	0	0	0	0	0	0	-1	0	-1	-1	0	0	1	0	0	-1	-1	-1	-1	0	0	0	0	0	0	-2	-1
11p11.11	11	51600000	53700000	3	3	0	1	-1	0	1	0	0	0	0	0	0	0	-1	-1	-1	-1	-1	-1	-1	-1	-1	-1	-1	0	2	1	3	0	2	0	0	0	0	0	0	0	0	0	0	0	0	0	0	0
11q11	11	53700000	55700000	3	3	0	1	-1	0	1	0	0	0	0	0	0	0	-1	-1	-1	-1	-1	-1	-1	-1	-1	-1	-1	0	2	1	3	0	2	0	0	0	0	0	0	0	0	0	0	0	0	0	0	0
12q12	12	38200000	46400000	3	3	0	1	1	1	0	0	0	0	0	0	0	0	0	0	0	0	0	0	0	0	0	0	0	1	1	0	0	-1	-1	-1	0	0	0	0	0	0	0	0	0	0	0	0	1	1
11p11.12	11	48800000	51600000	3	2	0	1	0	0	1	0	0	0	0	0	0	0	-1	-1	-1	-1	-1	-1	-1	-1	-1	-1	-1	0	2	1	3	0	0	0	0	0	0	0	0	0	0	0	0	1	0	0	0	0
11p11.2	11	43500000	48800000	3	2	0	1	0	0	1	0	0	0	0	0	0	0	-1	-1	-1	-1	-1	-1	-1	-1	-1	-1	-1	0	2	1	3	0	0	0	0	0	0	0	0	0	0	0	0	0	0	0	0	0
11p13	11	31000000	36400000	3	2	0	1	0	0	1	0	0	0	0	0	0	0	-1	-1	-1	-1	-1	-1	-1	-1	-1	-1	-1	1	1	0	1	0	0	0	0	0	0	0	0	0	0	0	0	0	0	0	0	0
11q12.1	11	55700000	59900000	3	2	0	1	0	0	0	1	0	0	0	0	0	0	-1	-1	-1	-1	-1	-1	-1	-1	-1	-1	-1	0	2	1	3	0	1	1	0	0	0	0	0	0	0	0	0	0	0	0	0	0
11q12.2	11	59900000	61700000	3	1	0	1	0	0	1	1	0	0	0	0	0	0	-1	-1	-1	-1	-1	-1	-1	-1	-1	-1	-1	0	1	1	2	0	1	1	0	0	0	0	0	0	0	0	0	0	0	0	0	0
11q12.3	11	61700000	63400000	3	1	0	1	0	0	1	1	0	0	0	0	0	0	-1	-1	-1	-1	-1	-1	-1	-1	-1	-1	-1	0	1	1	2	0	1	1	0	0	0	0	0	0	0	0	0	0	0	0	0	0
11q13.1	11	63400000	65900000	3	1	0	1	0	0	1	1	0	0	0	0	0	0	-1	-1	-1	-1	-1	-1	-1	-1	-1	-1	-1	0	1	1	2	0	1	1	0	0	0	0	0	0	0	0	0	0	0	0	0	0
11q13.5	11	75200000	77100000	3	1	0	1	0	0	1	1	0	0	0	0	0	0	-2	-2	-2	-2	-1	-2	-1	-2	-1	-1	-1	0	1	1	2	0	1	1	0	0	0	0	0	0	0	0	0	0	0	0	0	0
11q14.1	11	77100000	85600000	3	1	0	1	0	0	1	1	0	0	0	0	0	0	-2	-2	-2	-2	-1	-2	-1	-2	-1	-1	-1	0	2	1	3	0	1	1	0	0	0	0	0	0	0	0	0	0	0	0	0	0
11q14.2	11	85600000	88300000	3	1	0	1	1	1	0	0	0	0	0	0	0	0	-2	-2	-2	-2	-1	-2	-2	-2	-1	-1	-1	0	2	1	3	0	1	1	0	0	0	0	0	0	0	0	0	0	0	0	0	0
11q21	11	92800000	97200000	3	1	0	1	0	0	2	3	0	0	0	0	0	0	-2	-2	-2	-2	-1	-2	-2	-2	-1	-1	-1	0	2	1	3	0	1	1	0	0	0	0	0	0	0	0	0	0	0	0	0	0
11q22.2	11	102100000	102900000	3	1	0	1	2	3	2	0	0	0	0	0	0	0	-2	-2	-2	-2	-1	-2	-2	-2	-1	-1	-1	0	2	1	3	0	1	1	0	0	0	0	0	0	0	0	0	0	0	0	0	0
2q14.1	2	114400000	118800000	3	0	0	0	1	1	0	0	0	0	0	0	0	0	0	0	0	0	0	0	0	0	0	0	0	0	0	0	0	0	1	1	0	0	0	0	0	0	0	0	0	0	0	0	1	1
2q21.1	2	129900000	132500000	3	0	0	0	1	1	0	0	0	0	0	0	0	0	0	0	0	0	0	0	0	0	0	0	0	0	0	0	0	0	1	1	0	0	0	0	0	0	0	0	0	0	0	0	1	1
2q21.2	2	132500000	135100000	3	0	0	0	1	1	0	0	0	0	0	0	0	0	0	0	0	0	0	0	0	0	0	0	0	0	0	0	0	0	1	1	0	0	0	0	0	0	0	0	0	0	0	0	1	1
2q22.2	2	142200000	144100000	3	0	0	0	1	1	0	0	0	0	0	0	0	0	0	0	0	0	0	0	0	0	0	0	0	0	0	0	0	0	1	1	0	0	0	0	0	0	0	0	0	0	0	0	2	1
2q22.3	2	144100000	148700000	3	0	0	0	1	1	0	0	0	0	0	0	0	0	0	0	0	0	0	0	0	0	0	0	0	0	0	0	0	0	1	1	0	0	0	0	0	0	0	0	0	0	0	0	2	1
2q23.1	2	148700000	149900000	3	0	0	0	1	1	0	0	0	0	0	0	0	0	0	0	0	0	0	0	0	0	0	0	0	0	0	0	0	0	1	1	0	0	0	0	0	0	0	0	0	0	0	0	2	1
2q23.2	2	149900000	150500000	3	0	0	0	1	1	0	0	0	0	0	0	0	0	0	0	0	0	0	0	0	0	0	0	0	0	0	0	0	0	1	1	0	0	0	0	0	0	0	0	0	0	0	0	2	1
2q23.3	2	150500000	154900000	3	0	0	0	1	1	0	0	0	0	0	0	0	0	0	0	0	0	0	0	0	0	0	0	0	0	0	0	0	0	1	1	0	0	0	0	0	0	0	0	0	0	0	0	2	1
2q24.1	2	154900000	159800000	3	0	0	0	1	1	0	0	0	0	0	0	0	0	0	0	0	0	0	0	0	0	0	0	0	0	0	0	0	0	1	1	0	0	0	0	0	0	0	0	0	0	0	0	1	1
2q24.2	2	159800000	163700000	3	0	0	0	1	1	0	0	0	0	0	0	0	0	0	0	0	0	0	0	0	0	0	0	0	0	0	0	0	0	1	1	0	0	0	0	0	0	0	0	0	0	0	0	1	1
2q24.3	2	163700000	169700000	3	0	0	0	1	1	0	0	0	0	0	0	0	0	0	0	0	0	0	0	0	0	0	0	0	0	0	0	0	0	1	1	0	0	0	0	0	0	0	0	0	0	0	0	2	1
2q31.1	2	169700000	178000000	3	0	0	0	1	1	0	0	0	0	0	0	0	0	0	0	0	0	0	0	0	0	0	0	0	0	0	0	0	0	3	1	0	0	0	0	0	0	0	0	0	0	0	0	1	1
2q31.2	2	178000000	180600000	3	0	0	0	1	1	0	0	0	0	0	0	0	0	0	0	0	0	0	0	0	0	0	0	0	0	0	0	0	0	3	1	0	0	0	0	0	0	0	0	0	0	0	0	1	1
2q31.3	2	180600000	183000000	3	0	0	0	1	1	0	0	0	0	0	0	0	0	0	0	0	0	0	0	0	0	0	0	0	0	0	0	0	0	3	1	0	0	0	0	0	0	0	0	0	0	0	0	1	1
2q32.1	2	183000000	189400000	3	0	0	0	1	1	0	0	0	0	0	0	0	0	0	0	0	0	0	0	0	0	0	0	0	0	0	0	0	0	2	1	0	0	0	0	0	0	0	0	0	0	0	0	1	1
2q32.2	2	189400000	191900000	3	0	0	0	1	1	0	0	0	0	0	0	0	0	0	0	0	0	0	0	0	0	0	0	0	0	0	0	0	0	2	1	0	0	0	0	0	0	0	0	0	0	0	0	1	1
2q35	2	215300000	221500000	3	0	0	0	1	1	0	0	0	0	0	0	0	0	0	0	0	0	0	0	0	0	0	0	0	0	0	0	0	0	0	1	0	0	0	0	0	0	0	0	0	0	0	0	1	1
19p13.11	19	16300000	20000000	2	9	2	3	-1	-1	-1	0	0	0	0	0	0	0	-1	-1	-1	-1	-1	-1	-1	-1	-1	-1	-1	1	1	1	1	-1	0	-1	-1	-1	-1	-1	-1	-1	-1	1	1	1	1	1	-1	0
9p21.3	9	19900000	25600000	2	9	2	6	-1	-1	-1	-1	0	0	0	0	-1	-1	-3	-3	-3	-3	-3	-3	-3	-3	-3	-3	-3	2	2	2	4	-1	-2	-2	-1	-1	-1	-1	-1	-1	0	2	3	5	4	5	-2	-1
19p13.12	19	14000000	16300000	2	7	2	2	-1	-1	-1	0	0	0	0	0	0	0	-1	-1	-1	-1	-1	-1	-1	-1	-1	-1	-1	1	1	1	1	-1	0	-1	-1	-1	-1	-1	-1	0	-1	1	1	1	1	1	-1	0
9p22.1	9	18500000	19900000	2	7	2	5	-1	-1	-1	-1	0	0	0	0	0	0	0	0	0	0	0	0	-1	0	0	0	0	2	2	2	3	-1	-2	-2	-1	-1	-1	-1	-1	-1	0	4	5	5	6	5	-2	-1
9q32	9	114900000	117700000	2	5	2	1	0	0	0	-1	0	0	0	0	0	0	0	0	0	0	0	0	0	0	0	0	0	0	0	-1	-1	-1	0	0	-1	-1	-1	-1	-1	0	0	0	0	0	0	0	2	1
15q24.2	15	75200000	76600000	2	4	2	3	1	1	1	1	0	0	0	0	0	0	-1	-1	-1	-1	-1	-1	-1	-1	-1	-1	-1	0	-1	-1	-2	0	0	0	-1	-1	-1	-1	-1	0	0	0	0	0	0	0	-2	-1
11q24.1	11	121200000	123900000	2	2	2	1	1	1	1	2	0	0	0	0	0	0	-2	-2	-2	-2	-1	-2	-1	-2	-1	-1	-1	1	1	1	3	0	0	0	0	0	0	0	0	0	0	0	0	0	0	0	-1	0
2p25.1	2	7100000	12200000	2	1	2	1	0	0	0	0	0	0	0	0	0	0	0	0	0	0	0	0	0	0	0	0	0	0	0	0	0	1	1	1	0	0	0	0	0	0	0	1	1	1	1	1	0	0
15q11.1	15	19000000	20700000	2	9	1	2	0	0	-1	-1	1	1	1	1	1	0	0	0	0	0	0	0	0	0	0	0	0	0	-1	-1	-1	0	-1	-2	-1	-1	-1	-1	-1	0	-1	-1	-1	-1	-1	-1	-1	0
15q11.2	15	20700000	25700000	2	8	1	1	0	0	-1	-1	0	0	0	0	0	0	0	0	0	0	0	0	0	0	0	0	0	0	-1	-1	-1	0	-1	-2	-1	-1	-1	-1	-1	0	-1	0	0	0	1	0	-1	0
9p21.1	9	28000000	33200000	2	8	1	4	-1	-1	-1	-1	0	0	0	1	1	1	0	0	0	0	0	0	0	0	0	0	0	2	2	2	4	-1	0	-1	-1	-1	-1	-1	-1	-1	0	-1	0	0	0	0	-1	-1
10q26.12	10	121700000	123100000	2	7	1	2	-1	-1	-1	-1	0	0	0	0	0	0	-1	-1	-1	-1	-1	-1	-1	-1	-1	-1	-1	-1	0	-1	-1	1	2	2	0	0	0	0	0	-1	-1	0	0	0	0	0	-1	0
9p23	9	9000000	14200000	2	7	1	4	-1	-1	-1	-1	0	0	1	1	1	-1	0	0	0	0	0	0	0	0	0	0	0	2	2	2	4	-1	-2	-2	-1	-1	-1	-1	-1	0	0	-1	0	0	0	0	-2	-1
9q21.13	9	74000000	79200000	2	7	1	4	-1	-1	-1	-1	0	0	0	0	0	0	0	0	0	0	0	0	0	0	0	0	0	-1	-1	-1	-2	-1	0	-2	-1	-1	-1	-1	-1	-1	0	0	0	0	0	0	1	1
9p13.3	9	33200000	36300000	2	6	1	3	-1	-1	0	-1	0	0	0	1	1	0	0	0	0	0	0	0	0	0	0	0	0	1	2	1	3	-1	0	0	-1	-1	-1	-1	-1	0	0	0	0	0	0	0	-1	-1
9p22.2	9	16600000	18500000	2	6	1	4	-1	-1	-1	-1	0	0	0	0	0	0	0	0	0	0	0	0	0	0	0	0	0	2	2	2	3	-1	-2	-2	-1	-1	-1	-1	-1	-1	0	0	1	2	1	2	-2	-1
9p22.3	9	14200000	16600000	2	6	1	4	-1	-1	-1	-1	0	0	1	1	1	1	0	0	0	0	0	0	0	0	0	0	0	2	2	2	3	-1	-2	-2	-1	-1	-1	-1	-1	0	0	-1	0	0	0	0	-2	-1
15q22.32	15	67200000	67300000	2	5	1	3	0	0	-1	-1	0	0	0	0	0	0	-1	-1	-1	-1	-1	-1	-1	-1	-1	-1	-1	0	-1	-1	-2	0	0	0	-1	-1	-1	-1	-1	0	0	0	0	1	0	0	-2	-1
15q26.2	15	94300000	98500000	2	5	1	2	0	0	-1	-1	0	0	0	0	0	0	-1	-1	-1	-1	-1	-1	-1	-1	-1	-1	-1	0	-1	-1	-2	0	0	0	0	-1	-1	-1	-1	0	0	0	0	1	1	0	-1	-1
10q11.23	10	49900000	52900000	2	4	1	0	0	0	0	0	0	0	0	0	0	0	-1	-1	0	-1	0	0	-1	-1	0	-1	0	-1	0	-1	-1	1	2	2	0	0	0	0	0	0	-1	0	0	0	0	0	-1	-1
11q23.1	11	110400000	112500000	2	4	1	2	1	1	1	1	0	0	0	0	0	0	-2	-2	-2	-2	-1	-2	-2	-2	-1	-1	-1	0	2	1	3	0	0	0	0	0	0	0	0	-1	0	0	0	0	0	0	-1	0
15q25.2	15	81700000	85200000	2	4	1	3	0	0	1	2	0	0	0	0	0	0	-1	-1	-1	-1	-1	-1	-1	-1	-1	-1	-1	0	-1	-1	-2	0	0	0	-1	-1	-1	-1	-1	0	0	0	0	0	0	0	-2	-1
15q25.3	15	85200000	89100000	2	4	1	2	0	0	1	2	0	0	0	0	0	0	-1	-1	-1	-1	-1	-1	-1	-1	-1	-1	-1	0	-1	-1	-2	0	0	0	0	-1	-1	-1	-1	0	0	0	0	0	0	0	-1	-1
11q23.3	11	114500000	121200000	2	3	1	2	1	1	1	1	0	0	0	0	0	0	-2	-2	-2	-2	-1	-2	-1	-2	-1	-1	-1	0	1	1	2	0	0	0	0	0	0	0	0	0	0	0	0	0	0	0	-1	0
13q22.1	13	73300000	75400000	2	11	0	4	-1	0	-1	0	-1	-1	-1	-1	-1	-1	0	0	0	0	-1	0	0	0	-1	1	-1	0	0	-1	-2	0	0	0	-1	-1	-1	-1	-1	-1	-1	0	0	0	0	0	0	0
13q22.2	13	75400000	77200000	2	11	0	4	-1	0	-1	0	-1	-1	-1	-1	-1	-1	0	0	0	0	-1	0	0	0	-1	1	-1	0	0	-1	-2	0	0	0	-1	-1	-1	-1	-1	-1	-1	0	0	0	0	0	0	0
13q22.3	13	77200000	79000000	2	11	0	3	-1	0	-1	0	-1	-1	-1	-1	-1	-1	0	0	0	0	-1	0	0	0	-1	1	-1	0	0	-1	-2	0	0	0	-1	-1	-1	-1	-1	-1	-1	0	0	0	0	0	0	0
13q31.1	13	79000000	87700000	2	11	0	3	-1	0	-1	0	-1	-1	-1	-1	-1	-1	0	0	0	0	-1	0	0	0	-1	1	-1	0	-1	-1	-2	0	0	0	-1	-1	-1	-1	-1	-1	-1	0	0	0	0	0	0	0
13q31.2	13	87700000	90000000	2	11	0	3	-1	0	-1	0	-1	-1	-1	-1	-1	-1	0	0	0	0	-1	0	0	0	-1	1	-1	0	-1	-1	-2	0	0	0	-1	-1	-1	-1	-1	-1	-1	0	0	0	0	0	0	0
13q31.3	13	90000000	95000000	2	11	0	3	-1	0	-1	0	-1	-1	-1	-1	-1	-1	0	0	0	0	-1	0	0	0	-1	1	-1	0	-1	-1	-2	0	0	0	-1	-1	-1	-1	-1	-1	-1	0	0	0	0	0	0	0
13q32.1	13	95000000	98200000	2	11	0	3	0	0	-1	0	-1	-1	-1	-1	-1	-1	0	0	0	0	-1	0	0	0	-1	1	-1	0	0	-1	-2	0	0	1	-1	-1	-1	-1	-1	-1	-1	0	0	0	0	0	0	0
13q32.2	13	98200000	99300000	2	11	0	3	0	0	-1	0	-1	-1	-1	-1	-1	-1	0	0	0	0	-1	0	0	0	-1	1	-1	0	0	-1	-2	0	0	1	-1	-1	-1	-1	-1	-1	-1	0	0	0	0	0	0	0
13q32.3	13	99300000	101700000	2	11	0	3	0	0	-1	0	-1	-1	-1	-1	-1	-1	0	0	0	0	-1	0	0	0	-1	1	-1	0	0	-1	-2	0	0	1	-1	-1	-1	-1	-1	-1	-1	0	0	0	0	0	0	0
13q33.1	13	101700000	104800000	2	11	0	3	0	0	-1	0	-1	-1	-1	-1	-1	-1	0	0	0	0	-1	0	0	0	-1	1	-1	0	0	-1	-2	0	0	1	-1	-1	-1	-1	-1	-1	-1	0	0	0	0	0	0	0
8p23.1	8	6200000	12700000	2	10	0	4	0	0	0	-1	0	-1	0	-1	-1	-1	-2	-2	-2	-2	-1	-2	-2	-2	-2	-2	-2	-2	-1	-1	-2	-1	-1	0	0	0	0	0	0	-1	1	-1	-1	-1	-1	-1	-1	0
3p26.3	3	0	2800000	2	9	0	2	-1	-1	0	0	0	0	0	0	0	0	-1	-1	-1	-1	-1	-1	-1	-1	-1	-1	-1	0	0	0	0	-1	-1	0	-1	-1	-1	-1	-1	1	0	-1	-1	-1	0	-1	-1	0
12q21.33	12	89000000	92600000	2	8	0	2	-1	-1	-1	-2	0	-1	0	0	0	0	-1	-1	-1	-1	0	-1	-1	-1	0	0	0	-1	0	-1	-1	-1	-1	-1	0	0	0	0	0	0	-1	0	0	0	0	0	0	1
17p13.3	17	0	3300000	2	8	0	2	0	0	0	0	0	0	0	0	0	0	-1	-1	-1	-1	-1	-1	-1	-1	0	-1	-1	0	0	0	0	-1	0	0	-1	-1	-1	-1	-1	-1	0	-1	-1	-1	-1	-1	-1	1
3p12.2	3	79800000	83500000	2	8	0	3	-1	-1	0	0	0	0	0	0	0	0	-1	-1	-1	-1	-1	-1	-1	-1	-1	-1	-1	0	0	0	0	-1	-1	-1	-1	-1	-1	-1	-1	0	0	0	1	0	1	0	0	0
3p12.3	3	74200000	79800000	2	8	0	2	-1	-1	0	0	0	0	0	0	0	0	-1	-1	-1	-1	-1	-1	-1	-1	-1	-1	-2	0	0	0	0	-1	-1	0	-1	-1	-1	-1	-1	0	0	0	1	1	1	1	-2	0
3p14.1	3	63700000	69800000	2	8	0	3	-1	-1	0	0	0	0	0	0	0	0	-1	-1	-1	-1	-1	-1	-1	-1	-1	-1	-1	0	0	0	0	-1	-1	0	-1	-1	-1	-1	-1	1	0	0	1	0	1	0	-1	-1
3p14.2	3	58600000	63700000	2	8	0	3	-1	-1	0	0	0	0	0	0	0	0	-1	-1	-1	-1	-1	-1	-1	-1	-1	-1	-1	0	0	0	0	-1	-1	0	-1	-1	-1	-1	-1	1	0	0	1	1	1	0	-1	-1
3p14.3	3	54400000	58600000	2	8	0	3	-1	-1	0	0	0	0	0	0	0	0	-1	-1	-1	-1	-1	-1	-1	-1	-1	-1	-1	0	0	0	0	-1	-1	0	-1	-1	-1	-1	-1	1	0	0	1	0	1	0	-1	-1
3p26.1	3	4000000	8700000	2	8	0	3	-1	-1	0	0	0	0	0	0	0	0	-1	-1	-1	-1	-1	-1	-1	-1	-1	-1	-1	0	0	0	0	-1	-1	0	-1	-1	-1	-1	-1	1	0	0	1	0	1	0	-1	-1
10p13	10	12200000	17300000	2	7	0	1	-1	0	0	0	0	0	0	0	0	0	0	0	0	0	1	0	0	0	0	0	0	-1	0	-1	-1	0	0	0	0	0	0	0	0	-1	-1	0	0	0	0	0	-1	-1
10p14	10	6600000	12200000	2	7	0	1	-1	0	0	0	0	0	0	0	0	0	0	0	0	0	1	0	0	0	0	1	0	-1	0	-1	-1	0	0	0	0	0	0	0	0	-1	-1	0	0	0	0	0	-1	-1
10p15.1	10	3800000	6600000	2	7	0	1	-1	0	0	0	0	0	0	0	0	0	0	0	0	0	1	0	0	0	0	1	0	-1	0	-1	-1	0	0	0	0	0	0	0	0	-1	-1	0	0	0	0	0	-1	-1
10p15.2	10	3000000	3800000	2	7	0	1	-1	0	0	0	0	0	0	0	0	0	0	0	0	0	1	0	0	0	0	1	0	-1	0	-1	-1	0	0	0	0	0	0	0	0	-1	-1	0	0	0	0	0	-1	-1
10q22.3	10	77700000	82000000	2	7	0	2	-1	-1	-1	-1	0	0	0	0	0	0	-1	-1	-1	-1	-1	-1	-1	-1	3	-1	3	-1	0	-1	-1	-1	0	0	0	0	0	0	0	0	-1	0	0	0	0	0	-1	-1
17p11.2	17	16000000	22200000	2	7	0	1	-1	0	0	0	0	0	0	0	0	0	0	0	0	-1	0	-1	-1	-1	0	-1	0	0	0	0	0	1	0	0	0	0	0	0	0	-1	0	-1	-1	-1	-1	-1	-1	0
18q12.1	18	25000000	32700000	2	7	0	3	-1	-1	0	0	0	0	0	0	0	0	0	0	0	0	1	0	0	0	0	1	0	-1	-1	-1	-2	0	1	1	-1	-1	-1	-1	-1	0	0	0	0	0	0	0	-1	-1
18q21.1	18	43500000	48200000	2	7	0	3	-1	-1	0	0	0	0	0	0	0	0	0	0	0	0	1	0	0	0	0	1	0	-1	-1	-1	-2	0	1	1	-1	-1	-1	-1	-1	0	0	0	0	0	0	0	-1	-1
18q21.2	18	48200000	53800000	2	7	0	3	-1	-1	0	0	0	0	0	0	0	0	0	0	0	0	1	0	0	0	0	1	0	-2	-1	-1	-2	0	1	1	-1	-1	-1	-1	-1	0	0	0	0	0	0	0	-1	-1
18q21.31	18	53800000	56200000	2	7	0	3	-1	-1	0	0	0	0	0	0	0	0	0	0	0	0	1	0	0	0	0	1	0	-2	-1	-1	-2	0	1	1	-1	-1	-1	-1	-1	0	0	0	0	0	0	0	-1	-1
18q21.32	18	56200000	59000000	2	7	0	3	-1	-1	0	0	0	0	0	0	0	0	0	0	0	0	1	0	0	0	0	1	0	-2	-1	-1	-2	0	1	1	-1	-1	-1	-1	-1	0	0	0	0	0	0	0	-1	-1
18q21.33	18	59000000	61600000	2	7	0	3	-1	0	0	0	0	0	0	0	0	0	0	0	0	0	1	0	0	0	0	1	0	-2	-1	-1	-2	0	1	1	-1	-1	-1	-1	-1	0	0	0	0	0	0	0	-1	-1
18q22.1	18	61600000	66800000	2	7	0	3	-1	0	0	0	0	0	0	0	0	0	0	0	0	0	1	0	0	0	0	1	0	-2	-1	-1	-2	0	1	1	-1	-1	-1	-1	-1	0	0	0	0	0	0	0	-1	-1
18q22.2	18	66800000	68700000	2	7	0	3	-1	0	0	0	0	0	0	0	0	0	0	0	0	0	1	0	0	0	0	1	0	-2	-1	-1	-2	0	1	1	-1	-1	-1	-1	-1	0	0	0	0	0	0	0	-1	-1
18q22.3	18	68700000	73100000	2	7	0	3	-1	0	0	0	0	0	0	0	0	0	0	0	0	0	1	0	0	0	0	1	0	-1	-1	-1	-1	0	1	1	-1	-1	-1	-1	-1	0	0	0	0	0	0	0	-1	-1
18q23	18	73100000	78077248	2	7	0	3	-1	-1	0	0	0	0	0	0	0	0	0	0	0	0	1	0	0	0	0	1	0	-1	-1	-1	-1	0	1	1	-1	-1	-1	-1	-1	0	0	0	0	0	0	0	-1	-1
3p24.3	3	16400000	23900000	2	7	0	3	-1	-1	0	0	0	0	0	0	0	0	-1	-1	-1	-1	-1	-1	-1	-1	-1	-1	-1	0	0	0	0	-1	-1	0	-1	-1	-1	-1	-1	0	0	0	1	0	1	0	-1	-1
3p25.2	3	11800000	13300000	2	7	0	2	-1	-1	0	0	0	0	0	0	0	0	-1	-1	-1	-1	-1	-1	-1	-1	-1	-1	-1	0	0	0	0	-1	-1	0	-1	-1	-1	-1	-1	1	0	0	1	0	1	0	-1	0
3p25.3	3	8700000	11800000	2	7	0	2	-1	-1	0	0	0	0	0	0	0	0	-1	-1	-1	-1	-1	-1	-1	-1	-1	-1	-1	0	0	0	0	-1	-1	0	-1	-1	-1	-1	-1	1	0	0	0	0	1	0	-1	0
9p11.2	9	43600000	47300000	2	7	0	3	-1	-1	0	-1	1	0	1	1	1	1	0	0	0	0	0	0	0	0	0	0	0	1	1	0	1	-1	0	0	-1	-1	-1	-1	-1	0	0	0	0	0	0	0	-1	-1
9p12	9	41000000	43600000	2	7	0	3	-1	-1	0	-1	1	0	1	1	1	1	0	0	0	0	0	0	0	0	0	0	0	1	1	0	1	-1	0	0	-1	-1	-1	-1	-1	0	0	0	0	0	0	0	-1	-1
9p13.1	9	38400000	41000000	2	7	0	3	-1	-1	0	-1	1	0	1	1	1	1	0	0	0	0	0	0	0	0	0	0	0	1	1	0	1	-1	0	0	-1	-1	-1	-1	-1	0	0	0	0	0	0	0	-1	-1
9q13	9	65900000	68700000	2	7	0	4	-1	-1	-1	-1	0	0	0	0	0	0	0	0	0	0	0	0	0	0	0	0	0	-1	-1	-1	-2	-1	0	-2	-1	-1	-1	-1	-1	-1	0	0	0	0	0	0	0	0
9q21.11	9	68700000	72200000	2	7	0	4	-1	-1	-1	-1	0	0	0	0	0	0	0	0	0	0	0	0	0	0	0	0	0	-1	-1	-1	-2	-1	0	-2	-1	-1	-1	-1	-1	-1	0	0	0	0	0	0	0	0
10p11.23	10	29600000	31300000	2	6	0	0	-1	0	0	0	0	0	0	0	0	0	0	0	0	0	1	0	0	0	0	0	0	-1	0	-1	0	0	0	0	0	0	0	0	0	0	-1	0	0	0	0	0	-1	-1
18q11.2	18	19000000	25000000	2	6	0	2	-1	-2	0	0	0	0	0	0	0	0	0	0	0	0	1	0	0	0	0	1	0	0	0	0	0	0	1	1	-1	-1	-1	-1	-1	0	0	0	0	0	0	0	-1	-1
10q11.22	10	46100000	49900000	2	5	0	0	0	1	0	0	0	0	0	0	0	0	-1	-1	0	-1	0	0	-1	-1	0	-1	0	-1	0	-1	-1	-1	0	0	0	0	0	0	0	0	-1	0	0	0	0	0	-1	-1
10q21.1	10	52900000	61200000	2	5	0	1	-1	-1	-1	0	0	0	0	0	0	0	-1	-1	-1	-1	-1	-1	-1	-1	0	-1	0	-1	0	-1	-1	-1	0	-1	0	0	0	0	0	0	1	0	0	0	0	0	-1	-1
3q13.11	3	102800000	106200000	2	5	0	2	0	0	0	0	0	0	0	0	0	0	-1	-1	-1	-1	-1	-1	-1	-1	0	0	0	0	0	0	0	-1	-1	-1	-1	-1	-1	-1	-1	0	0	1	0	0	0	0	0	0
3q13.2	3	111300000	113500000	2	5	0	2	1	1	0	0	0	0	0	0	0	0	-1	-1	-1	-1	-1	-1	-1	-1	0	0	0	0	0	0	0	-1	-1	-1	-1	-1	-1	-1	-1	0	0	1	0	0	0	0	0	0
3q13.31	3	113500000	117300000	2	5	0	1	1	1	0	0	0	0	0	0	0	0	-1	-1	-1	-1	-1	-1	-1	-1	0	0	0	0	0	0	0	-1	0	0	-1	-1	-1	-1	-1	0	0	1	0	1	1	0	0	0
3q13.32	3	117300000	119000000	2	5	0	1	1	1	0	0	0	0	0	0	0	0	-1	-1	-1	-1	-1	-1	-1	-1	0	0	0	0	0	0	0	-1	0	0	-1	-1	-1	-1	-1	0	0	1	0	0	1	0	-1	0
3q13.33	3	119000000	121900000	2	5	0	1	1	1	0	0	0	0	0	0	0	0	-1	-1	-1	-1	-1	-1	-1	-1	0	0	0	0	0	0	0	-1	0	0	-1	-1	-1	-1	-1	0	0	1	0	0	0	0	-1	0
3q21.1	3	121900000	123800000	2	5	0	1	1	1	0	0	0	0	0	0	0	0	-1	-1	-1	-1	-1	-1	-1	-1	0	0	0	0	0	0	0	-1	0	0	-1	-1	-1	-1	-1	0	0	1	0	0	0	0	-1	0
3q21.2	3	123800000	125800000	2	5	0	1	1	1	0	0	0	0	0	0	0	0	-1	-1	-1	-1	-1	-1	-1	-1	0	0	0	0	0	0	0	-1	0	0	-1	-1	-1	-1	-1	0	0	1	0	0	0	0	-1	0
3q21.3	3	125800000	129200000	2	5	0	1	1	1	0	0	0	0	0	0	0	0	-1	-1	-1	-1	-1	-1	-1	-1	0	0	0	0	0	0	0	-1	0	0	-1	-1	-1	-1	-1	0	0	1	0	0	0	0	-1	0
3q22.1	3	129200000	133700000	2	5	0	1	1	1	0	0	0	0	0	0	0	0	-1	-1	-1	-1	-1	-1	0	-1	0	0	0	0	0	0	0	-1	0	0	-1	-1	-1	-1	-1	0	0	1	0	0	0	0	-1	0
3q22.2	3	133700000	135700000	2	5	0	1	1	1	0	0	0	0	0	0	0	0	-1	-1	-1	-1	-1	-1	-1	-1	0	0	0	0	0	0	0	-1	0	0	-1	-1	-1	-1	-1	0	0	1	0	0	0	0	-1	0
3q25.1	3	148900000	152100000	2	5	0	1	1	1	0	0	0	0	0	0	0	0	-1	-1	-1	-1	-1	-1	-1	-1	0	0	0	0	0	0	0	-1	0	-1	-1	-1	-1	-1	-1	0	0	1	0	0	1	0	0	0
3q25.2	3	152100000	155000000	2	5	0	1	1	1	0	0	0	0	0	0	0	0	-1	-1	-1	-1	-1	-1	-1	-1	0	0	0	0	0	0	0	-1	0	-1	-1	-1	-1	-1	-1	0	0	1	0	0	1	0	0	0
3q25.31	3	155000000	157000000	2	5	0	1	1	1	0	0	0	0	0	0	0	0	-1	-1	-1	-1	-1	-1	-1	-1	0	0	0	0	0	0	0	-1	0	-1	-1	-1	-1	-1	-1	0	0	1	0	0	1	0	0	0
3q25.32	3	157000000	159000000	2	5	0	1	1	1	0	0	0	0	0	0	0	0	-1	-1	-1	-1	-1	-1	-1	-1	0	0	0	0	0	0	0	-1	0	-1	-1	-1	-1	-1	-1	0	0	1	0	0	1	0	0	0
3q25.33	3	159000000	160700000	2	5	0	1	1	1	0	0	0	0	0	0	0	0	-1	-1	-1	-1	-1	-1	-1	-1	0	0	0	0	0	0	0	-1	0	-1	-1	-1	-1	-1	-1	0	0	1	0	0	1	0	0	0
11q23.2	11	112500000	114500000	2	4	0	2	1	1	0	0	0	0	0	0	0	0	-2	-2	-2	-2	-1	-2	-1	-2	-1	-1	-1	0	2	1	3	0	0	0	0	0	0	0	0	-1	0	0	0	0	0	0	-1	0
11q22.3	11	102900000	110400000	2	2	0	2	1	1	1	0	0	0	0	0	0	0	-2	-2	-2	-2	-1	-2	-2	-2	-1	-1	-1	0	2	1	3	0	0	0	0	0	0	0	0	0	0	0	0	0	0	0	0	0
11q13.4	11	70400000	75200000	2	1	0	1	0	0	0	0	0	0	0	0	0	0	-2	-2	-2	-2	-1	-2	-1	-2	-1	-1	-1	0	1	1	2	0	1	1	0	0	0	0	0	0	0	0	0	0	0	0	0	0
2q21.3	2	135100000	136800000	2	0	0	0	0	0	0	0	0	0	0	0	0	0	0	0	0	0	0	0	0	0	0	0	0	0	0	0	0	0	1	1	0	0	0	0	0	0	0	0	0	0	0	0	1	1
2q32.3	2	191900000	197400000	2	0	0	0	0	0	0	0	0	0	0	0	0	0	0	0	0	0	0	0	0	0	0	0	0	0	0	0	0	0	2	1	0	0	0	0	0	0	0	0	0	0	0	0	2	2
2q36.1	2	221500000	225200000	2	0	0	0	0	0	0	0	0	0	0	0	0	0	0	0	0	0	0	0	0	0	0	0	0	0	0	0	0	0	0	1	0	0	0	0	0	0	0	0	0	0	0	0	1	1
2q36.2	2	225200000	226100000	2	0	0	0	0	0	0	0	0	0	0	0	0	0	0	0	0	0	0	0	0	0	0	0	0	0	0	0	0	0	0	1	0	0	0	0	0	0	0	0	0	0	0	0	1	1
2q36.3	2	226100000	231000000	2	0	0	0	0	0	0	0	0	0	0	0	0	0	0	0	0	0	0	0	0	0	0	0	0	0	0	0	0	0	0	1	0	0	0	0	0	0	0	0	0	0	0	0	1	1
2q37.1	2	231000000	235600000	2	0	0	0	0	0	0	0	0	0	0	0	0	0	0	0	0	0	0	0	0	0	0	0	0	0	0	0	0	0	0	1	0	0	0	0	0	0	0	0	0	0	0	0	1	1
2q37.2	2	235600000	237300000	2	0	0	0	0	0	0	0	0	0	0	0	0	0	0	0	0	0	0	0	0	0	0	0	0	0	0	0	0	0	0	1	0	0	0	0	0	0	0	0	0	0	0	0	1	1
2q37.3	2	237300000	243199373	2	0	0	0	0	0	0	0	0	0	0	0	0	0	0	0	0	0	0	0	0	0	0	0	0	0	0	0	0	0	0	1	0	0	0	0	0	0	0	0	0	0	0	0	1	1
8p21.2	8	23300000	27400000	1	11	1	6	-2	-2	-2	-2	-1	-1	0	-1	-1	-1	-2	-2	-2	-2	-1	-2	-2	-2	-2	-2	-2	-2	-1	-1	-1	-2	-2	-1	0	0	0	0	0	-1	-1	-1	-1	-1	-1	-1	0	0
15q13.3	15	31200000	33600000	1	9	1	4	0	0	-1	-1	0	0	0	0	0	0	-1	-1	-1	-1	-1	-1	-1	-1	-1	-1	-1	0	-1	-1	-2	0	0	-1	-1	-1	-1	-1	-1	0	-1	-1	-1	-1	-1	-1	-2	-1
15q14	15	33600000	40100000	1	9	1	4	0	0	-1	-1	0	0	0	0	0	0	-1	-1	-1	-1	-1	-1	-1	-1	-1	-1	-1	0	-1	-1	-2	0	0	-1	-1	-1	-1	-1	-1	0	-1	-1	-1	-1	-1	-1	-2	-1
15q15.1	15	40100000	42800000	1	9	1	4	0	0	-1	-1	0	0	0	0	0	0	-1	-1	-1	-1	-1	-1	-1	-1	-1	-1	-1	0	-1	-1	-2	0	0	-1	-1	-1	-1	-1	-1	0	-1	-1	-1	-1	-1	-1	-2	-1
15q15.2	15	42800000	43600000	1	9	1	4	0	0	-1	-1	0	0	0	0	0	0	-1	-1	-1	-1	-1	-1	-1	-1	-1	-1	-1	0	-1	-1	-2	0	0	-1	-1	-1	-1	-1	-1	0	-1	-1	-1	-1	-1	-1	-2	-1
9p21.2	9	25600000	28000000	1	9	1	5	-1	-1	-1	-1	0	0	0	0	0	-1	0	0	0	0	0	0	0	0	0	0	0	1	2	1	3	-1	-2	-2	-1	-1	-1	-1	-1	-1	0	-1	0	0	0	0	-2	-1
15q12	15	25700000	28100000	1	8	1	1	0	0	-1	-1	0	0	0	0	0	0	-1	-1	-1	-1	-1	-1	-1	-1	-1	0	0	0	-1	-1	-1	0	-1	-1	-1	-1	-1	-1	-1	0	-1	-1	-1	0	-1	-1	-2	0
15q15.3	15	43600000	44800000	1	8	1	4	0	0	-1	-1	0	0	0	0	0	0	-1	-1	-1	-1	-1	-1	-1	-1	-1	-1	-1	0	-1	-1	-2	0	0	-1	-1	-1	-1	-1	-1	0	0	-1	-1	-1	-1	-1	-2	-1
15q21.1	15	44800000	49500000	1	8	1	4	0	0	-1	-1	0	0	0	0	0	0	-1	-1	-1	-1	-1	-1	-1	-1	-1	-1	-1	0	-1	-1	-2	0	0	-1	-1	-1	-1	-1	-1	0	0	-1	-1	-1	-1	-1	-2	-1
19p13.13	19	13900000	14000000	1	8	1	2	-1	-1	-1	0	0	0	0	0	0	0	-1	-1	-1	-1	-1	-1	-1	-1	-1	-1	-1	-1	0	-1	-1	-1	0	-1	-1	-1	-1	-1	-1	0	-1	1	1	1	1	1	-1	0
19q13.42	19	53600000	56300000	1	8	1	3	-1	-1	-1	-1	0	0	0	0	0	0	-1	-1	-1	-1	-1	-1	-1	-1	-1	-1	-1	-1	0	0	0	-1	0	0	-1	-1	-1	-1	-1	-1	-1	0	0	0	0	0	1	1
15q13.1	15	28100000	30300000	1	7	1	1	0	0	-1	-1	0	0	0	0	0	0	-1	-1	-1	-1	-1	-1	-1	-1	-1	0	0	0	-1	-1	-1	0	0	0	-1	-1	-1	-1	-1	0	-1	-1	-1	0	-1	-1	-2	0
19q13.43	19	56300000	59128983	1	7	1	2	-1	-1	-1	-1	0	0	0	0	0	0	-1	-1	-1	-1	-1	-1	-1	-1	-1	-1	-1	-1	0	0	0	-1	0	0	0	0	0	0	0	-1	-1	0	0	0	0	0	1	1
15q21.2	15	49500000	52900000	1	6	1	3	0	0	-1	-1	0	0	0	0	0	0	-1	-1	-1	-1	-1	-1	-1	-1	-1	-1	-1	0	-1	-1	-2	0	0	0	-1	-1	-1	-1	-1	0	0	0	0	0	0	0	-2	-1
9q31.3	9	111300000	114900000	1	6	1	3	0	0	-1	-1	0	0	0	0	0	0	0	0	0	0	0	0	0	0	0	0	0	-1	-1	-1	-2	-1	0	0	-1	-1	-1	-1	-1	0	0	0	0	0	0	0	-2	-1
15q21.3	15	52900000	59100000	1	5	1	3	0	0	-1	-1	0	0	0	0	0	0	-1	-1	-1	-1	-1	-1	-1	-1	-1	-1	-1	0	-1	-1	-2	0	0	0	-1	-1	-1	-1	-1	0	0	0	0	0	0	0	-2	-1
15q22.1	15	59100000	59300000	1	5	1	3	0	0	-1	-1	0	0	0	0	0	0	-1	-1	-1	-1	-1	-1	-1	-1	-1	-1	-1	0	-1	-1	-2	0	0	0	-1	-1	-1	-1	-1	0	0	0	0	0	0	0	-2	-1
15q22.2	15	59300000	63700000	1	5	1	3	0	0	-1	-1	0	0	0	0	0	0	-1	-1	-1	-1	-1	-1	-1	-1	-1	-1	-1	0	-1	-1	-2	0	0	0	-1	-1	-1	-1	-1	0	0	0	0	0	0	0	-2	-1
15q22.31	15	63700000	67200000	1	5	1	3	0	0	-1	-1	0	0	0	0	0	0	-1	-1	-1	-1	-1	-1	-1	-1	-1	-1	-1	0	-1	-1	-2	0	0	0	-1	-1	-1	-1	-1	0	0	0	0	0	0	0	-2	-1
15q22.33	15	67300000	67500000	1	5	1	3	0	0	-1	-1	0	0	0	0	0	0	-1	-1	-1	-1	-1	-1	-1	-1	-1	-1	-1	0	-1	-1	-2	0	0	0	-1	-1	-1	-1	-1	0	0	0	0	0	0	0	-2	-1
15q23	15	67500000	72700000	1	5	1	3	0	0	-1	-1	0	0	0	0	0	0	-1	-1	-1	-1	-1	-1	-1	-1	-1	-1	-1	0	-1	-1	-2	0	0	0	-1	-1	-1	-1	-1	0	0	0	0	0	0	0	-2	-1
15q24.1	15	72700000	75200000	1	5	1	3	0	0	-1	-1	0	0	0	0	0	0	-1	-1	-1	-1	-1	-1	-1	-1	-1	-1	-1	0	-1	-1	-2	0	0	0	-1	-1	-1	-1	-1	0	0	0	0	0	0	0	-2	-1
15q24.3	15	76600000	78300000	1	5	1	3	0	0	-1	-1	0	0	0	0	0	0	-1	-1	-1	-1	-1	-1	-1	-1	-1	-1	-1	0	-1	-1	-2	0	0	0	-1	-1	-1	-1	-1	0	0	0	0	0	0	0	-2	-1
15q25.1	15	78300000	81700000	1	5	1	3	0	0	-1	-1	0	0	0	0	0	0	-1	-1	-1	-1	-1	-1	-1	-1	-1	-1	-1	0	-1	-1	-2	0	0	0	-1	-1	-1	-1	-1	0	0	0	0	0	0	0	-2	-1
15q26.3	15	98500000	102531392	1	5	1	1	0	0	-1	-1	0	0	0	0	0	0	-1	-1	-1	-1	-1	-1	-1	-1	-1	-1	0	0	-1	-1	-2	0	0	0	0	-1	-1	-1	-1	0	0	0	0	0	0	0	-1	-1
9p24.1	9	4600000	9000000	1	5	1	4	-1	-1	-1	-1	0	0	0	0	0	0	0	0	0	0	0	0	0	0	0	0	0	1	2	1	3	-1	-2	-2	-1	-1	-1	-1	-1	0	0	0	0	0	0	0	-2	-1
9p24.2	9	2200000	4600000	1	5	1	4	-1	-1	-1	-1	0	0	0	0	0	0	0	0	0	0	0	0	0	0	0	0	0	1	2	1	3	-1	-2	-2	-1	-1	-1	-1	-1	0	0	0	0	0	0	0	-2	-1
13q11	13	17900000	19500000	1	12	0	4	0	0	-1	0	-1	-1	-1	-1	-1	-1	0	0	0	0	-1	0	0	0	-1	0	-1	0	0	-1	-2	0	0	0	-1	-1	-1	-1	-1	-1	-1	0	0	0	NA	0	-1	0
13q14.13	13	45800000	47300000	1	12	0	4	0	0	-1	0	-1	-1	-1	-1	-1	-1	0	0	0	0	-1	0	0	0	-1	1	-1	0	0	-1	-2	0	0	0	-1	-1	-1	-1	-1	-1	-1	0	0	0	0	0	-1	0
13q14.2	13	47300000	50900000	1	12	0	4	0	0	-1	0	-1	-1	-1	-1	-1	-1	0	0	0	0	-1	0	0	0	-1	1	-1	0	0	-1	-2	0	0	0	-1	-1	-1	-1	-1	-1	-1	0	0	0	0	0	-1	0
13q21.1	13	55300000	59600000	1	12	0	4	-1	0	-1	0	-1	-1	-1	-1	-1	-1	0	0	0	0	-1	0	0	0	-1	1	-1	0	-1	-1	-2	0	0	0	-1	-1	-1	-1	-1	-1	-1	0	0	0	0	0	0	0
13q21.2	13	59600000	62300000	1	12	0	4	-1	0	-1	0	-1	-1	-1	-1	-1	-1	0	0	0	0	-1	0	0	0	-1	1	-1	0	-1	-1	-2	0	0	0	-1	-1	-1	-1	-1	-1	-1	0	0	0	0	0	0	0
13q21.31	13	62300000	65700000	1	12	0	4	-1	0	-1	0	-1	-1	-1	-1	-1	-1	0	0	0	0	-1	0	0	0	-1	1	-1	0	-1	-1	-2	0	0	0	-1	-1	-1	-1	-1	-1	-1	0	0	0	0	0	0	0
13q21.32	13	65700000	68600000	1	12	0	4	-1	0	-1	0	-1	-1	-1	-1	-1	-1	0	0	0	0	-1	0	0	0	-1	1	-1	0	-1	-1	-2	0	0	0	-1	-1	-1	-1	-1	-1	-1	0	0	0	0	0	0	0
13q21.33	13	68600000	73300000	1	12	0	4	-1	0	-1	0	-1	-1	-1	-1	-1	-1	0	0	0	0	-1	0	0	0	-1	1	-1	0	-1	-1	-2	0	0	0	-1	-1	-1	-1	-1	-1	-1	0	0	0	0	0	0	0
13q14.3	13	50900000	55300000	1	11	0	4	0	0	0	0	-1	-1	-1	-1	-1	-1	0	0	0	0	-1	0	0	0	-1	1	-1	0	0	-1	-1	0	0	0	-1	-1	-1	-1	-1	-1	-1	0	0	0	0	0	0	0
8p21.1	8	27400000	28800000	1	11	0	6	-2	-2	-2	-3	-1	-1	0	-1	-1	-1	-2	-2	-2	-2	-1	-2	-2	-2	-2	-2	-2	-2	-1	-1	-2	-2	-2	-1	0	0	0	0	0	-1	-2	-1	-1	-1	-1	-1	0	0
10q26.13	10	123100000	127500000	1	8	0	1	-1	-1	-1	-1	0	0	0	0	0	0	-1	-1	-1	-1	-1	-1	-1	-1	-1	0	-1	-1	0	-1	-1	-1	0	0	0	0	0	0	0	-1	-1	0	0	0	0	0	-1	0
12q22	12	92600000	96200000	1	8	0	2	-1	-1	-1	-1	0	-1	0	0	0	0	-1	-1	-1	-1	0	-1	-1	-1	0	0	0	0	0	-1	-1	-1	-1	-1	0	0	0	0	0	0	-1	0	0	0	0	0	0	1
15q13.2	15	30300000	31200000	1	8	0	4	0	0	-1	-1	0	0	0	0	0	0	-1	-1	-1	-1	-1	-1	-1	-1	-1	-1	-1	0	-1	-1	-1	0	0	0	-1	-1	-1	-1	-1	0	-1	-1	-1	-1	-1	-1	-2	-1
19q13.31	19	43400000	45200000	1	8	0	2	-1	-1	-1	-1	0	0	0	0	0	0	-1	-1	-1	-1	-1	-1	-1	-1	-1	-1	-1	-1	0	0	0	-1	0	0	0	0	0	0	0	-1	-1	0	0	0	0	0	0	0
19q13.41	19	51400000	53600000	1	8	0	3	-1	-1	-1	-1	0	0	0	0	0	0	-1	-1	-1	-1	-1	-1	-1	-1	-1	-1	-1	-1	0	0	0	-1	0	0	-1	-1	-1	-1	-1	-1	-1	0	0	0	0	0	1	0
3p13	3	69800000	74200000	1	8	0	3	-1	-1	0	0	0	0	0	0	0	0	-1	-1	-1	-1	-1	-1	-1	-1	-1	-1	-1	0	0	0	0	-1	-1	0	-1	-1	-1	-1	-1	0	0	0	1	0	1	0	-1	-1
3p24.2	3	23900000	26400000	1	8	0	3	-1	-1	0	0	0	0	0	0	0	0	-1	-1	-1	-1	-1	-1	-1	-1	-1	-1	-1	0	0	0	0	-1	-1	0	-1	-1	-1	-1	-1	0	0	0	1	0	1	0	-1	-1
3p26.2	3	2800000	4000000	1	8	0	3	-1	-1	0	0	0	0	0	0	0	0	-1	-1	-1	-1	-1	-1	-1	-1	-1	-1	-1	0	0	0	0	-1	-1	0	-1	-1	-1	-1	-1	1	0	-1	-1	-1	0	-1	-1	-1
9q21.2	9	79200000	81100000	1	8	0	5	-1	-1	-1	-1	0	0	0	0	0	0	0	0	0	0	0	0	0	0	0	0	0	-1	-1	-1	-2	-1	0	0	-1	-1	-1	-1	-1	-1	0	0	0	0	0	0	-2	-1
9q21.31	9	81100000	84100000	1	8	0	5	-1	-1	-1	-1	0	0	0	0	0	0	0	0	0	0	0	0	0	0	0	0	0	-1	-1	-1	-2	-1	0	0	-1	-1	-1	-1	-1	-1	0	0	0	0	0	0	-2	-1
10q21.3	10	64500000	70600000	1	7	0	2	-1	-1	-1	-2	0	0	0	0	0	0	-1	-1	-1	-1	-1	-1	-1	-1	0	-1	0	-1	0	-1	-1	-1	0	-1	0	0	0	0	0	0	-1	0	0	0	0	0	-1	-1
10q22.2	10	74900000	77700000	1	7	0	2	-1	-1	-1	-2	0	0	0	0	0	0	-1	-1	-1	-1	-1	-1	-1	-1	4	-1	3	-1	0	-1	-1	-1	0	0	0	0	0	0	0	0	-1	0	0	0	0	0	-1	-1
10q23.1	10	82000000	87900000	1	7	0	3	-1	-1	-1	-1	0	0	0	0	0	0	-1	-1	-1	-1	-1	-1	-1	-1	-1	-1	-1	-1	0	-1	-1	-1	0	0	0	0	0	0	0	0	-1	0	0	0	0	0	-1	-1
10q24.2	10	99300000	101900000	1	7	0	2	-1	-1	-1	-1	0	0	0	0	0	0	-1	-1	-1	-1	-1	-1	-1	-1	-1	-1	-1	-1	0	-1	-1	-1	0	0	0	0	0	0	0	0	-1	0	0	0	0	0	-1	-1
10q25.1	10	105800000	111900000	1	7	0	2	-1	-1	-1	-1	0	0	0	0	0	0	-1	-1	-1	-1	-1	-1	-1	-1	-1	-1	-1	-1	0	-1	-1	-1	0	0	0	0	0	0	0	0	-1	0	0	0	0	0	-1	-1
10q25.2	10	111900000	114900000	1	7	0	2	-1	-1	-1	-1	0	0	0	0	0	0	-1	-1	-1	-1	-1	-1	-1	-1	-1	-1	-1	-1	0	-1	-1	-1	0	0	0	0	0	0	0	0	-1	0	0	0	0	0	-1	-1
10q25.3	10	114900000	119100000	1	7	0	2	-1	-1	-1	-1	0	0	0	0	0	0	-1	-1	-1	-1	-1	-1	-1	-1	-1	-1	-1	-1	0	-1	-1	-1	0	0	0	0	0	0	0	0	-1	0	0	0	0	0	-1	-1
10q26.11	10	119100000	121700000	1	7	0	2	-1	-1	-1	-1	0	0	0	0	0	0	-1	-1	-1	-1	-1	-1	-1	-1	-1	-1	-1	-1	0	-1	-1	-1	0	0	0	0	0	0	0	0	-1	0	0	0	0	0	-1	-1
12q23.1	12	96200000	101600000	1	7	0	2	-1	-1	-1	-1	0	-1	0	0	0	0	-1	-1	-1	-1	0	-1	-1	-1	0	0	0	0	0	-1	-1	-1	-1	-1	0	0	0	0	0	0	-1	0	0	0	0	0	0	1
12q23.2	12	101600000	103800000	1	7	0	2	-1	-1	-1	-1	0	-1	0	0	0	0	-1	-1	-1	-1	0	-1	-1	-1	0	0	0	0	0	-1	-1	-1	-1	-1	0	0	0	0	0	0	-1	0	0	0	0	0	0	1
12q23.3	12	103800000	109000000	1	7	0	2	-1	-1	-1	-1	0	-1	0	0	0	0	-1	-1	-1	-1	0	-1	-1	-1	0	0	0	0	0	-1	-1	-1	-1	-1	0	0	0	0	0	0	-1	0	0	0	0	0	0	0
12q24.31	12	120700000	125900000	1	7	0	1	-1	-1	-1	-1	0	-1	0	0	0	0	-1	-1	-1	-1	0	-1	-1	-1	0	0	0	0	0	-1	-1	-1	-1	0	0	0	0	0	0	0	-1	0	0	0	0	0	0	0
17p13.2	17	3300000	6500000	1	7	0	2	0	0	0	0	0	0	0	0	0	0	-1	-1	-1	-1	-1	-1	-1	-1	0	-1	-1	0	0	0	0	-1	0	0	-1	-1	-1	-1	-1	-1	0	-1	-1	-1	-1	-1	1	2
3p21.32	3	44100000	44200000	1	7	0	3	-1	-1	0	0	0	0	0	0	0	0	-1	-1	-1	-1	-1	-1	-1	-1	-1	-1	-1	0	0	0	0	-1	-1	0	-1	-1	-1	-1	-1	0	0	0	0	0	1	0	-1	-1
3p21.33	3	43700000	44100000	1	7	0	3	-1	-1	0	0	0	0	0	0	0	0	-1	-1	-1	-1	-1	-1	-1	-1	-1	-1	-1	0	0	0	0	-1	-1	0	-1	-1	-1	-1	-1	0	0	0	0	0	1	0	-1	-1
3p22.1	3	39400000	43700000	1	7	0	3	-1	-1	0	0	0	0	0	0	0	0	-1	-1	-1	-1	-1	-1	-1	-1	-1	-1	-1	0	0	0	0	-1	-1	0	-1	-1	-1	-1	-1	0	0	0	0	0	1	0	-1	-1
3p22.2	3	36500000	39400000	1	7	0	3	-1	-1	0	0	0	0	0	0	0	0	-1	-1	-1	-1	-1	-1	-1	-1	-1	-1	-1	0	0	0	0	-1	-1	0	-1	-1	-1	-1	-1	0	0	0	1	0	1	0	-1	-1
3p22.3	3	32100000	36500000	1	7	0	3	-1	-1	0	0	0	0	0	0	0	0	-1	-1	-1	-1	-1	-1	-1	-1	-1	-1	-1	0	0	0	0	-1	-1	0	-1	-1	-1	-1	-1	0	0	0	1	0	1	0	-1	-1
3p23	3	30900000	32100000	1	7	0	2	-1	-1	0	0	0	0	0	0	0	0	-1	-1	-1	-1	-1	-1	-1	-1	-1	-1	-1	0	0	0	0	-1	-1	0	-1	-1	-1	-1	-1	0	0	0	1	0	1	0	-1	0
3p24.1	3	26400000	30900000	1	7	0	2	-1	-1	0	0	0	0	0	0	0	0	-1	-1	-1	-1	-1	-1	-1	-1	-1	-1	-1	0	0	0	0	-1	-1	0	-1	-1	-1	-1	-1	0	0	0	1	0	1	0	-1	0
3p25.1	3	13300000	16400000	1	7	0	3	-1	-1	0	0	0	0	0	0	0	0	-1	-1	-1	-1	-1	-1	-1	-1	-1	-1	-1	0	0	0	0	-1	-1	0	-1	-1	-1	-1	-1	0	0	0	1	0	1	0	-1	-1
9q31.2	9	108200000	111300000	1	7	0	4	0	0	-1	-1	0	0	0	0	0	0	0	0	0	0	0	0	0	0	0	0	0	-1	-1	-1	-2	-1	0	0	-1	-1	-1	-1	-1	0	0	0	0	0	0	0	-2	-1
10q22.1	10	70600000	74900000	1	6	0	2	-1	-1	-1	-1	0	0	0	0	0	0	-1	-1	-1	-1	-1	-1	-1	-1	1	-1	1	-1	0	-1	-1	0	0	0	0	0	0	0	0	0	-1	0	0	0	0	0	-1	-1
12q24.11	12	109000000	111700000	1	6	0	2	-1	-1	-1	-1	0	-1	0	0	0	0	-1	-1	-1	-1	0	-1	-1	-1	0	0	0	0	0	-1	-1	-1	-1	-1	0	0	0	0	0	0	-1	0	0	0	0	0	0	0
12q24.12	12	111700000	112300000	1	6	0	2	-1	-1	-1	-1	0	-1	0	0	0	0	-1	-1	-1	-1	0	-1	-1	-1	0	0	0	0	0	-1	-1	-1	-1	-1	0	0	0	0	0	0	-1	0	0	0	0	0	0	0
12q24.13	12	112300000	114300000	1	6	0	2	-1	-1	-1	-1	0	-1	0	0	0	0	-1	-1	-1	-1	0	-1	-1	-1	0	0	0	0	0	-1	-1	-1	-1	-1	0	0	0	0	0	0	-1	0	0	0	0	0	0	0
12q24.21	12	114300000	116800000	1	6	0	1	-1	-1	-1	-1	0	-1	0	0	0	0	-1	-1	-1	-1	0	-1	-1	-1	0	0	0	0	0	-1	-1	-1	-1	0	0	0	0	0	0	0	-1	0	0	0	0	0	0	1
12q24.22	12	116800000	118100000	1	6	0	1	-1	-1	-1	-1	0	-1	0	0	0	0	-1	-1	-1	-1	0	-1	-1	-1	0	0	0	0	0	-1	-1	-1	-1	0	0	0	0	0	0	0	-1	0	0	0	0	0	0	3
12q24.23	12	118100000	120700000	1	6	0	1	-1	-1	-1	-1	0	-1	0	0	0	0	-1	-1	-1	-1	0	-1	-1	-1	0	0	0	0	0	-1	-1	-1	-1	0	0	0	0	0	0	0	-1	0	0	0	0	0	0	0
17p13.1	17	6500000	10700000	1	6	0	2	0	0	0	0	0	0	0	0	0	0	-1	-1	-1	-1	-1	-1	-1	-1	0	-1	-1	0	0	0	0	0	0	0	-1	-1	-1	-1	-1	-1	0	-1	-1	-1	-1	-1	1	2
9p13.2	9	36300000	38400000	1	6	0	3	-1	-1	0	-1	0	0	0	0	0	0	0	0	0	0	0	0	0	0	0	0	0	1	1	0	1	-1	0	0	-1	-1	-1	-1	-1	0	0	0	0	0	0	0	-1	-1
9q33.1	9	117700000	122500000	1	6	0	1	0	0	0	-1	0	0	0	0	0	0	0	0	0	0	0	0	0	0	0	0	0	0	0	-1	-1	-1	0	0	-1	-1	-1	-1	-1	-1	0	0	0	0	0	0	1	0
3q12.1	3	98300000	100000000	1	5	0	2	0	0	0	0	0	0	0	0	0	0	-1	-1	-1	-1	-1	-1	-1	-1	0	0	0	0	0	0	0	-1	-1	-1	-1	-1	-1	-1	-1	0	0	1	0	0	0	0	0	0
3q12.2	3	100000000	100900000	1	5	0	2	0	0	0	0	0	0	0	0	0	0	-1	-1	-1	-1	-1	-1	-1	-1	0	0	0	0	0	0	0	-1	-1	-1	-1	-1	-1	-1	-1	0	0	1	0	0	0	0	0	0
3q12.3	3	100900000	102800000	1	5	0	2	0	0	0	0	0	0	0	0	0	0	-1	-1	-1	-1	-1	-1	-1	-1	0	0	0	0	0	0	0	-1	-1	-1	-1	-1	-1	-1	-1	0	0	1	0	0	0	0	0	0
3q13.12	3	106200000	107900000	1	5	0	2	0	0	0	0	0	0	0	0	0	0	-1	-1	-1	-1	-1	-1	-1	-1	0	0	0	0	0	0	0	-1	-1	-1	-1	-1	-1	-1	-1	0	0	1	0	0	0	0	0	0
3q13.13	3	107900000	111300000	1	5	0	2	0	0	0	0	0	0	0	0	0	0	-1	-1	-1	-1	-1	-1	-1	-1	0	0	0	0	0	0	0	-1	-1	-1	-1	-1	-1	-1	-1	0	0	1	0	0	0	0	0	0
13q12.11	13	19500000	23300000	0	12	0	4	0	0	-1	0	-1	-1	-1	-1	-1	-1	0	0	0	0	-1	0	0	0	-1	0	-1	0	0	-1	-2	0	0	0	-1	-1	-1	-1	-1	-1	-1	0	0	0	0	0	-1	0
13q12.12	13	23300000	25500000	0	12	0	4	0	0	-1	0	-1	-1	-1	-1	-1	-1	0	0	0	0	-1	0	0	0	-1	0	-1	0	0	-1	-2	0	0	0	-1	-1	-1	-1	-1	-1	-1	0	0	0	0	0	-1	0
13q12.13	13	25500000	27800000	0	12	0	4	0	0	-1	0	-1	-1	-1	-1	-1	-1	0	0	0	0	-1	0	0	0	-1	0	-1	0	0	-1	-2	0	0	0	-1	-1	-1	-1	-1	-1	-1	0	0	0	0	0	-1	0
13q12.2	13	27800000	28900000	0	12	0	4	0	0	-1	0	-1	-1	-1	-1	-1	-1	0	0	0	0	-1	0	0	0	-1	0	-1	0	0	-1	-2	0	0	0	-1	-1	-1	-1	-1	-1	-1	0	0	0	0	0	-1	0
13q12.3	13	28900000	32200000	0	12	0	4	0	0	-1	0	-1	-1	-1	-1	-1	-1	0	0	0	0	-1	0	0	0	-1	0	-1	0	0	-1	-2	0	0	0	-1	-1	-1	-1	-1	-1	-1	0	0	0	0	0	-1	0
13q13.1	13	32200000	34000000	0	12	0	4	0	0	-1	0	-1	-1	-1	-1	-1	-1	0	0	0	0	-1	0	0	0	-1	0	-1	0	0	-1	-2	0	0	0	-1	-1	-1	-1	-1	-1	-1	0	0	0	0	0	-1	0
13q13.2	13	34000000	35500000	0	12	0	4	0	0	-1	0	-1	-1	-1	-1	-1	-1	0	0	0	0	-1	0	0	0	-1	0	-1	0	0	-1	-2	0	0	0	-1	-1	-1	-1	-1	-1	-1	0	0	0	0	0	-1	0
13q13.3	13	35500000	40100000	0	12	0	4	0	0	-1	0	-1	-1	-1	-1	-1	-1	0	0	0	0	-1	0	0	0	-1	0	-1	0	0	-1	-2	0	0	0	-1	-1	-1	-1	-1	-1	-1	0	0	0	0	0	-1	0
13q14.11	13	40100000	45200000	0	12	0	4	-1	0	-1	0	-1	-1	-1	-1	-1	-1	0	0	0	0	-1	0	0	0	-1	0	-1	0	0	-1	-2	0	0	0	-1	-1	-1	-1	-1	-1	-1	0	0	0	0	0	-1	0
13q14.12	13	45200000	45800000	0	12	0	4	0	0	-1	0	-1	-1	-1	-1	-1	-1	0	0	0	0	-1	0	0	0	-1	0	-1	0	0	-1	-2	0	0	0	-1	-1	-1	-1	-1	-1	-1	0	0	0	0	0	-1	0
19p13.3	19	0	6900000	0	10	0	3	-1	-1	-1	0	0	0	0	0	0	0	-1	-1	-1	-1	-1	-1	-1	-1	-1	-1	-1	-1	0	-1	-1	-1	0	-1	-1	-1	-1	-1	-1	-1	-1	0	0	0	0	0	-1	0
19q13.32	19	45200000	48000000	0	10	0	4	-1	-1	-1	-1	0	0	0	0	0	0	-1	-1	-1	-1	-1	-1	-1	-1	-1	-1	-1	-1	0	0	0	-1	0	0	-1	-1	-1	-1	-1	-1	-1	0	0	0	0	0	0	0
19q13.33	19	48000000	51400000	0	9	0	3	-1	-1	-1	-1	0	0	0	0	0	0	-1	-1	-1	-1	-1	-1	-1	-1	-1	-1	-1	-1	0	0	0	-1	0	0	-1	-1	-1	-1	-1	-1	-1	0	0	0	0	0	0	0
9q22.33	9	99300000	102600000	0	9	0	5	-1	-1	-1	-1	0	0	0	0	0	0	0	0	0	0	0	0	0	0	0	0	0	-1	-1	-1	-2	-1	0	0	-1	-1	-1	-1	-1	-1	0	0	0	0	0	0	-2	-1
19p13.2	19	6900000	13900000	0	8	0	2	-1	-1	-1	0	0	0	0	0	0	0	-1	-1	-1	-1	-1	-1	-1	-1	-1	-1	-1	-1	0	-1	-1	-1	0	-1	-1	-1	-1	-1	-1	0	-1	0	0	0	0	0	-1	0
3p21.1	3	52300000	54400000	0	8	0	3	-1	-1	0	0	0	0	0	0	0	0	-1	-1	-1	-1	-1	-1	-1	-1	-1	-1	-1	0	0	0	0	-1	-1	0	-1	-1	-1	-1	-1	0	0	0	0	0	0	0	-1	-1
3p21.2	3	50600000	52300000	0	8	0	3	-1	-1	0	0	0	0	0	0	0	0	-1	-1	-1	-1	-1	-1	-1	-1	-1	-1	-1	0	0	0	0	-1	-1	0	-1	-1	-1	-1	-1	0	0	0	0	0	0	0	-1	-1
3p21.31	3	44200000	50600000	0	8	0	3	-1	-1	0	0	0	0	0	0	0	0	-1	-1	-1	-1	-1	-1	-1	-1	-1	-1	-1	0	0	0	0	-1	-1	0	-1	-1	-1	-1	-1	0	0	0	0	0	0	0	-1	-1
9q21.32	9	84100000	86900000	0	8	0	5	-1	-1	-1	-1	0	0	0	0	0	0	0	0	0	0	0	0	0	0	0	0	0	-1	-1	-1	-2	-1	0	0	-1	-1	-1	-1	-1	-1	0	0	0	0	0	0	-2	-1
9q21.33	9	86900000	90400000	0	8	0	5	-1	-1	-1	-1	0	0	0	0	0	0	0	0	0	0	0	0	0	0	0	0	0	-1	-1	-1	-2	-1	0	0	-1	-1	-1	-1	-1	-1	0	0	0	0	0	0	-2	-1
9q22.2	9	91800000	93900000	0	8	0	5	-1	-1	-1	-1	0	0	0	0	0	0	0	0	0	0	0	0	0	0	0	0	0	-1	-1	-1	-2	-1	0	0	-1	-1	-1	-1	-1	-1	0	0	0	0	0	0	-2	-1
9q22.31	9	93900000	96600000	0	8	0	5	-1	-1	-1	-1	0	0	0	0	0	0	0	0	0	0	0	0	0	0	0	0	0	-1	-1	-1	-2	-1	0	0	-1	-1	-1	-1	-1	-1	0	0	0	0	0	0	-2	-1
9q22.32	9	96600000	99300000	0	8	0	5	-1	-1	-1	-1	0	0	0	0	0	0	0	0	0	0	0	0	0	0	0	0	0	-1	-1	-1	-2	-1	0	0	-1	-1	-1	-1	-1	-1	0	0	0	0	0	0	-2	-1
9q34.11	9	130300000	133500000	0	8	0	2	0	0	-1	-1	0	0	0	0	0	0	0	0	0	0	0	0	0	0	0	0	0	0	0	-1	-1	-1	0	0	-1	-1	-1	-1	-1	-1	0	0	0	0	0	0	-1	-1
9q34.12	9	133500000	134000000	0	8	0	2	0	0	-1	-1	0	0	0	0	0	0	0	0	0	0	0	0	0	0	0	0	0	0	0	-1	-1	-1	0	0	-1	-1	-1	-1	-1	-1	0	0	0	0	0	0	-1	-1
9q34.2	9	135900000	137400000	0	8	0	2	0	0	-1	-1	0	0	0	0	0	0	0	0	0	0	0	0	0	0	0	0	0	0	0	-1	-1	-1	0	0	-1	-1	-1	-1	-1	0	0	0	0	0	0	0	-1	-1
10q21.2	10	61200000	64500000	0	7	0	2	-1	-1	-1	-1	0	0	0	0	0	0	-1	-1	-1	-1	-1	-1	-1	-1	0	-1	0	-1	0	-1	-1	-1	0	-1	0	0	0	0	0	0	-1	0	0	0	0	0	-1	-1
10q23.2	10	87900000	89500000	0	7	0	3	-1	-1	-1	-1	0	0	0	0	0	0	-1	-1	-1	-1	-1	-1	-1	-1	-1	-1	-1	-1	0	-1	-1	-1	-1	0	0	0	0	0	0	0	-1	0	0	0	0	0	-1	-1
10q23.31	10	89500000	92900000	0	7	0	3	-1	-1	-1	-1	0	0	0	0	0	0	-1	-1	-1	-1	-1	-1	-1	-1	-1	-1	-1	-1	0	-1	-1	-1	-1	0	0	0	0	0	0	0	-1	0	0	0	0	0	-1	-1
10q23.32	10	92900000	94100000	0	7	0	2	-1	-1	-1	-1	0	0	0	0	0	0	-1	-1	-1	-1	-1	-1	-1	-1	-1	-1	-1	-1	0	-1	-1	-1	-1	0	0	0	0	0	0	0	-1	0	0	0	0	0	-1	-1
10q24.31	10	101900000	103000000	0	7	0	2	-1	-1	-1	-1	0	0	0	0	0	0	-1	-1	-1	-1	-1	-1	-1	-1	-1	-1	-1	-1	0	-1	-1	-1	0	0	0	0	0	0	0	0	-1	0	0	0	0	0	-1	-1
10q24.32	10	103000000	104900000	0	7	0	2	-1	-1	-1	-1	0	0	0	0	0	0	-1	-1	-1	-1	-1	-1	-1	-1	-1	-1	-1	-1	0	-1	-1	-1	0	0	0	0	0	0	0	0	-1	0	0	0	0	0	-1	-1
10q24.33	10	104900000	105800000	0	7	0	2	-1	-1	-1	-1	0	0	0	0	0	0	-1	-1	-1	-1	-1	-1	-1	-1	-1	-1	-1	-1	0	-1	-1	-1	0	0	0	0	0	0	0	0	-1	0	0	0	0	0	-1	-1
17p12	17	10700000	16000000	0	7	0	3	0	0	0	0	0	0	0	0	0	0	-1	-1	-1	-1	-1	-1	-1	-1	0	-1	-1	0	0	0	0	0	0	0	-1	-1	-1	-1	-1	-1	0	-1	-1	-1	-1	-1	-1	-1
9q22.1	9	90400000	91800000	0	7	0	4	-1	-1	-1	-1	0	0	0	0	0	0	0	0	0	0	0	0	0	0	0	0	0	-1	-1	-1	-2	-1	0	0	-1	-1	-1	-1	-1	-1	0	0	0	0	0	0	-2	-1
9q33.2	9	122500000	125800000	0	7	0	2	0	0	-1	-1	0	0	0	0	0	0	0	0	0	0	0	0	0	0	0	0	0	0	0	-1	-1	-1	0	0	-1	-1	-1	-1	-1	-1	0	0	0	0	0	0	-1	-1
9q33.3	9	125800000	130300000	0	7	0	2	0	0	-1	-1	0	0	0	0	0	0	0	0	0	0	0	0	0	0	0	0	0	0	0	-1	-1	-1	0	0	-1	-1	-1	-1	-1	-1	0	0	0	0	0	0	-1	-1
9q34.13	9	134000000	135900000	0	7	0	2	0	0	-1	-1	0	0	0	0	0	0	0	0	0	0	0	0	0	0	0	0	0	0	0	-1	-1	-1	0	0	-1	-1	-1	-1	-1	0	0	0	0	0	0	0	-1	-1
9q34.3	9	137400000	141213431	0	7	0	2	0	0	-1	-1	0	0	0	0	0	0	0	0	0	0	0	0	0	0	0	0	0	0	0	-1	-1	-1	0	0	-1	-1	-1	-1	-1	0	0	0	0	0	0	0	-2	-2
10q23.33	10	94100000	97000000	0	6	0	1	-1	-1	-1	-1	0	0	0	0	0	0	0	0	0	0	0	0	0	0	0	0	0	-1	0	-1	-1	-1	0	0	0	0	0	0	0	0	-1	0	0	0	0	0	-1	-1
10q24.1	10	97000000	99300000	0	6	0	1	-1	-1	-1	-1	0	0	0	0	0	0	0	0	0	0	0	0	0	0	0	0	0	-1	0	-1	-1	-1	0	0	0	0	0	0	0	0	-1	0	0	0	0	0	-1	-1
9p11.1	9	47300000	49000000	0	5	0	2	-1	-1	NA	-1	NA	0	NA	NA	NA	NA	0	0	0	0	0	0	0	0	0	0	0	NA	NA	NA	NA	-1	0	NA	-1	-1	-1	-1	-1	NA	0	0	0	0	0	0	NA	NA
9q11	9	49000000	50700000	0	5	0	2	-1	-1	NA	-1	NA	0	NA	NA	NA	NA	0	0	0	0	0	0	0	0	0	0	0	NA	NA	NA	NA	-1	0	NA	-1	-1	-1	-1	-1	NA	0	0	0	0	0	0	NA	NA
9q12	9	50700000	65900000	0	5	0	2	-1	-1	NA	-1	NA	0	NA	NA	NA	NA	0	0	0	0	0	0	0	0	0	0	0	NA	NA	NA	NA	-1	0	NA	-1	-1	-1	-1	-1	NA	0	0	0	0	0	0	NA	NA
13p11.1	13	16300000	17900000	0	0	0	0	NA	NA	NA	NA	NA	NA	NA	NA	NA	NA	NA	NA	NA	NA	NA	NA	NA	NA	NA	NA	NA	NA	NA	NA	NA	NA	NA	NA	NA	NA	NA	NA	NA	NA	NA	NA	NA	NA	NA	NA	NA	NA
13p11.2	13	10000000	16300000	0	0	0	0	NA	NA	NA	NA	NA	NA	NA	NA	NA	NA	NA	NA	NA	NA	NA	NA	NA	NA	NA	NA	NA	NA	NA	NA	NA	NA	NA	NA	NA	NA	NA	NA	NA	NA	NA	NA	NA	NA	NA	NA	NA	NA
13p12	13	4500000	10000000	0	0	0	0	NA	NA	NA	NA	NA	NA	NA	NA	NA	NA	NA	NA	NA	NA	NA	NA	NA	NA	NA	NA	NA	NA	NA	NA	NA	NA	NA	NA	NA	NA	NA	NA	NA	NA	NA	NA	NA	NA	NA	NA	NA	NA
13p13	13	0	4500000	0	0	0	0	NA	NA	NA	NA	NA	NA	NA	NA	NA	NA	NA	NA	NA	NA	NA	NA	NA	NA	NA	NA	NA	NA	NA	NA	NA	NA	NA	NA	NA	NA	NA	NA	NA	NA	NA	NA	NA	NA	NA	NA	NA	NA
14p11.1	14	16100000	17600000	0	0	0	0	NA	NA	NA	NA	NA	NA	NA	NA	NA	NA	NA	NA	NA	NA	NA	NA	NA	NA	NA	NA	NA	NA	NA	NA	NA	NA	NA	NA	NA	NA	NA	NA	NA	NA	NA	NA	NA	NA	NA	NA	NA	NA
14p11.2	14	8100000	16100000	0	0	0	0	NA	NA	NA	NA	NA	NA	NA	NA	NA	NA	NA	NA	NA	NA	NA	NA	NA	NA	NA	NA	NA	NA	NA	NA	NA	NA	NA	NA	NA	NA	NA	NA	NA	NA	NA	NA	NA	NA	NA	NA	NA	NA
14p12	14	3700000	8100000	0	0	0	0	NA	NA	NA	NA	NA	NA	NA	NA	NA	NA	NA	NA	NA	NA	NA	NA	NA	NA	NA	NA	NA	NA	NA	NA	NA	NA	NA	NA	NA	NA	NA	NA	NA	NA	NA	NA	NA	NA	NA	NA	NA	NA
14p13	14	0	3700000	0	0	0	0	NA	NA	NA	NA	NA	NA	NA	NA	NA	NA	NA	NA	NA	NA	NA	NA	NA	NA	NA	NA	NA	NA	NA	NA	NA	NA	NA	NA	NA	NA	NA	NA	NA	NA	NA	NA	NA	NA	NA	NA	NA	NA
14q11.1	14	17600000	19100000	0	0	0	0	NA	NA	NA	NA	NA	NA	NA	NA	NA	NA	NA	NA	NA	NA	NA	NA	NA	NA	NA	NA	NA	NA	NA	NA	NA	NA	NA	NA	NA	NA	NA	NA	NA	NA	NA	NA	NA	NA	NA	NA	NA	NA
15p11.1	15	15800000	19000000	0	0	0	0	NA	NA	NA	NA	NA	NA	NA	NA	NA	NA	NA	NA	NA	NA	NA	NA	NA	NA	NA	NA	NA	NA	NA	NA	NA	NA	NA	NA	NA	NA	NA	NA	NA	NA	NA	NA	NA	NA	NA	NA	NA	NA
15p11.2	15	8700000	15800000	0	0	0	0	NA	NA	NA	NA	NA	NA	NA	NA	NA	NA	NA	NA	NA	NA	NA	NA	NA	NA	NA	NA	NA	NA	NA	NA	NA	NA	NA	NA	NA	NA	NA	NA	NA	NA	NA	NA	NA	NA	NA	NA	NA	NA
15p12	15	3900000	8700000	0	0	0	0	NA	NA	NA	NA	NA	NA	NA	NA	NA	NA	NA	NA	NA	NA	NA	NA	NA	NA	NA	NA	NA	NA	NA	NA	NA	NA	NA	NA	NA	NA	NA	NA	NA	NA	NA	NA	NA	NA	NA	NA	NA	NA
15p13	15	0	3900000	0	0	0	0	NA	NA	NA	NA	NA	NA	NA	NA	NA	NA	NA	NA	NA	NA	NA	NA	NA	NA	NA	NA	NA	NA	NA	NA	NA	NA	NA	NA	NA	NA	NA	NA	NA	NA	NA	NA	NA	NA	NA	NA	NA	NA
21p11.2	21	6800000	10900000	0	0	0	0	NA	NA	NA	NA	NA	NA	NA	NA	NA	NA	NA	NA	NA	NA	NA	NA	NA	NA	NA	NA	NA	NA	NA	NA	NA	NA	NA	NA	NA	NA	NA	NA	NA	NA	NA	NA	NA	NA	NA	NA	NA	NA
21p12	21	2800000	6800000	0	0	0	0	NA	NA	NA	NA	NA	NA	NA	NA	NA	NA	NA	NA	NA	NA	NA	NA	NA	NA	NA	NA	NA	NA	NA	NA	NA	NA	NA	NA	NA	NA	NA	NA	NA	NA	NA	NA	NA	NA	NA	NA	NA	NA
21p13	21	0	2800000	0	0	0	0	NA	NA	NA	NA	NA	NA	NA	NA	NA	NA	NA	NA	NA	NA	NA	NA	NA	NA	NA	NA	NA	NA	NA	NA	NA	NA	NA	NA	NA	NA	NA	NA	NA	NA	NA	NA	NA	NA	NA	NA	NA	NA
22p11.1	22	12200000	14700000	0	0	0	0	NA	NA	NA	NA	NA	NA	NA	NA	NA	NA	NA	NA	NA	NA	NA	NA	NA	NA	NA	NA	NA	NA	NA	NA	NA	NA	NA	NA	NA	NA	NA	NA	NA	NA	NA	NA	NA	NA	NA	NA	NA	NA
22p11.2	22	8300000	12200000	0	0	0	0	NA	NA	NA	NA	NA	NA	NA	NA	NA	NA	NA	NA	NA	NA	NA	NA	NA	NA	NA	NA	NA	NA	NA	NA	NA	NA	NA	NA	NA	NA	NA	NA	NA	NA	NA	NA	NA	NA	NA	NA	NA	NA
22p12	22	3800000	8300000	0	0	0	0	NA	NA	NA	NA	NA	NA	NA	NA	NA	NA	NA	NA	NA	NA	NA	NA	NA	NA	NA	NA	NA	NA	NA	NA	NA	NA	NA	NA	NA	NA	NA	NA	NA	NA	NA	NA	NA	NA	NA	NA	NA	NA
22p13	22	0	3800000	0	0	0	0	NA	NA	NA	NA	NA	NA	NA	NA	NA	NA	NA	NA	NA	NA	NA	NA	NA	NA	NA	NA	NA	NA	NA	NA	NA	NA	NA	NA	NA	NA	NA	NA	NA	NA	NA	NA	NA	NA	NA	NA	NA	NA
[truncated: 19 more columns]
