# Supplementary material for: Elucidating the genomic architecture of Asian EGFR-mutant lung adenocarcinoma through multi-region exome sequencing
Source: Nat Commun. 2018 Jan 15;9:216. doi: 10.1038/s41467-017-02584-z (PMC5768770; doi:10.1038/s41467-017-02584-z)
Supplement: Supplementary file 7 — Supplementary Data 5 [file 41467_2017_2584_MOESM7_ESM.xlsx]

## Sheet: SD5-CN ploidy relative (Gene)
Gene	Chrom	Start	End	No. Patients Amp (of 15)	No. patients Del (of 15)	A001-T-S01	A001-T-S02	A001-T-S03	A001-T-S04	A006-T-S01	A006-T-S04	A006-T-S05	A006-T-S06	A006-T-S08	A006-T-S09	A014-T-S08	A014-T-S21	A014-T-S25	A014-T-S30	A014-T-S35	A014-T-S39	A014-T-S44	A014-T-S47	A014-T-S52	A014-T-S55	A014-T-S59	A017-T-S10	A017-T-S11	A017-T-S16	A017-T-S20	A021-T-S02	A021-T-S14	A021-T-S17	A022-T-S02	A022-T-S05	A022-T-S08	A022-T-S11	A022-T-S14	A027-T-S21	A028-T-S06	A062-T-S11	A062-T-S19	A062-T-S23	A062-T-S27	A062-T-S31	A065-T-S09	A065-T-S18	A065-T-S22	A065-T-S26
Ploidy						3	3	4	4	2	2	2	2	2	2	3	3	3	3	3	3	3	3	3	3	3	3	2	3	4	3	3	3	3	3	3	3	3	2	3	2	2	2	2	2	4	3	4	4
LOC284661	1	4472110	4484744	13	0	1	1	1	0	0	0	0	0	0	0	0	0	0	0	0	0	0	0	0	0	0	1	1	0	1	1	1	0	2	1	1	2	1	1	1	1	2	1	2	1	1	1	1	1
AJAP1	1	4715104	4843851	13	0	1	1	1	0	0	0	0	0	0	0	0	0	0	0	0	0	0	0	0	0	0	1	1	0	1	1	1	0	2	1	1	2	1	1	1	1	2	1	2	1	1	1	1	1
MIR4417	1	5624130	5624203	13	0	1	1	1	0	0	0	0	0	0	0	0	0	0	0	0	0	0	0	0	0	0	1	1	0	1	1	1	0	2	1	1	2	1	1	1	1	2	1	2	1	1	1	1	1
MIR4689	1	5922731	5922801	13	0	1	1	1	0	0	0	0	0	0	0	0	0	0	0	0	0	0	0	0	0	0	1	1	0	1	1	1	0	2	1	1	2	1	1	1	1	2	1	2	1	1	1	1	1
NPHP4	1	5922867	6052533	13	0	1	1	1	0	0	0	0	0	0	0	0	0	0	0	0	0	0	0	0	0	0	1	1	0	1	1	1	0	2	1	1	2	1	1	1	1	2	1	2	1	1	1	1	1
KCNAB2	1	6052357	6161253	13	0	1	1	1	0	0	0	0	0	0	0	0	0	0	0	0	0	0	0	0	0	0	1	1	0	1	1	1	0	2	1	1	2	1	1	1	1	2	1	2	1	1	1	1	1
CHD5	1	6161846	6240194	13	0	1	1	1	0	0	0	0	0	0	0	0	0	0	0	0	0	0	0	0	0	0	1	1	0	1	1	1	0	2	1	1	2	1	1	1	1	2	1	2	1	1	1	1	1
RPL22	1	6245079	6259679	13	0	1	1	1	0	0	0	0	0	0	0	0	0	0	0	0	0	0	0	0	0	0	1	1	0	1	1	1	0	2	1	1	2	1	1	1	1	2	1	2	1	1	1	1	1
RNF207	1	6266188	6281359	13	0	1	1	1	0	0	0	0	0	0	0	0	0	0	0	0	0	0	0	0	0	0	1	1	0	1	1	1	0	2	1	1	2	1	1	1	1	2	1	2	1	1	1	1	1
ICMT	1	6281252	6296044	13	0	1	1	1	0	0	0	0	0	0	0	0	0	0	0	0	0	0	0	0	0	0	1	1	0	1	1	1	0	2	1	1	2	1	1	1	1	2	1	2	1	1	1	1	1
LINC00337	1	6296299	6299502	13	0	1	1	1	0	0	0	0	0	0	0	0	0	0	0	0	0	0	0	0	0	0	1	1	0	1	1	1	0	2	1	1	2	1	1	1	1	2	1	2	1	1	1	1	1
HES3	1	6304251	6305638	13	0	1	1	1	0	0	0	0	0	0	0	0	0	0	0	0	0	0	0	0	0	0	1	1	0	1	1	1	0	2	1	1	2	1	1	1	1	2	1	2	1	1	1	1	1
GPR153	1	6307405	6321035	13	0	1	1	1	0	0	0	0	0	0	0	0	0	0	0	0	0	0	0	0	0	0	1	1	0	1	1	1	0	2	1	1	2	1	1	1	1	2	1	2	1	1	1	1	1
ACOT7	1	6324331	6453826	13	0	1	1	1	0	0	0	0	0	0	0	0	0	0	0	0	0	0	0	0	0	0	1	1	0	1	1	1	0	2	1	1	2	1	1	1	1	2	1	2	1	1	1	1	1
HES2	1	6475293	6479979	13	0	1	1	1	0	0	0	0	0	0	0	0	0	0	0	0	0	0	0	0	0	0	1	1	0	1	1	1	0	2	1	1	2	1	1	1	1	2	1	2	1	1	1	1	1
ESPN	1	6484847	6521004	13	0	1	1	1	0	0	0	0	0	0	0	0	0	0	0	0	0	0	0	0	0	0	1	1	0	1	1	1	0	2	1	1	2	1	1	1	1	2	1	2	1	1	1	1	1
MIR4252	1	6489893	6489956	13	0	1	1	1	0	0	0	0	0	0	0	0	0	0	0	0	0	0	0	0	0	0	1	1	0	1	1	1	0	2	1	1	2	1	1	1	1	2	1	2	1	1	1	1	1
TNFRSF25	1	6521213	6526255	13	0	1	1	1	0	0	0	0	0	0	0	0	0	0	0	0	0	0	0	0	0	0	1	1	0	1	1	1	0	2	1	1	2	1	1	1	1	2	1	2	1	1	1	1	1
PLEKHG5	1	6526151	6580121	13	0	1	1	1	0	0	0	0	0	0	0	0	0	0	0	0	0	0	0	0	0	0	1	1	0	1	1	1	0	2	1	1	2	1	1	1	1	2	1	2	1	1	1	1	1
NOL9	1	6581406	6614658	13	0	1	1	1	0	0	0	0	0	0	0	0	0	0	0	0	0	0	0	0	0	0	1	1	0	1	1	1	0	2	1	1	2	1	1	1	1	2	1	2	1	1	1	1	1
TAS1R1	1	6615337	6639817	13	0	1	1	1	0	0	0	0	0	0	0	0	0	0	0	0	0	0	0	0	0	0	1	1	0	1	1	1	0	2	1	1	2	1	1	1	1	2	1	2	1	1	1	1	1
ZBTB48	1	6640050	6649340	13	0	1	1	1	0	0	0	0	0	0	0	0	0	0	0	0	0	0	0	0	0	0	1	1	0	1	1	1	0	2	1	1	2	1	1	1	1	2	1	2	1	1	1	1	1
KLHL21	1	6650783	6662929	13	0	1	1	1	0	0	0	0	0	0	0	0	0	0	0	0	0	0	0	0	0	0	1	1	0	1	1	1	0	2	1	1	2	1	1	1	1	2	1	2	1	1	1	1	1
PHF13	1	6673755	6684093	13	0	1	1	1	0	0	0	0	0	0	0	0	0	0	0	0	0	0	0	0	0	0	1	1	0	1	1	1	0	2	1	1	2	1	1	1	1	2	1	2	1	1	1	1	1
THAP3	1	6685209	6695646	13	0	1	1	1	0	0	0	0	0	0	0	0	0	0	0	0	0	0	0	0	0	0	1	1	0	1	1	1	0	2	1	1	2	1	1	1	1	2	1	2	1	1	1	1	1
DNAJC11	1	6694227	6761966	13	0	1	1	1	0	0	0	0	0	0	0	0	0	0	0	0	0	0	0	0	0	0	1	1	0	1	1	1	0	2	1	1	2	1	1	1	1	2	1	2	1	1	1	1	1
LOC100505887	1	6784804	6790072	13	0	1	1	1	0	0	0	0	0	0	0	0	0	0	0	0	0	0	0	0	0	0	1	1	0	1	1	1	0	2	1	1	2	1	1	1	1	2	1	2	1	1	1	1	1
CAMTA1	1	6845383	7829766	13	0	1	1	1	0	0	0	0	0	0	0	0	0	0	0	0	0	0	0	0	0	0	1	1	0	1	1	1	0	2	1	1	2	1	1	1	1	2	1	2	1	1	1	1	1
VAMP3	1	7831328	7841492	13	0	1	1	1	0	0	0	0	0	0	0	0	0	0	0	0	0	0	0	0	0	0	1	1	0	1	1	1	0	2	1	1	2	1	1	1	1	2	1	2	1	1	1	1	1
LOC653160	1	35441299	35444307	13	0	1	1	1	0	0	0	0	1	1	0	0	0	0	0	0	0	0	0	0	0	0	1	1	1	1	1	1	0	2	1	1	2	1	1	0	1	2	2	2	1	1	1	1	1
ZMYM6NB	1	35447126	35450948	13	0	1	1	1	0	0	0	0	1	1	0	0	0	0	0	0	0	0	0	0	0	0	1	1	1	1	1	1	0	2	1	1	2	1	1	0	1	2	2	2	1	1	1	1	1
ZMYM6	1	35451766	35497569	13	0	1	1	1	0	0	0	0	1	1	0	0	0	0	0	0	0	0	0	0	0	0	1	1	1	1	1	1	0	2	1	1	2	1	1	0	1	2	2	2	1	1	1	1	1
ZMYM1	1	35525386	35581459	13	0	1	1	1	0	0	0	0	1	1	0	0	0	0	0	0	0	0	0	0	0	0	1	1	1	1	1	1	0	2	1	1	2	1	1	0	1	2	2	2	1	1	1	1	1
SFPQ	1	35649200	35658743	13	0	1	1	1	0	0	0	0	1	1	0	0	0	0	0	0	0	0	0	0	0	0	1	1	1	1	1	1	0	2	1	1	2	1	1	0	1	2	2	2	1	1	1	1	1
ZMYM4	1	35734567	35887545	13	0	1	1	1	0	0	0	0	1	1	0	0	0	0	0	0	0	0	0	0	0	0	1	1	1	1	1	1	0	2	1	1	2	1	1	0	1	2	2	2	1	1	1	1	1
KIAA0319L	1	35899090	36023037	13	0	1	1	1	0	0	0	0	1	1	0	0	0	0	0	0	0	0	0	0	0	0	1	1	1	1	1	1	0	2	1	1	2	1	1	0	1	2	2	2	1	1	1	1	1
NCDN	1	36023392	36032380	13	0	1	1	1	0	0	0	0	1	1	0	0	0	0	0	0	0	0	0	0	0	0	1	1	1	1	1	1	0	2	1	1	2	1	1	0	1	2	2	2	1	1	1	1	1
TFAP2E	1	36038970	36060927	13	0	1	1	1	0	0	0	0	1	1	0	0	0	0	0	0	0	0	0	0	0	0	1	1	1	1	1	1	0	2	1	1	2	1	1	0	1	2	2	2	1	1	1	1	1
PSMB2	1	36065142	36107445	13	0	1	1	1	0	0	0	0	1	1	0	0	0	0	0	0	0	0	0	0	0	0	1	1	1	1	1	1	0	2	1	1	2	1	1	0	1	2	2	2	1	1	1	1	1
C1orf216	1	36179476	36184790	13	0	1	1	1	0	0	0	0	1	1	0	0	0	0	0	0	0	0	0	0	0	0	1	1	1	1	1	1	0	2	1	1	2	1	1	0	1	2	2	2	1	1	1	1	1
CLSPN	1	36197712	36235551	13	0	1	1	1	0	0	0	0	1	1	0	0	0	0	0	0	0	0	0	0	0	0	1	1	1	1	1	1	0	2	1	1	2	1	1	0	1	2	2	2	1	1	1	1	1
AGO4	1	36273827	36323490	13	0	1	1	1	0	0	0	0	1	1	0	0	0	0	0	0	0	0	0	0	0	0	1	1	1	1	1	1	0	2	1	1	2	1	1	0	1	2	2	2	1	1	1	1	1
AGO1	1	36348809	36389899	13	0	1	1	1	0	0	0	0	1	1	0	0	0	0	0	0	0	0	0	0	0	0	1	1	1	1	1	1	0	2	1	1	2	1	1	0	1	2	2	2	1	1	1	1	1
AGO3	1	36396682	36522063	13	0	1	1	1	0	0	0	0	1	1	0	0	0	0	0	0	0	0	0	0	0	0	1	1	1	1	1	1	0	2	1	1	2	1	1	0	1	2	2	2	1	1	1	1	1
TEKT2	1	36549675	36553876	13	0	1	1	1	0	0	0	0	1	1	1	0	0	0	0	0	0	0	0	0	0	0	1	1	1	1	1	1	0	2	1	1	2	1	1	0	1	2	2	2	1	1	1	1	1
ADPRHL2	1	36554452	36559533	13	0	1	1	1	0	0	0	0	1	1	1	0	0	0	0	0	0	0	0	0	0	0	1	1	1	1	1	1	0	2	1	1	2	1	1	0	1	2	2	2	1	1	1	1	1
COL8A2	1	36560836	36590685	13	0	1	1	1	0	0	0	0	1	1	1	0	0	0	0	0	0	0	0	0	0	0	1	1	1	1	1	1	0	2	1	1	2	1	1	0	1	2	2	2	1	1	1	1	1
TRAPPC3	1	36602169	36621654	13	0	1	1	1	0	0	0	0	1	1	1	0	0	0	0	0	0	0	0	0	0	0	1	1	1	1	1	1	0	2	1	1	2	1	1	0	1	2	2	2	1	1	1	1	1
MAP7D1	1	36621565	36646451	13	0	1	1	1	0	0	0	0	1	1	1	0	0	0	0	0	0	0	0	0	0	0	1	1	1	1	1	1	0	2	1	1	2	1	1	0	1	2	2	2	1	1	1	1	1
THRAP3	1	36690016	36770957	13	0	1	1	1	0	0	0	0	1	1	1	0	0	0	0	0	0	0	0	0	0	0	1	1	1	1	1	1	0	2	1	1	2	1	1	0	1	2	2	2	1	1	1	1	1
SH3D21	1	36771993	36786948	13	0	1	1	1	0	0	0	0	1	1	1	0	0	0	0	0	0	0	0	0	0	0	1	1	1	1	1	1	0	2	1	1	2	1	1	0	1	2	2	2	1	1	1	1	1
EVA1B	1	36787631	36789755	13	0	1	1	1	0	0	0	0	1	1	1	0	0	0	0	0	0	0	0	0	0	0	1	1	1	1	1	1	0	2	1	1	2	1	1	0	1	2	2	2	1	1	1	1	1
STK40	1	36805219	36851528	13	0	1	1	1	0	0	0	0	1	1	1	0	0	0	0	0	0	0	0	0	0	0	1	1	1	1	1	1	0	2	1	1	2	1	1	0	1	2	2	2	1	1	1	1	1
LSM10	1	36859030	36863493	13	0	1	1	1	0	0	0	0	1	1	1	0	0	0	0	0	0	0	0	0	0	0	1	1	1	1	1	1	0	2	1	1	2	1	1	0	1	2	2	2	1	1	1	1	1
OSCP1	1	36883506	36916086	13	0	1	1	1	0	0	0	0	1	1	1	0	0	0	0	0	0	0	0	0	0	0	1	1	1	1	1	1	0	2	1	1	2	1	1	0	1	2	2	2	1	1	1	1	1
MRPS15	1	36921361	36930040	13	0	1	1	1	0	0	0	0	1	1	1	0	0	0	0	0	0	0	0	0	0	0	1	1	1	1	1	1	0	2	1	1	2	1	1	0	1	2	2	2	1	1	1	1	1
CSF3R	1	36931643	36948915	13	0	1	1	1	0	0	0	0	1	1	1	0	0	0	0	0	0	0	0	0	0	0	1	1	1	1	1	1	0	2	1	1	2	1	1	0	1	2	2	2	1	1	1	1	1
POGK	1	166808723	166823709	13	0	1	1	1	0	1	1	1	2	2	2	0	0	0	0	0	0	0	0	0	1	0	1	2	1	2	1	2	2	1	1	1	1	1	0	2	2	2	1	2	1	2	3	3	3
TADA1	1	166825748	166845654	13	0	1	1	1	0	1	1	1	2	2	2	0	0	0	0	0	0	0	0	0	1	0	1	2	1	2	1	2	2	1	1	1	1	1	0	2	2	2	1	2	1	2	3	3	3
ILDR2	1	166882440	166944561	13	0	1	1	1	0	1	1	1	2	2	2	0	0	0	0	0	0	0	0	0	1	0	1	2	1	2	1	2	2	1	1	1	1	1	0	2	2	2	1	2	1	2	3	3	3
NPL	1	182758583	182799519	13	0	1	1	1	0	1	1	1	2	2	2	0	0	0	0	0	0	0	0	1	0	1	1	2	1	2	1	1	1	1	2	1	1	1	0	2	2	2	1	2	1	2	2	3	3
DHX9	1	182808438	182857117	13	0	1	1	1	0	1	1	1	2	2	2	0	0	0	0	0	0	0	0	1	0	1	1	2	1	2	1	1	1	1	2	1	1	1	0	2	2	2	1	2	1	2	2	3	3
SHCBP1L	1	182868999	182922553	13	0	1	1	1	0	1	1	1	2	2	2	0	0	0	0	0	0	0	0	1	0	1	1	2	1	2	1	1	1	1	2	1	1	1	0	2	2	2	1	2	1	2	2	3	3
LAMC1	1	182992594	183114727	13	0	1	1	1	0	1	1	1	2	2	2	0	0	0	0	0	0	0	0	1	0	1	1	2	1	2	1	1	1	1	2	1	1	1	0	2	2	2	1	2	1	2	2	3	3
LAMC2	1	183155173	183214262	13	0	1	1	1	0	1	1	1	2	2	2	0	0	0	0	0	0	0	0	1	0	1	1	2	1	2	1	1	1	1	2	1	1	1	0	2	2	2	1	2	1	2	2	3	3
NMNAT2	1	183217371	183387634	13	0	1	1	1	0	1	1	1	2	2	2	0	0	0	0	0	0	0	0	1	0	1	1	2	1	2	1	2	1	1	2	1	1	1	0	2	2	2	1	2	1	2	2	3	3
SMG7-AS1	1	183430010	183441117	13	0	1	1	1	0	1	1	1	2	2	2	0	0	0	0	0	0	0	0	1	0	1	1	2	1	2	1	2	2	1	2	1	1	1	0	2	2	2	1	2	1	2	2	3	3
SMG7	1	183441505	183523328	13	0	1	1	1	0	1	1	1	2	2	2	0	0	0	0	0	0	0	0	1	0	1	1	2	1	2	1	2	2	1	2	1	1	1	0	2	2	2	1	2	1	2	2	3	3
NCF2	1	183524696	183560056	13	0	1	1	1	0	1	1	1	2	2	2	0	0	0	0	0	0	0	0	1	0	1	1	2	1	2	1	2	2	1	2	1	1	1	0	2	2	2	1	2	1	2	2	3	3
ARPC5	1	183595327	183605076	13	0	1	1	1	0	1	1	1	2	2	2	0	0	0	0	0	0	0	0	1	0	1	1	2	1	2	1	2	2	1	2	1	1	1	0	2	2	2	1	2	1	2	2	3	3
RGL1	1	183605181	183897685	13	0	1	1	1	0	1	1	1	2	2	2	0	0	0	0	0	0	0	0	1	0	1	1	2	1	2	1	2	2	1	2	1	1	1	0	2	2	2	1	2	1	2	2	3	3
APOBEC4	1	183615410	183622448	13	0	1	1	1	0	1	1	1	2	2	2	0	0	0	0	0	0	0	0	1	0	1	1	2	1	2	1	2	2	1	2	1	1	1	0	2	2	2	1	2	1	2	2	3	3
COLGALT2	1	183904965	184006863	13	0	1	1	1	0	1	1	1	2	2	2	0	0	0	0	0	0	0	0	1	0	1	1	2	1	2	1	2	2	1	2	1	1	1	0	2	2	2	1	2	1	2	2	3	3
TSEN15	1	184020784	184043344	13	0	1	1	1	0	1	1	1	2	2	2	0	0	0	0	0	0	0	0	1	0	1	1	2	1	2	1	2	2	1	2	1	1	1	0	2	2	2	1	2	1	2	2	3	3
C1orf21	1	184356149	184598155	13	0	1	1	1	0	1	1	1	2	2	2	0	0	0	0	0	0	0	0	1	0	1	1	2	1	2	1	2	2	1	2	1	1	1	0	2	2	2	1	2	1	3	2	3	3
EDEM3	1	184659624	184724041	13	0	1	1	1	0	1	1	1	2	2	2	0	0	0	0	0	0	0	0	1	0	1	1	2	1	3	1	2	2	1	2	1	1	1	0	2	2	2	1	2	1	3	2	3	3
FAM129A	1	184760158	184943718	13	0	1	1	1	0	1	1	1	2	2	2	0	0	0	0	0	0	0	0	1	0	1	1	2	1	3	1	2	2	1	2	1	1	1	0	2	2	2	1	2	1	3	2	3	3
RNF2	1	185014550	185071740	13	0	1	1	1	0	1	1	1	2	2	2	0	0	0	0	0	0	0	0	1	0	1	1	2	1	3	1	2	2	1	2	1	1	1	0	2	2	2	1	2	1	3	2	3	3
TRMT1L	1	185087217	185126230	13	0	1	1	1	0	1	1	1	2	2	2	0	0	0	0	0	0	0	0	1	0	1	1	2	1	3	1	2	2	1	2	1	1	1	0	2	2	2	1	2	1	3	2	3	3
SWT1	1	185126191	185260913	13	0	1	1	1	0	1	1	1	2	2	2	0	0	0	0	0	0	0	0	1	0	1	1	2	1	3	1	2	2	1	2	1	1	1	0	2	2	2	1	2	1	3	2	3	3
IVNS1ABP	1	185265521	185286461	13	0	1	1	1	0	1	1	1	2	2	2	0	0	0	0	0	0	0	0	1	0	1	1	2	1	3	1	2	2	1	2	1	1	1	0	2	2	2	1	2	1	3	2	3	3
GS1-279B7.1	1	185292978	185304171	13	0	1	1	1	0	1	1	1	2	2	2	0	0	0	0	0	0	0	0	1	0	1	1	2	1	3	1	2	2	1	2	1	1	1	0	2	2	2	1	2	1	3	2	3	3
LINC01350	1	185527511	185597620	13	0	1	1	1	0	1	1	1	2	2	2	0	0	0	0	0	0	0	0	1	0	1	1	2	1	3	1	2	2	1	2	1	1	1	0	2	2	2	1	2	1	3	2	3	3
HMCN1	1	185703682	186160085	13	0	1	1	1	0	1	1	1	2	2	2	0	0	0	0	0	0	0	0	1	0	1	1	2	1	3	1	2	2	1	2	1	1	1	0	2	2	2	1	2	1	3	2	3	3
MIR548F1	1	186029866	186446655	13	0	1	1	1	0	1	1	1	2	2	2	0	0	0	0	0	0	0	0	1	0	1	1	2	1	3	1	2	2	1	2	1	1	1	0	2	2	2	1	2	1	3	2	3	3
RNU6-72P	1	186198963	186281028	13	0	1	1	1	0	1	1	1	2	2	2	0	0	0	0	0	0	0	0	1	0	1	1	2	1	3	1	2	2	1	2	1	1	1	0	2	2	2	1	2	1	3	2	3	3
PRG4	1	186265404	186283688	13	0	1	1	1	0	1	1	1	2	2	2	0	0	0	0	0	0	0	0	1	0	1	1	2	1	3	1	2	2	1	2	1	1	1	0	2	2	2	1	2	1	3	2	3	3
TPR	1	186280785	186344457	13	0	1	1	1	0	1	1	1	2	2	2	0	0	0	0	0	0	0	0	1	0	1	1	2	1	3	1	2	2	1	2	1	1	1	0	2	2	2	1	2	1	3	2	3	3
C1orf27	1	186344889	186390503	13	0	1	1	1	0	1	1	1	2	2	2	0	0	0	0	0	0	0	0	1	0	1	1	2	1	3	1	2	2	1	2	1	1	1	0	2	2	2	1	2	1	3	2	3	3
OCLM	1	186369703	186370587	13	0	1	1	1	0	1	1	1	2	2	2	0	0	0	0	0	0	0	0	1	0	1	1	2	1	3	1	2	2	1	2	1	1	1	0	2	2	2	1	2	1	3	2	3	3
PDC	1	186412697	186430240	13	0	1	1	1	0	1	1	1	2	2	2	0	0	0	0	0	0	0	0	1	0	1	1	2	1	3	1	2	2	1	2	1	1	1	0	2	2	2	1	2	1	3	2	3	3
PTGS2	1	186640943	186649559	13	0	1	1	1	0	1	1	1	2	2	2	0	0	0	0	0	0	0	0	1	0	1	1	2	1	3	1	2	2	1	2	1	1	1	0	2	2	2	1	2	1	3	2	3	3
PACERR	1	186649785	186650578	13	0	1	1	1	0	1	1	1	2	2	2	0	0	0	0	0	0	0	0	1	0	1	1	2	1	3	1	2	2	1	2	1	1	1	0	2	2	2	1	2	1	3	2	3	3
PLA2G4A	1	186798031	186958113	13	0	1	1	1	0	1	1	1	2	2	2	0	0	0	0	0	0	0	0	1	0	1	1	2	1	3	1	2	2	1	2	1	1	1	0	2	2	2	1	2	1	3	2	3	3
BRINP3	1	190066796	190446759	13	0	1	1	1	0	1	1	1	2	2	2	0	0	0	0	0	0	0	0	1	0	1	1	2	1	3	1	2	2	1	2	1	1	1	0	2	2	1	1	1	1	4	3	3	3
LINC01351	1	190447389	190450524	13	0	1	1	1	0	1	1	1	2	2	2	0	0	0	0	0	0	0	0	1	0	1	1	2	1	3	1	2	2	1	2	1	1	1	0	2	2	1	1	1	1	4	3	3	3
LOC440704	1	190594019	190770788	13	0	1	1	1	0	1	1	1	2	2	2	0	0	0	0	0	0	0	0	1	0	1	1	2	1	3	1	2	2	1	2	1	1	1	0	2	2	1	1	1	1	4	3	3	3
RGS18	1	192127591	192154945	13	0	1	1	1	0	1	1	1	2	2	2	0	0	0	0	0	0	0	0	1	0	1	1	2	1	3	1	2	2	1	2	1	1	1	0	3	1	1	1	1	1	4	3	3	3
RGS21	1	192286121	192336414	13	0	1	1	1	0	1	1	1	2	2	2	0	0	0	0	0	0	0	0	1	0	1	1	2	1	3	1	2	2	1	2	1	1	1	0	3	1	1	1	1	1	4	3	3	3
RGS1	1	192544856	192549159	13	0	1	1	1	0	1	1	1	2	2	2	0	0	0	0	0	0	0	0	1	0	1	1	2	1	3	1	2	2	1	2	1	1	1	0	3	1	1	1	1	1	4	3	3	3
RGS13	1	192605267	192629440	13	0	1	1	1	0	1	1	1	2	2	2	0	0	0	0	0	0	0	0	1	0	1	1	2	1	3	1	2	2	1	2	1	1	1	0	3	1	1	1	1	1	4	3	3	3
RGS2	1	192778168	192781407	13	0	1	1	1	0	1	1	1	2	2	2	0	0	0	0	0	0	0	0	1	0	1	1	2	1	3	1	2	2	1	2	1	1	1	0	3	1	1	1	1	1	4	3	3	3
UCHL5	1	192981495	193028523	13	0	1	1	1	0	1	1	1	2	2	2	0	0	0	0	0	0	0	0	1	0	1	1	2	1	3	1	2	2	1	2	1	1	1	0	3	1	1	1	1	1	4	3	3	3
TROVE2	1	193029003	193060906	13	0	1	1	1	0	1	1	1	2	2	2	0	0	0	0	0	0	0	0	1	0	1	1	2	1	3	1	2	2	1	2	1	1	1	0	3	1	1	1	1	1	4	3	3	3
GLRX2	1	193065594	193075244	13	0	1	1	1	0	1	1	1	2	2	2	0	0	0	0	0	0	0	0	1	0	1	1	2	1	3	1	2	2	1	2	1	1	1	0	3	1	1	1	1	1	4	3	3	3
CDC73	1	193091087	193223942	13	0	1	1	1	0	1	1	1	2	2	2	0	0	0	0	0	0	0	0	1	0	1	1	2	1	3	1	2	2	1	2	1	1	1	0	3	1	1	1	1	1	4	3	3	3
MIR1278	1	193105632	193105713	13	0	1	1	1	0	1	1	1	2	2	2	0	0	0	0	0	0	0	0	1	0	1	1	2	1	3	1	2	2	1	2	1	1	1	0	3	1	1	1	1	1	4	3	3	3
B3GALT2	1	193147859	193155743	13	0	1	1	1	0	1	1	1	2	2	2	0	0	0	0	0	0	0	0	1	0	1	1	2	1	3	1	2	2	1	2	1	1	1	0	3	1	1	1	1	1	4	3	3	3
LINC01031	1	193273874	193335083	13	0	1	1	1	0	1	1	1	2	2	2	0	0	0	0	0	0	0	0	1	0	1	1	2	1	3	1	2	2	1	2	1	1	1	0	3	1	1	1	1	1	4	3	3	3
KCNT2	1	196194909	196577561	13	0	1	1	1	0	1	1	1	2	2	2	0	0	0	0	0	0	0	0	1	0	1	1	2	1	3	1	2	2	1	2	1	1	1	0	3	2	1	1	1	1	4	3	3	3
MIR4735	1	196551542	196551611	13	0	1	1	1	0	1	1	1	2	2	2	0	0	0	0	0	0	0	0	1	0	1	1	2	1	3	1	2	2	1	2	1	1	1	0	3	2	1	1	1	1	4	3	3	3
CFH	1	196621007	196716634	13	0	1	1	1	0	1	1	1	2	2	2	0	0	0	0	0	0	0	0	1	0	1	1	2	1	3	1	2	2	1	2	1	1	1	0	3	2	1	1	1	1	4	3	3	3
CFHR3	1	196743929	196763203	13	0	1	1	1	0	1	1	1	2	2	2	0	0	0	0	0	0	0	0	1	0	1	1	2	1	3	1	2	2	1	2	1	1	1	0	3	2	1	1	1	1	4	3	3	3
CFHR1	1	196788860	196801319	13	0	1	1	1	0	1	1	1	2	2	2	0	0	0	0	0	0	0	0	1	0	1	1	2	1	3	1	2	2	1	2	1	1	1	0	3	2	1	1	1	1	4	3	3	3
CFHR4	1	196857143	196887843	13	0	1	1	1	0	1	1	1	2	2	2	0	0	0	0	0	0	0	0	1	0	1	1	2	1	3	1	2	2	1	2	1	1	1	0	3	2	1	1	1	1	4	3	3	3
CFHR2	1	196912933	196928356	13	0	1	1	1	0	1	1	1	2	2	2	0	0	0	0	0	0	0	0	1	0	1	1	2	1	3	1	2	2	1	2	1	1	1	0	3	2	1	1	1	1	4	3	3	3
CFHR5	1	196946666	196978803	13	0	1	1	1	0	1	1	1	2	2	2	0	0	0	0	0	0	0	0	1	0	1	1	2	1	3	1	2	2	1	2	1	1	1	0	3	2	1	1	1	1	4	3	3	3
F13B	1	197008320	197036397	13	0	1	1	1	0	1	1	1	2	2	2	0	0	0	0	0	0	0	0	1	0	1	1	2	1	3	1	2	2	1	2	1	1	1	0	3	2	1	1	1	1	4	3	3	3
ASPM	1	197053256	197115824	13	0	1	1	1	0	1	1	1	2	2	2	0	0	0	0	0	0	0	0	1	0	1	1	2	1	3	1	2	2	1	2	1	1	1	0	3	2	1	1	1	1	4	3	3	3
ZBTB41	1	197122813	197169672	13	0	1	1	1	0	1	1	1	2	2	2	0	0	0	0	0	0	0	0	1	0	1	1	2	1	3	1	2	2	1	2	1	1	1	0	3	2	1	1	1	1	4	3	3	3
CRB1	1	197170591	197447585	13	0	1	1	1	0	1	1	1	2	2	2	0	0	0	0	0	0	0	0	1	0	1	1	2	1	3	1	2	2	1	2	1	1	1	0	1	2	1	1	1	1	4	3	3	3
DENND1B	1	197473878	197744623	13	0	1	1	1	0	1	1	1	2	2	2	0	0	0	0	0	0	0	0	1	0	1	1	2	1	3	1	2	2	1	2	1	1	1	0	1	2	1	1	1	1	4	3	3	3
C1orf53	1	197871681	197876497	13	0	1	1	1	0	1	1	1	2	2	1	0	0	0	0	0	0	0	0	1	0	1	1	2	1	3	1	2	2	1	2	1	1	1	0	1	2	1	1	1	1	2	3	3	3
LHX9	1	197881634	197899273	13	0	1	1	1	0	1	1	1	2	2	1	0	0	0	0	0	0	0	0	1	0	1	1	2	1	3	1	2	2	1	2	1	1	1	0	1	2	1	1	1	1	2	3	3	3
NEK7	1	198126107	198291548	13	0	1	1	1	0	1	1	1	2	2	1	0	0	0	0	0	0	0	0	1	0	1	1	2	1	3	1	2	2	1	1	1	1	1	0	1	2	1	1	1	1	2	3	3	3
ATP6V1G3	1	198492351	198510075	13	0	1	1	1	0	1	1	1	2	2	1	0	0	0	0	0	0	0	0	1	0	1	1	2	1	3	1	2	2	1	1	1	1	1	0	1	2	1	1	1	1	2	3	3	3
PTPRC	1	198608097	198726605	13	0	1	1	1	0	1	1	1	2	2	1	0	0	0	0	0	0	0	0	1	0	1	1	2	1	3	1	2	2	1	1	1	1	1	0	2	2	1	1	1	1	2	3	3	3
MIR181A1HG	1	198777131	198906558	13	0	1	1	1	0	1	1	1	2	2	1	0	0	0	0	0	0	0	0	1	0	1	1	2	1	3	1	2	2	1	1	1	1	1	0	2	2	1	1	1	1	2	3	3	3
MIR181B1	1	198828001	198828111	13	0	1	1	1	0	1	1	1	2	2	1	0	0	0	0	0	0	0	0	1	0	1	1	2	1	3	1	2	2	1	1	1	1	1	0	2	2	1	1	1	1	2	3	3	3
MIR181A1	1	198828172	198828282	13	0	1	1	1	0	1	1	1	2	2	1	0	0	0	0	0	0	0	0	1	0	1	1	2	1	3	1	2	2	1	1	1	1	1	0	2	2	1	1	1	1	2	3	3	3
LINC01222	1	198961717	198988093	13	0	1	1	1	0	1	1	1	2	2	1	0	0	0	0	0	0	0	0	1	0	1	1	2	1	3	1	2	2	1	1	1	1	1	0	2	2	1	1	1	1	2	3	3	3
NR5A2	1	199996729	200146550	13	0	1	1	1	0	1	1	1	2	2	1	0	0	0	0	0	0	0	0	1	0	1	1	2	1	3	1	2	2	1	1	1	1	1	0	2	2	1	1	1	1	2	2	3	3
LINC00862	1	200311671	200342920	13	0	1	1	1	0	1	1	1	2	2	1	0	0	0	0	0	0	0	0	1	0	1	1	2	1	2	1	2	2	1	1	1	1	1	0	2	2	1	1	1	1	2	2	3	2
ZNF281	1	200374074	200379186	13	0	1	1	1	0	1	1	1	2	2	1	0	0	0	0	0	0	0	0	1	0	1	1	2	1	2	1	2	2	1	1	1	1	1	0	2	2	1	1	1	1	2	2	3	2
KIF14	1	200520624	200589862	13	0	1	1	1	0	1	1	1	2	2	1	0	0	0	0	0	0	0	0	1	0	1	1	2	1	2	1	2	2	1	1	1	1	1	0	2	2	1	1	1	1	2	2	3	2
DDX59	1	200613164	200639126	13	0	1	1	1	0	1	1	1	1	1	1	0	0	0	0	0	0	0	0	1	0	1	1	2	1	2	1	2	2	1	1	1	1	1	0	2	1	1	1	1	1	2	2	3	2
LOC101929224	1	200638634	200663378	13	0	1	1	1	0	1	1	1	1	1	1	0	0	0	0	0	0	0	0	1	0	1	1	2	1	2	1	2	2	1	1	1	1	1	0	2	1	1	1	1	1	2	2	3	2
CAMSAP2	1	200708685	200829835	13	0	1	1	1	0	1	1	1	1	1	1	0	0	0	0	0	0	0	0	1	0	1	1	2	1	2	1	2	2	1	1	1	1	1	0	2	1	1	1	1	1	2	2	3	2
GPR25	1	200842082	200843306	13	0	1	1	1	0	1	1	1	1	1	1	0	0	0	0	0	0	0	0	1	0	1	1	2	1	2	1	2	2	1	1	1	1	1	0	2	1	1	1	1	1	2	2	3	2
C1orf106	1	200860626	200884864	13	0	1	1	1	0	1	1	1	1	1	1	0	0	0	0	0	0	0	0	1	0	1	1	2	1	2	1	2	2	1	1	1	1	1	0	2	1	1	1	1	1	2	2	3	2
KIF21B	1	200938513	200992828	13	0	1	1	1	0	1	1	1	1	1	1	0	0	0	0	0	0	0	0	1	0	1	1	2	1	2	1	2	2	1	1	1	1	1	0	2	1	1	1	1	1	2	2	3	2
CACNA1S	1	201008639	201081694	13	0	1	1	1	0	1	1	1	1	1	1	0	0	0	0	0	0	0	0	1	0	1	1	2	1	2	1	2	2	1	1	1	1	1	0	2	1	1	1	1	1	2	2	3	2
ASCL5	1	201083080	201084500	13	0	1	1	1	0	1	1	1	1	1	1	0	0	0	0	0	0	0	0	1	0	1	1	2	1	2	1	2	2	1	1	1	1	1	0	2	1	1	1	1	1	2	2	3	2
TMEM9	1	201103898	201140710	13	0	1	1	1	0	1	1	1	1	1	1	0	0	0	0	0	0	0	0	1	0	1	1	2	1	2	1	2	2	1	1	1	1	1	0	2	1	1	1	1	1	2	2	3	2
IGFN1	1	201159952	201198080	13	0	1	1	1	0	1	1	1	1	1	1	0	0	0	0	0	0	0	0	1	0	1	1	2	1	2	1	2	2	1	1	1	1	1	0	2	1	1	1	1	1	2	2	3	2
PKP1	1	201252579	201302121	13	0	1	1	1	0	1	1	1	1	1	1	0	0	0	0	0	0	0	0	1	0	1	1	2	1	2	1	2	2	1	1	1	1	1	0	2	1	1	1	1	1	2	2	3	2
TNNT2	1	201328135	201346828	13	0	1	1	1	0	1	1	1	1	1	1	0	0	0	0	0	0	0	0	1	0	1	1	2	1	2	1	2	2	1	1	1	1	1	0	2	1	1	1	1	1	2	2	3	2
LAD1	1	201349965	201368669	13	0	1	1	1	0	1	1	1	1	1	1	0	0	0	0	0	0	0	0	1	0	1	1	2	1	2	1	2	2	1	1	1	1	1	0	1	1	1	1	1	1	2	2	3	2
TNNI1	1	201372894	201390874	13	0	1	1	1	0	1	1	1	1	1	1	0	0	0	0	0	0	0	0	1	0	1	1	2	1	2	1	2	2	1	1	1	1	1	0	1	1	1	1	1	1	2	2	3	2
PHLDA3	1	201434606	201438299	13	0	1	1	1	0	1	1	1	1	1	1	0	0	0	0	0	0	0	0	1	0	1	1	2	1	2	1	2	2	1	1	1	1	1	0	1	1	1	1	1	1	2	2	3	2
CSRP1	1	201452657	201476387	13	0	1	1	1	0	1	1	1	1	1	1	0	0	0	0	0	0	0	0	1	0	1	1	2	1	2	1	2	2	1	1	1	1	1	0	1	1	1	1	1	1	2	2	3	2
RPS10P7	1	201489031	201489720	13	0	1	1	1	0	1	1	1	1	1	1	0	0	0	0	0	0	0	0	1	0	1	1	2	1	2	1	2	2	1	1	1	1	1	0	1	1	1	1	1	1	2	2	3	2
NAV1	1	201617449	201796102	13	0	1	1	1	0	1	1	1	1	1	1	0	0	0	0	0	0	0	0	1	0	1	1	2	1	2	1	2	2	1	1	1	1	1	0	1	1	1	1	1	1	2	2	3	2
IPO9-AS1	1	201657383	201798687	13	0	1	1	1	0	1	1	1	1	1	1	0	0	0	0	0	0	0	0	1	0	1	1	2	1	2	1	2	2	1	1	1	1	1	0	1	1	1	1	1	1	2	2	3	2
MIR5191	1	201688635	201688755	13	0	1	1	1	0	1	1	1	1	1	1	0	0	0	0	0	0	0	0	1	0	1	1	2	1	2	1	2	2	1	1	1	1	1	0	1	1	1	1	1	1	2	2	3	2
RNU6-79P	1	201736888	201767778	13	0	1	1	1	0	1	1	1	1	1	1	0	0	0	0	0	0	0	0	1	0	1	1	2	1	2	1	2	2	1	1	1	1	1	0	1	1	1	1	1	1	2	2	3	2
MIR1231	1	201777738	201777830	13	0	1	1	1	0	1	1	1	1	1	1	0	0	0	0	0	0	0	0	1	0	1	1	2	1	2	1	2	2	1	1	1	1	1	0	1	1	1	1	1	1	2	2	3	2
IPO9	1	201798287	201853422	13	0	1	1	1	0	1	1	1	1	1	1	0	0	0	0	0	0	0	0	1	0	1	1	2	1	2	1	2	2	1	1	1	1	1	0	1	1	1	1	1	1	2	2	3	2
MIR6739	1	201832500	201832575	13	0	1	1	1	0	1	1	1	1	1	1	0	0	0	0	0	0	0	0	1	0	1	1	2	1	2	1	2	2	1	1	1	1	1	0	1	1	1	1	1	1	2	2	3	2
TIMM17A	1	201924618	201939789	13	0	1	1	1	0	1	1	1	1	1	1	0	0	0	0	0	0	0	0	1	0	1	1	2	1	2	1	2	2	1	1	1	1	1	0	1	1	1	1	1	1	2	2	3	2
RNPEP	1	201951765	201975275	13	0	1	1	1	0	1	1	1	1	1	1	0	0	0	0	0	0	0	0	1	0	1	1	2	1	2	1	2	2	1	1	1	1	1	0	1	1	1	1	1	1	2	2	3	2
MIR6740	1	201972251	201972364	13	0	1	1	1	0	1	1	1	1	1	1	0	0	0	0	0	0	0	0	1	0	1	1	2	1	2	1	2	2	1	1	1	1	1	0	1	1	1	1	1	1	2	2	3	2
ELF3	1	201979689	201986315	13	0	1	1	1	0	1	1	1	1	1	1	0	0	0	0	0	0	0	0	1	0	1	1	2	1	2	1	2	2	1	1	1	1	1	0	1	1	1	1	1	1	2	2	3	2
GPR37L1	1	202092028	202098634	13	0	1	1	1	0	1	1	1	1	1	1	0	0	0	0	0	0	0	0	1	0	1	1	2	1	2	1	2	2	1	1	1	1	1	0	1	1	1	1	1	1	2	2	3	2
ARL8A	1	202102531	202113871	13	0	1	1	1	0	1	1	1	1	1	1	0	0	0	0	0	0	0	0	1	0	1	1	2	1	2	1	2	2	1	1	1	1	1	0	1	1	1	1	1	1	2	2	3	2
PTPN7	1	202116140	202130716	13	0	1	1	1	0	1	1	1	1	1	1	0	0	0	0	0	0	0	0	1	0	1	1	2	1	2	1	2	2	1	1	1	1	1	0	1	1	1	1	1	1	2	2	3	2
PTPRVP	1	202137178	202158577	13	0	1	1	1	0	1	1	1	1	1	1	0	0	0	0	0	0	0	0	1	0	1	1	2	1	2	1	2	2	1	1	1	1	1	0	1	1	1	1	1	1	2	2	3	2
LGR6	1	202163117	202288889	13	0	1	1	1	0	1	1	1	1	1	1	0	0	0	0	0	0	0	0	1	0	1	1	2	1	2	1	2	2	1	1	1	1	1	0	1	1	1	1	1	1	2	2	3	2
UBE2T	1	202300784	202311094	13	0	1	1	1	0	1	1	1	1	1	1	0	0	0	0	0	0	0	0	1	0	1	1	2	1	2	1	2	2	1	1	1	1	1	0	1	1	1	1	1	1	2	2	3	2
PPP1R12B	1	202317829	202557697	13	0	1	1	1	0	1	1	1	1	1	1	0	0	0	0	0	0	0	0	1	0	1	1	2	1	2	1	2	2	1	1	1	1	1	0	1	1	1	1	1	1	2	2	3	2
SYT2	1	202559724	202679551	13	0	1	1	1	0	1	1	1	1	1	1	0	0	0	0	0	0	0	0	1	0	1	1	2	1	2	1	2	2	1	1	1	1	1	0	1	1	1	1	1	1	2	2	3	2
KDM5B	1	202696531	202777549	13	0	1	1	1	0	1	1	1	1	1	1	0	0	0	0	0	0	0	0	1	0	1	1	2	1	2	1	2	2	1	1	1	1	1	0	1	1	1	1	1	1	2	2	3	2
PCAT6	1	202780073	202781041	13	0	1	1	1	0	1	1	1	1	1	1	0	0	0	0	0	0	0	0	1	0	1	1	2	1	2	1	2	2	1	1	1	1	1	0	1	1	1	1	1	1	2	2	3	2
MGAT4EP	1	202789384	202796341	13	0	1	1	1	0	1	1	1	1	1	1	0	0	0	0	0	0	0	0	1	0	1	1	2	1	2	1	2	2	1	1	1	1	1	0	1	1	1	1	1	1	2	2	3	2
LOC148709	1	202830881	202844369	13	0	1	1	1	0	1	1	1	1	1	1	0	0	0	0	0	0	0	0	1	0	1	1	2	1	2	1	2	2	1	1	1	1	1	0	1	1	1	1	1	1	2	2	3	2
RABIF	1	202847409	202858385	13	0	1	1	1	0	1	1	1	1	1	1	0	0	0	0	0	0	0	0	1	0	1	1	2	1	2	1	2	2	1	1	1	1	1	0	1	1	1	1	1	1	2	2	3	2
KLHL12	1	202860229	202896371	13	0	1	1	1	0	1	1	1	1	1	1	0	0	0	0	0	0	0	0	1	0	1	1	2	1	2	1	2	2	1	1	1	1	1	0	1	1	1	1	1	1	2	2	3	2
ADIPOR1	1	202909952	202927700	13	0	1	1	1	0	1	1	1	1	1	1	0	0	0	0	0	0	0	0	1	0	1	1	2	1	2	1	2	2	1	1	1	1	1	0	1	1	1	1	1	1	2	2	3	2
CYB5R1	1	202931000	202936404	13	0	1	1	1	0	1	1	1	1	1	1	0	0	0	0	0	0	0	0	1	0	1	1	2	1	2	1	2	2	1	1	1	1	1	0	1	1	1	1	1	1	2	2	3	2
LOC100506747	1	202955579	202976393	13	0	1	1	1	0	1	1	1	1	1	1	0	0	0	0	0	0	0	0	1	0	1	1	2	1	2	1	2	2	1	1	1	1	1	0	1	1	1	1	1	1	2	2	3	2
TMEM183A	1	202976533	202993197	13	0	1	1	1	0	1	1	1	1	1	1	0	0	0	0	0	0	0	0	1	0	1	1	2	1	2	1	2	2	1	1	1	1	1	0	1	1	1	1	1	1	2	2	3	2
TMEM183B	1	202976535	202992668	13	0	1	1	1	0	1	1	1	1	1	1	0	0	0	0	0	0	0	0	1	0	1	1	2	1	2	1	2	2	1	1	1	1	1	0	1	1	1	1	1	1	2	2	3	2
PPFIA4	1	203020310	203047864	13	0	1	1	1	0	1	1	1	1	1	1	0	0	0	0	0	0	0	0	1	0	1	1	2	1	2	1	2	2	1	1	1	1	1	0	1	1	1	1	1	1	2	2	3	2
MYOG	1	203052256	203055166	13	0	1	1	1	0	1	1	1	1	1	1	0	0	0	0	0	0	0	0	1	0	1	1	2	1	2	1	2	2	1	1	1	1	1	0	1	1	1	1	1	1	2	2	3	2
ADORA1	1	203096835	203136533	13	0	1	1	1	0	1	1	1	1	1	1	0	0	0	0	0	0	0	0	1	0	1	1	2	1	2	1	2	2	1	1	1	1	1	0	1	1	1	1	1	1	2	2	3	2
MYBPH	1	203136938	203144942	13	0	1	1	1	0	1	1	1	1	1	1	0	0	0	0	0	0	0	0	1	0	1	1	2	1	2	1	2	2	1	1	1	1	1	0	1	1	1	1	1	1	2	2	3	2
CHI3L1	1	203148058	203155922	13	0	1	1	1	0	1	1	1	1	1	1	0	0	0	0	0	0	0	0	1	0	1	1	2	1	2	1	2	2	1	1	1	1	1	0	1	1	1	1	1	1	2	2	3	2
CHIT1	1	203185206	203198860	13	0	1	1	1	0	1	1	1	1	1	1	0	0	0	0	0	0	0	0	1	0	1	1	2	1	2	1	2	2	1	1	1	1	1	0	1	1	1	1	1	1	2	2	3	2
LINC01353	1	203256279	203257924	13	0	1	1	1	0	1	1	1	1	1	1	0	0	0	0	0	0	0	0	1	0	1	1	2	1	2	1	2	2	1	1	1	1	1	0	1	1	1	1	1	1	2	2	3	2
LINC01136	1	203267885	203274453	13	0	1	1	1	0	1	1	1	1	1	1	0	0	0	0	0	0	0	0	1	0	1	1	2	1	2	1	2	2	1	1	1	1	1	0	1	1	1	1	1	1	2	2	3	2
BTG2	1	203274663	203278729	13	0	1	1	1	0	1	1	1	1	1	1	0	0	0	0	0	0	0	0	1	0	1	1	2	1	2	1	2	2	1	1	1	1	1	0	1	1	1	1	1	1	2	2	3	2
FMOD	1	203309748	203320557	13	0	1	1	1	0	1	1	1	1	1	1	0	0	0	0	0	0	0	0	1	0	1	1	2	1	2	1	2	2	1	1	1	1	1	0	1	1	1	1	1	1	2	2	3	2
PRELP	1	203444882	203460479	13	0	1	1	1	0	1	1	1	1	1	1	0	0	0	0	0	0	0	0	1	0	1	1	2	1	2	1	2	2	1	1	1	1	1	0	1	1	1	1	1	1	2	2	3	2
OPTC	1	203463270	203478077	13	0	1	1	1	0	1	1	1	1	1	1	0	0	0	0	0	0	0	0	1	0	1	1	2	1	2	1	2	2	1	1	1	1	1	0	1	1	1	1	1	1	2	2	3	2
ATP2B4	1	203595914	203713209	13	0	1	1	1	0	1	1	1	1	1	1	0	0	0	0	0	0	0	0	1	0	1	1	2	1	2	1	2	2	1	1	1	1	1	0	1	1	2	1	2	1	2	2	3	2
SNORA77	1	203698708	203698833	13	0	1	1	1	0	1	1	1	1	1	1	0	0	0	0	0	0	0	0	1	0	1	1	2	1	2	1	2	2	1	1	1	1	1	0	1	1	2	1	2	1	2	2	3	2
LINC00260	1	203699704	203700979	13	0	1	1	1	0	1	1	1	1	1	1	0	0	0	0	0	0	0	0	1	0	1	1	2	1	2	1	2	2	1	1	1	1	1	0	1	1	2	1	2	1	2	2	3	2
LAX1	1	203734283	203745480	13	0	1	1	1	0	1	1	1	1	1	1	0	0	0	0	0	0	0	0	1	0	1	1	2	1	2	1	2	2	1	1	1	1	1	0	1	1	2	1	2	1	2	2	3	2
ZC3H11A	1	203764750	203823256	13	0	1	1	1	0	1	1	1	1	1	1	0	0	0	0	0	0	0	0	1	0	1	1	2	1	2	1	2	2	1	1	1	1	1	0	1	1	2	1	2	1	2	2	3	2
ZBED6	1	203766650	203769590	13	0	1	1	1	0	1	1	1	1	1	1	0	0	0	0	0	0	0	0	1	0	1	1	2	1	2	1	2	2	1	1	1	1	1	0	1	1	2	1	2	1	2	2	3	2
SNRPE	1	203830739	203840280	13	0	1	1	1	0	1	1	1	1	1	1	0	0	0	0	0	0	0	0	1	0	1	1	2	1	2	1	2	2	1	1	1	1	1	0	1	1	2	1	2	1	2	2	3	2
LINC00303	1	204001574	204010392	13	0	1	1	1	0	1	1	1	1	1	1	0	0	0	0	0	0	0	0	1	0	1	1	2	1	2	1	2	2	1	1	1	1	1	0	1	1	2	1	2	1	2	2	3	2
SOX13	1	204042245	204096871	13	0	1	1	1	0	1	1	1	1	1	1	0	0	0	0	0	0	0	0	1	0	1	1	2	1	2	1	2	2	1	1	1	1	1	0	1	1	2	1	2	1	2	2	3	2
ETNK2	1	204100188	204121310	13	0	1	1	1	0	1	1	1	1	1	1	0	0	0	0	0	0	0	0	1	0	1	1	2	1	2	1	2	2	1	1	1	1	1	0	1	1	2	1	2	1	2	2	3	2
LOC101929441	1	204110535	204112137	13	0	1	1	1	0	1	1	1	1	1	1	0	0	0	0	0	0	0	0	1	0	1	1	2	1	2	1	2	2	1	1	1	1	1	0	1	1	2	1	2	1	2	2	3	2
REN	1	204123943	204135465	13	0	1	1	1	0	1	1	1	1	1	1	0	0	0	0	0	0	0	0	1	0	1	1	2	1	2	1	2	2	1	1	1	1	1	0	1	1	2	1	2	1	2	2	3	2
KISS1	1	204159468	204165619	13	0	1	1	1	0	1	1	1	1	1	1	0	0	0	0	0	0	0	0	1	0	1	1	2	1	2	1	2	2	1	1	1	1	1	0	1	1	2	1	2	1	2	2	3	2
GOLT1A	1	204167287	204183220	13	0	1	1	1	0	1	1	1	1	1	1	0	0	0	0	0	0	0	0	1	0	1	1	2	1	2	1	2	2	1	1	1	1	1	0	1	1	2	1	2	1	2	2	3	2
PLEKHA6	1	204187978	204329057	13	0	1	1	1	0	1	1	1	1	1	1	0	0	0	0	0	0	0	0	1	0	1	1	2	1	2	1	2	2	1	1	1	1	1	0	1	1	2	1	2	1	2	2	3	2
LINC00628	1	204337557	204338847	13	0	1	1	1	0	1	1	1	1	1	1	0	0	0	0	0	0	0	0	1	0	1	1	2	1	2	1	2	2	1	1	1	1	1	0	1	1	2	1	2	1	2	2	3	2
PPP1R15B	1	204372491	204380945	13	0	1	1	1	0	1	1	1	1	1	1	0	0	0	0	0	0	0	0	1	0	1	1	2	1	2	1	2	2	1	1	1	1	1	0	1	1	2	1	2	1	2	2	3	2
PIK3C2B	1	204391757	204459474	13	0	1	1	1	0	1	1	1	1	1	1	0	0	0	0	0	0	0	0	1	0	1	1	2	1	2	1	2	2	1	1	1	1	1	0	1	1	2	1	2	1	2	2	3	2
MDM4	1	204485506	204527248	13	0	1	1	1	0	1	1	1	1	1	1	0	0	0	0	0	0	0	0	1	0	1	1	2	1	2	1	2	2	1	1	1	1	1	0	1	1	2	1	2	1	2	2	3	2
LRRN2	1	204586302	204654597	13	0	1	1	1	0	1	1	1	1	1	1	0	0	0	0	0	0	0	0	1	0	1	1	2	1	2	1	2	2	1	1	1	1	1	0	1	1	2	1	2	1	2	2	3	2
NFASC	1	204797781	204991950	13	0	1	1	1	0	1	1	1	1	1	1	0	0	0	0	0	0	0	0	1	0	1	1	2	1	2	1	2	2	1	1	1	1	1	0	1	1	1	1	1	1	2	2	3	2
CNTN2	1	205012339	205047171	13	0	1	1	1	0	1	1	1	1	1	1	0	0	0	0	0	0	0	0	1	0	1	1	2	1	2	1	2	2	1	1	1	1	1	0	1	1	1	1	1	1	2	2	3	2
TMEM81	1	205052256	205053588	13	0	1	1	1	0	1	1	1	1	1	1	0	0	0	0	0	0	0	0	1	0	1	1	2	1	2	1	2	2	1	1	1	1	1	0	1	1	1	1	1	1	2	2	3	2
RBBP5	1	205055269	205091150	13	0	1	1	1	0	1	1	1	1	1	1	0	0	0	0	0	0	0	0	1	0	1	1	2	1	2	1	2	2	1	1	1	1	1	0	2	1	1	1	1	1	2	2	3	2
DSTYK	1	205111630	205180727	13	0	1	1	1	0	1	1	1	1	1	1	0	0	0	0	0	0	0	0	1	0	1	1	2	1	2	1	2	2	1	1	1	1	1	0	2	1	1	1	1	1	2	2	3	2
TMCC2	1	205197037	205242471	13	0	1	1	1	0	1	1	1	1	1	1	0	0	0	0	0	0	0	0	1	0	1	1	2	1	2	1	2	2	1	1	1	1	1	0	2	1	1	1	1	1	2	2	3	2
NUAK2	1	205271190	205290883	13	0	1	1	1	0	1	1	1	1	1	1	0	0	0	0	0	0	0	0	1	0	1	1	2	1	2	1	2	2	1	1	1	1	1	0	2	1	1	1	1	1	2	2	3	2
KLHDC8A	1	205305192	205326218	13	0	1	1	1	0	1	1	1	1	1	1	0	0	0	0	0	0	0	0	1	0	1	1	2	1	2	1	2	2	1	1	1	1	1	0	2	1	1	1	1	1	2	2	3	2
LEMD1-AS1	1	205342379	205356568	13	0	1	1	1	0	1	1	1	1	1	1	0	0	0	0	0	0	0	0	1	0	1	1	2	1	2	1	2	2	1	1	1	1	1	0	2	1	1	1	1	1	2	2	3	2
LEMD1	1	205350505	205391214	13	0	1	1	1	0	1	1	1	1	1	1	0	0	0	0	0	0	0	0	1	0	1	1	2	1	2	1	2	2	1	1	1	1	1	0	2	1	1	1	1	1	2	2	3	2
BLACAT1	1	205404013	205425214	13	0	1	1	1	0	1	1	1	1	1	1	0	0	0	0	0	0	0	0	1	0	1	1	2	1	2	1	2	2	1	1	1	1	1	0	2	1	1	1	1	1	2	2	3	2
MIR135B	1	205417429	205417526	13	0	1	1	1	0	1	1	1	1	1	1	0	0	0	0	0	0	0	0	1	0	1	1	2	1	2	1	2	2	1	1	1	1	1	0	2	1	1	1	1	1	2	2	3	2
CDK18	1	205473683	205501921	13	0	1	1	1	0	1	1	1	1	1	1	0	0	0	0	0	0	0	0	1	0	1	1	2	1	2	1	2	2	1	1	1	1	1	0	2	1	1	1	1	1	2	2	3	2
LOC284578	1	205523400	205525763	13	0	1	1	1	0	1	1	1	1	1	1	0	0	0	0	0	0	0	0	1	0	1	1	2	1	2	1	2	2	1	1	1	1	1	0	2	1	1	1	1	1	2	2	3	2
MFSD4	1	205538111	205572046	13	0	1	1	1	0	1	1	1	1	1	1	0	0	0	0	0	0	0	0	1	0	1	1	2	1	2	1	2	2	1	1	1	1	1	0	2	1	1	1	1	1	2	2	3	2
ELK4	1	205577070	205602000	13	0	1	1	1	0	1	1	1	1	1	1	0	0	0	0	0	0	0	0	1	0	1	1	2	1	2	1	2	2	1	1	1	1	1	0	2	1	1	1	1	1	2	2	3	2
SLC45A3	1	205626980	205649630	13	0	1	1	1	0	1	1	1	1	1	1	0	0	0	0	0	0	0	0	1	0	1	1	2	1	2	1	2	2	1	1	1	1	1	0	2	1	1	1	1	1	2	2	3	2
NUCKS1	1	205681946	205719372	13	0	1	1	1	0	1	1	1	1	1	1	0	0	0	0	0	0	0	0	1	0	1	1	2	1	2	1	2	2	1	1	1	1	1	0	2	1	1	1	1	1	2	2	3	2
RAB29	1	205737113	205744610	13	0	1	1	1	0	1	1	1	1	1	1	0	0	0	0	0	0	0	0	1	0	1	1	2	1	2	1	2	2	1	1	1	1	1	0	2	1	1	1	1	1	2	2	3	2
SLC41A1	1	205758220	205782161	13	0	1	1	1	0	1	1	1	1	1	1	0	0	0	0	0	0	0	0	1	0	1	1	2	1	2	1	2	2	1	1	1	1	1	0	2	1	1	1	1	1	2	2	3	2
PM20D1	1	205797149	205819276	13	0	1	1	1	0	1	1	1	1	1	1	0	0	0	0	0	0	0	0	1	0	1	1	2	1	2	1	2	2	1	1	1	1	1	0	2	1	1	1	1	1	2	2	3	2
LOC284581	1	205831206	205865215	13	0	1	1	1	0	1	1	1	1	1	1	0	0	0	0	0	0	0	0	1	0	1	1	2	1	2	1	2	2	1	1	1	1	1	0	2	1	1	1	1	1	2	2	3	2
SLC26A9	1	205882176	205912588	13	0	1	1	1	0	1	1	1	1	1	1	0	0	0	0	0	0	0	0	1	0	1	1	2	1	2	1	2	2	1	1	1	1	1	0	2	1	1	1	1	1	2	2	3	2
FAM72A	1	206138910	206155074	13	0	1	1	1	0	1	1	1	1	1	1	0	0	0	0	0	0	0	0	1	0	1	1	2	1	2	1	2	2	1	1	1	1	1	0	2	1	1	1	1	1	2	2	3	2
AVPR1B	1	206224282	206231482	13	0	1	1	1	0	1	1	1	1	1	1	0	0	0	0	0	0	0	0	1	0	1	1	2	1	2	1	2	2	1	1	1	1	1	0	2	1	1	1	1	1	2	2	3	2
C1orf186	1	206238871	206288647	13	0	1	1	1	0	1	1	1	1	1	1	0	0	0	0	0	0	0	0	1	0	1	1	2	1	2	1	2	2	1	1	1	1	1	0	2	1	1	1	1	1	2	2	3	2
CTSE	1	206317458	206332104	13	0	1	1	1	0	1	1	1	1	1	1	0	0	0	0	0	0	0	0	1	0	1	1	2	1	2	1	2	2	1	1	1	1	1	0	2	1	1	1	1	1	2	2	3	2
SRGAP2	1	206516199	206637783	13	0	1	1	1	0	1	1	1	1	1	1	0	0	0	0	0	0	0	0	1	0	1	1	2	1	2	1	2	2	1	1	1	1	1	0	2	1	1	1	1	1	2	2	3	2
SRGAP2B	1	206516199	206580070	13	0	1	1	1	0	1	1	1	1	1	1	0	0	0	0	0	0	0	0	1	0	1	1	2	1	2	1	2	2	1	1	1	1	1	0	2	1	1	1	1	1	2	2	3	2
SRGAP2C	1	206516199	206581301	13	0	1	1	1	0	1	1	1	1	1	1	0	0	0	0	0	0	0	0	1	0	1	1	2	1	2	1	2	2	1	1	1	1	1	0	2	1	1	1	1	1	2	2	3	2
SRGAP2D	1	206557366	206581301	13	0	1	1	1	0	1	1	1	1	1	1	0	0	0	0	0	0	0	0	1	0	1	1	2	1	2	1	2	2	1	1	1	1	1	0	2	1	1	1	1	1	2	2	3	2
IKBKE	1	206643585	206670223	13	0	1	1	1	0	1	1	1	1	1	1	0	0	0	0	0	0	0	0	1	0	1	1	2	1	2	1	2	2	1	1	1	1	1	0	2	1	1	1	1	1	2	2	3	2
MIR6769B	1	206648145	206648207	13	0	1	1	1	0	1	1	1	1	1	1	0	0	0	0	0	0	0	0	1	0	1	1	2	1	2	1	2	2	1	1	1	1	1	0	2	1	1	1	1	1	2	2	3	2
RASSF5	1	206680862	206762616	13	0	1	1	1	0	1	1	1	1	1	1	0	0	0	0	0	0	0	0	1	0	1	1	2	1	2	1	2	2	1	1	1	1	1	0	2	1	1	1	1	1	2	2	3	2
EIF2D	1	206764973	206785904	13	0	1	1	1	0	1	1	1	1	1	1	0	0	0	0	0	0	0	0	1	0	1	1	2	1	2	1	2	2	1	1	1	1	1	0	2	1	1	1	1	1	2	2	3	2
DYRK3	1	206808880	206822542	13	0	1	1	1	0	1	1	1	1	1	1	0	0	0	0	0	0	0	0	1	0	1	1	2	1	2	1	2	2	1	1	1	1	1	0	2	1	1	1	1	1	2	2	3	2
MAPKAPK2	1	206858364	206907630	13	0	1	1	1	0	1	1	1	1	1	1	0	0	0	0	0	0	0	0	1	0	1	1	2	1	2	1	2	2	1	1	1	1	1	0	2	1	1	1	1	1	2	2	3	2
IL10	1	206940947	206945839	13	0	1	1	1	0	1	1	1	1	1	1	0	0	0	0	0	0	0	0	1	0	1	1	2	1	2	1	2	2	1	1	1	1	1	0	2	1	1	1	1	1	4	4	3	3
IL19	1	206972214	207016326	13	0	1	1	1	0	1	1	1	1	1	1	0	0	0	0	0	0	0	0	1	0	1	1	2	1	2	1	2	2	1	1	1	1	1	0	2	1	1	1	1	1	4	4	3	3
IL20	1	207039153	207042568	13	0	1	1	1	0	1	1	1	1	1	1	0	0	0	0	0	0	0	0	1	0	1	1	2	1	2	1	2	2	1	1	1	1	1	0	2	1	1	1	1	1	4	4	3	3
IL24	1	207070787	207077484	13	0	1	1	1	0	1	1	1	1	1	1	0	0	0	0	0	0	0	0	1	0	1	1	2	1	2	1	2	2	1	1	1	1	1	0	2	1	1	1	1	1	4	4	3	3
FAIM3	1	207076630	207095378	13	0	1	1	1	0	1	1	1	1	1	1	0	0	0	0	0	0	0	0	1	0	1	1	2	1	2	1	2	2	1	1	1	1	1	0	2	1	1	1	1	1	4	4	3	3
PIGR	1	207101866	207119811	13	0	1	1	1	0	1	1	1	1	1	1	0	0	0	0	0	0	0	0	1	0	1	1	2	1	2	1	2	2	1	1	1	1	1	0	2	1	1	1	1	1	4	4	3	3
FCAMR	1	207131311	207143970	13	0	1	1	1	0	1	1	1	1	1	1	0	0	0	0	0	0	0	0	1	0	1	1	2	1	2	1	2	2	1	1	1	1	1	0	2	1	1	1	1	1	4	4	3	3
C1orf116	1	207191865	207206101	13	0	1	1	1	0	1	1	1	1	1	1	0	0	0	0	0	0	0	0	1	0	1	1	2	1	2	1	2	2	1	1	1	1	1	0	2	1	1	1	1	1	4	4	3	3
YOD1	1	207217193	207226325	13	0	1	1	1	0	1	1	1	1	1	1	0	0	0	0	0	0	0	0	1	0	1	1	2	1	2	1	2	2	1	1	1	1	1	0	2	1	1	1	1	1	4	4	3	3
PFKFB2	1	207226619	207254368	13	0	1	1	1	0	1	1	1	1	1	1	0	0	0	0	0	0	0	0	1	0	1	1	2	1	2	1	2	2	1	1	1	1	1	0	2	1	1	1	1	1	4	4	3	3
C4BPB	1	207262211	207273337	13	0	1	1	1	0	1	1	1	1	1	1	0	0	0	0	0	0	0	0	1	0	1	1	2	1	2	1	2	2	1	1	1	1	1	0	2	1	1	1	1	1	4	4	3	3
C4BPA	1	207277606	207318317	13	0	1	1	1	0	1	1	1	1	1	1	0	0	0	0	0	0	0	0	1	0	1	1	2	1	2	1	2	2	1	1	1	1	1	0	4	1	1	1	1	1	4	4	3	3
CD55	1	207494816	207534311	13	0	1	1	1	0	1	1	1	1	1	1	0	0	0	0	0	0	0	0	1	0	1	1	2	1	2	1	2	2	1	1	1	1	1	0	4	1	1	1	1	1	4	4	3	3
CR2	1	207627644	207663240	13	0	1	1	1	0	1	1	1	1	1	1	0	0	0	0	0	0	0	0	1	0	1	1	2	1	2	1	2	2	1	1	1	1	1	0	4	1	1	1	1	1	4	4	3	3
CR1	1	207669472	207815110	13	0	1	1	1	0	1	1	1	1	1	1	0	0	0	0	0	0	0	0	1	0	1	1	2	1	2	1	2	2	1	1	1	1	1	0	4	1	1	1	1	1	2	4	3	2
CR1L	1	207818457	207897036	13	0	1	1	1	0	1	1	1	1	1	1	0	0	0	0	0	0	0	0	1	0	1	1	2	1	2	1	2	2	1	1	1	1	1	0	4	1	1	1	1	1	2	2	3	2
CD46	1	207925382	207968861	13	0	1	1	1	0	1	1	1	1	1	1	0	0	0	0	0	0	0	0	1	0	1	1	2	1	2	1	2	2	1	1	1	1	1	0	4	1	1	1	1	1	2	2	3	2
MIR29C	1	207975196	207975284	13	0	1	1	1	0	1	1	1	1	1	1	0	0	0	0	0	0	0	0	1	0	1	1	2	1	2	1	2	2	1	1	1	1	1	0	4	1	1	1	1	1	2	2	3	2
MIR29B2	1	207975787	207975868	13	0	1	1	1	0	1	1	1	1	1	1	0	0	0	0	0	0	0	0	1	0	1	1	2	1	2	1	2	2	1	1	1	1	1	0	4	1	1	1	1	1	2	2	3	2
LOC148696	1	207991723	207995941	13	0	1	1	1	0	1	1	1	1	1	1	0	0	0	0	0	0	0	0	1	0	1	1	2	1	2	1	2	2	1	1	1	1	1	0	4	1	1	1	1	1	2	2	3	2
CD34	1	208059882	208084683	13	0	1	1	1	0	1	1	1	1	1	1	0	0	0	0	0	0	0	0	1	0	1	1	2	1	2	1	2	2	1	1	1	1	1	0	4	1	1	1	1	1	2	2	3	2
PLXNA2	1	208195587	208417665	13	0	1	1	1	0	1	1	1	1	1	1	0	0	0	0	0	0	0	0	1	0	1	1	2	1	2	1	2	2	1	1	1	1	1	0	4	1	1	1	1	1	2	2	3	2
MIR205HG	1	209602167	209605892	13	0	1	1	1	0	1	1	1	1	1	1	0	0	0	0	0	0	0	0	1	0	1	1	2	1	2	1	2	2	1	1	1	1	1	0	4	1	1	1	1	1	2	2	3	2
MIR205	1	209605477	209605587	13	0	1	1	1	0	1	1	1	1	1	1	0	0	0	0	0	0	0	0	1	0	1	1	2	1	2	1	2	2	1	1	1	1	1	0	4	1	1	1	1	1	2	2	3	2
CAMK1G	1	209757044	209787284	13	0	1	1	1	0	1	1	1	1	1	1	0	0	0	0	0	0	0	0	1	0	1	1	2	1	2	1	2	2	1	1	1	1	1	0	4	1	1	1	1	1	2	2	3	2
LAMB3	1	209788217	209825820	13	0	1	1	1	0	1	1	1	1	1	1	0	0	0	0	0	0	0	0	1	0	1	1	2	1	2	1	2	2	1	1	1	1	1	0	4	1	1	1	1	1	2	2	3	2
MIR4260	1	209796788	209796855	13	0	1	1	1	0	1	1	1	1	1	1	0	0	0	0	0	0	0	0	1	0	1	1	2	1	2	1	2	2	1	1	1	1	1	0	4	1	1	1	1	1	2	2	3	2
G0S2	1	209848669	209849735	13	0	1	1	1	0	1	1	1	1	1	1	0	0	0	0	0	0	0	0	1	0	1	1	2	1	2	1	2	2	1	1	1	1	1	0	4	1	1	1	1	1	2	2	3	2
HSD11B1	1	209859524	209908295	13	0	1	1	1	0	1	1	1	1	1	1	0	0	0	0	0	0	0	0	1	0	1	1	2	1	2	1	2	2	1	1	1	1	1	0	4	1	1	1	1	1	2	2	3	2
TRAF3IP3	1	209929376	209955668	13	0	1	1	1	0	1	1	1	1	1	1	0	0	0	0	0	0	0	0	1	0	1	1	2	1	2	1	2	2	1	1	1	1	1	0	4	1	1	1	1	1	2	2	3	2
C1orf74	1	209955661	209957890	13	0	1	1	1	0	1	1	1	1	1	1	0	0	0	0	0	0	0	0	1	0	1	1	2	1	2	1	2	2	1	1	1	1	1	0	4	1	1	1	1	1	2	2	3	2
IRF6	1	209958967	209979520	13	0	1	1	1	0	1	1	1	1	1	1	0	0	0	0	0	0	0	0	1	0	1	1	2	1	2	1	2	2	1	1	1	1	1	0	4	1	1	1	1	1	2	2	3	2
DIEXF	1	210001311	210030910	13	0	1	1	1	0	1	1	1	1	1	1	0	0	0	0	0	0	0	0	1	0	1	1	2	1	2	1	2	2	1	1	1	1	1	0	4	1	1	1	1	1	2	2	3	2
SYT14	1	210111518	210337633	13	0	1	1	1	0	1	1	1	1	1	1	0	0	0	0	0	0	0	0	1	0	1	1	2	1	2	1	2	2	1	1	1	1	1	0	2	1	1	1	1	1	2	2	3	2
SERTAD4-AS1	1	210404803	210407466	13	0	1	1	1	0	1	1	1	1	1	1	0	0	0	0	0	0	0	0	1	0	1	1	2	1	2	1	2	2	1	1	1	1	1	0	2	1	1	1	1	1	2	2	3	2
SERTAD4	1	210406194	210416440	13	0	1	1	1	0	1	1	1	1	1	1	0	0	0	0	0	0	0	0	1	0	1	1	2	1	2	1	2	2	1	1	1	1	1	0	2	1	1	1	1	1	2	2	3	2
HHAT	1	210501595	210849638	13	0	1	1	1	0	1	1	1	1	1	1	0	0	0	0	0	0	0	0	1	0	1	1	2	1	2	1	2	2	1	1	1	1	1	0	2	1	1	1	1	1	2	2	3	2
KCNH1	1	210851656	211307457	13	0	1	1	1	0	1	1	1	1	1	1	0	0	0	0	0	0	0	0	1	0	1	1	2	1	2	1	2	2	1	1	1	1	1	0	2	1	1	1	1	1	2	2	3	2
RCOR3	1	211432707	211489725	13	0	1	1	1	0	1	1	1	1	1	1	0	0	0	0	0	0	0	0	1	0	0	1	2	1	2	1	2	2	1	1	1	1	1	0	1	1	1	1	1	1	2	2	3	2
TRAF5	1	211499956	211548286	13	0	1	1	1	0	1	1	1	1	1	1	0	0	0	0	0	0	0	0	1	0	0	1	2	1	2	1	2	2	1	1	1	1	1	0	1	1	1	1	1	1	2	2	3	2
LINC00467	1	211556096	211605877	13	0	1	1	1	0	1	1	1	1	1	1	0	0	0	0	0	0	0	0	1	0	0	1	2	1	2	1	2	2	1	1	1	1	1	0	1	1	1	1	1	1	2	2	3	2
RD3	1	211649863	211666259	13	0	1	1	1	0	1	1	1	1	1	1	0	0	0	0	0	0	0	0	1	0	0	1	2	1	2	1	2	2	1	1	1	1	1	0	1	1	1	1	1	1	2	2	3	2
SLC30A1	1	211748380	211752099	13	0	1	1	1	0	1	1	1	1	1	1	0	0	0	0	0	0	0	0	1	0	0	1	2	1	2	1	2	2	1	1	1	1	1	0	1	1	1	1	1	1	2	2	3	2
NEK2	1	211831598	211848972	13	0	1	1	1	0	1	1	1	1	1	1	0	0	0	0	0	0	0	0	1	0	0	1	2	1	2	1	2	2	1	1	1	1	1	0	1	1	1	1	1	1	2	2	3	2
LPGAT1	1	211916798	212004114	13	0	1	1	1	0	1	1	1	1	1	1	0	0	0	0	0	0	0	0	1	0	0	1	2	1	2	1	2	2	1	1	1	1	1	0	1	1	1	1	1	1	2	2	3	2
INTS7	1	212113740	212209002	13	0	1	1	1	0	1	1	1	1	1	1	0	0	0	0	0	0	0	0	1	0	0	1	2	1	2	1	1	0	1	1	1	1	1	0	1	1	1	1	1	1	2	2	3	2
DTL	1	212208894	212278348	13	0	1	1	1	0	1	1	1	1	1	1	0	0	0	0	0	0	0	0	1	0	0	1	2	1	2	1	1	0	1	1	1	1	1	0	1	1	1	1	1	1	2	2	3	2
MIR3122	1	212250954	212251027	13	0	1	1	1	0	1	1	1	1	1	1	0	0	0	0	0	0	0	0	1	0	0	1	2	1	2	1	1	0	1	1	1	1	1	0	1	1	1	1	1	1	2	2	3	2
PPP2R5A	1	212458878	212535205	13	0	1	1	1	0	1	1	1	1	1	1	0	0	0	0	0	0	0	0	1	0	0	1	2	1	2	1	1	0	1	1	1	1	1	0	1	1	1	1	1	1	2	2	3	2
SNORA16B	1	212526159	212526292	13	0	1	1	1	0	1	1	1	1	1	1	0	0	0	0	0	0	0	0	1	0	0	1	2	1	2	1	1	0	1	1	1	1	1	0	1	1	1	1	1	1	2	2	3	2
TMEM206	1	212537815	212588267	13	0	1	1	1	0	1	1	1	1	1	1	0	0	0	0	0	0	0	0	1	0	0	1	2	1	2	1	1	0	1	1	1	1	1	0	1	1	1	1	1	1	2	2	3	2
NENF	1	212606228	212619721	13	0	1	1	1	0	1	1	1	1	1	1	0	0	0	0	0	0	0	0	1	0	0	1	2	1	2	1	1	0	1	1	1	1	1	0	1	1	1	1	1	1	2	2	3	2
ATF3	1	212738675	212794119	13	0	1	1	1	0	1	1	1	1	1	1	0	0	0	0	0	0	0	0	1	0	0	1	2	1	2	1	1	0	1	1	1	1	1	0	1	1	1	1	1	1	2	2	3	2
FAM71A	1	212797788	212800120	13	0	1	1	1	0	1	1	1	1	1	1	0	0	0	0	0	0	0	0	1	0	0	1	2	1	2	1	1	0	1	1	1	1	1	0	1	1	1	1	1	1	2	2	3	2
BATF3	1	212859758	212873327	13	0	1	1	1	0	1	1	1	1	1	1	0	0	0	0	0	0	0	0	1	0	0	1	2	1	2	1	1	0	1	1	1	1	1	0	1	1	1	1	1	1	2	2	3	2
NSL1	1	212899494	212965139	13	0	1	1	1	0	1	1	1	1	1	1	0	0	0	0	0	0	0	0	1	0	0	1	2	1	2	1	1	0	1	1	1	1	1	0	1	1	1	1	1	1	2	2	3	2
TATDN3	1	212965169	212990167	13	0	1	1	1	0	1	1	1	1	1	1	0	0	0	0	0	0	0	0	1	0	0	1	2	1	2	1	1	0	1	1	1	1	1	0	1	1	1	1	1	1	2	2	3	2
SPATA45	1	213003484	213020991	13	0	1	1	1	0	1	1	1	1	1	1	0	0	0	0	0	0	0	0	1	0	0	1	2	1	2	1	1	0	1	1	1	1	1	0	2	1	1	1	1	1	2	2	3	2
FLVCR1-AS1	1	213029945	213031480	13	0	1	1	1	0	1	1	1	1	1	1	0	0	0	0	0	0	0	0	1	0	0	1	2	1	2	1	1	0	1	1	1	1	1	0	2	1	1	1	1	1	2	2	3	2
FLVCR1	1	213031596	213072705	13	0	1	1	1	0	1	1	1	1	1	1	0	0	0	0	0	0	0	0	1	0	0	1	2	1	2	1	1	0	1	1	1	1	1	0	2	1	1	1	1	1	2	2	3	2
VASH2	1	213123861	213164927	13	0	1	1	1	0	1	1	1	1	1	1	0	0	0	0	0	0	0	0	1	0	0	1	2	1	2	1	1	0	1	1	1	1	1	0	2	1	1	1	1	1	2	2	3	2
ANGEL2	1	213165523	213189217	13	0	1	1	1	0	1	1	1	1	1	1	0	0	0	0	0	0	0	0	1	0	0	1	2	1	2	1	1	0	1	1	1	1	1	0	2	1	1	1	1	1	2	2	3	2
RPS6KC1	1	213224574	213446808	13	0	1	1	1	0	1	1	1	1	1	1	0	0	0	0	0	0	0	0	1	0	1	1	2	1	2	1	1	0	1	1	1	1	1	0	2	1	1	1	1	1	2	2	3	2
LINC00538	1	214098091	214099996	13	0	1	1	1	0	1	1	1	1	1	2	0	0	0	0	0	0	0	0	1	0	1	1	2	1	2	1	1	0	1	1	1	1	1	0	2	1	1	1	1	1	2	2	3	2
PROX1	1	214161277	214214847	13	0	1	1	1	0	1	1	1	1	1	2	0	0	0	0	0	0	0	0	1	0	1	1	2	1	2	1	1	0	1	1	1	1	1	0	2	1	1	1	1	1	2	2	3	2
SMYD2	1	214454564	214510477	13	0	1	1	1	0	1	1	1	1	1	2	0	0	0	0	0	0	0	0	1	0	1	1	2	1	2	1	1	0	1	1	1	1	1	0	2	1	1	1	1	1	2	2	3	2
PTPN14	1	214522038	214725024	13	0	1	1	1	0	1	1	1	1	1	2	0	0	0	0	0	0	0	0	1	0	1	1	2	1	2	1	1	0	1	1	1	1	1	0	2	1	1	1	1	1	2	2	3	2
CENPF	1	214776531	214837914	13	0	1	1	1	0	1	1	1	1	1	2	0	0	0	0	0	0	0	0	1	0	1	1	2	1	2	1	1	0	1	1	1	1	1	0	2	1	1	1	1	1	2	2	3	3
KCNK2	1	215178884	215410436	13	0	1	1	1	0	1	1	1	2	2	2	0	0	0	0	0	0	0	0	1	0	1	1	2	1	2	1	1	0	1	1	1	1	1	0	4	2	1	1	1	1	3	3	3	3
KCTD3	1	215740734	215795149	13	0	1	1	1	0	1	1	1	2	2	2	0	0	0	0	0	0	0	0	1	0	1	1	2	1	2	1	1	0	1	1	1	1	1	0	4	2	1	1	1	1	3	3	3	3
USH2A	1	215796235	216596738	13	0	1	1	1	0	1	1	1	2	2	2	0	0	0	0	0	0	0	0	1	0	1	1	2	1	2	1	1	0	1	1	1	1	1	0	3	2	1	1	1	1	3	3	3	3
ESRRG	1	216676587	217311097	13	0	1	1	1	0	1	1	2	2	2	2	0	0	0	0	0	0	0	0	1	0	1	1	2	1	2	1	1	0	1	1	1	1	1	0	3	2	1	1	1	1	3	3	3	3
GPATCH2	1	217600334	217804444	13	0	1	1	1	0	1	1	2	2	2	2	0	0	0	0	0	0	0	0	1	0	1	1	2	1	2	1	1	0	1	1	1	1	1	0	3	1	1	1	1	1	3	3	3	3
SPATA17	1	217804694	218040484	13	0	1	1	1	0	1	1	2	2	2	2	0	0	0	0	0	0	0	0	1	0	1	1	2	1	2	1	1	0	1	1	1	1	1	0	3	1	1	1	1	1	3	3	3	3
SPATA17-AS1	1	217954539	217958462	13	0	1	1	1	0	1	1	2	2	2	2	0	0	0	0	0	0	0	0	1	0	1	1	2	1	2	1	1	0	1	1	1	1	1	0	3	1	1	1	1	1	3	3	3	3
LINC00210	1	218066241	218094146	13	0	1	1	1	0	1	1	2	2	2	2	0	0	0	0	0	0	0	0	1	0	1	1	2	1	2	1	1	0	1	1	1	1	1	0	3	1	1	1	1	1	3	3	3	3
LOC101929631	1	218216846	218232482	13	0	1	1	1	0	1	1	2	2	2	2	0	0	0	0	0	0	0	0	1	0	1	1	2	1	2	1	1	0	1	1	1	1	1	0	1	1	1	1	1	1	3	3	3	3
RRP15	1	218458628	218511325	13	0	1	1	1	0	1	1	2	2	2	2	0	0	0	0	0	0	0	0	1	0	1	1	2	1	2	1	1	0	1	1	1	1	1	0	1	1	1	1	1	1	3	3	3	3
TGFB2-AS1	1	218517537	218519020	13	0	1	1	1	0	1	1	2	2	2	2	0	0	0	0	0	0	0	0	1	0	1	1	2	1	2	1	1	0	1	1	1	1	1	0	1	1	1	1	1	1	3	3	3	3
TGFB2	1	218518675	218617961	13	0	1	1	1	0	1	1	2	2	2	2	0	0	0	0	0	0	0	0	1	0	1	1	2	1	2	1	1	0	1	1	1	1	1	0	1	1	1	1	1	1	3	3	3	3
TGFB2-OT1	1	218615967	218617337	13	0	1	1	1	0	1	1	2	2	2	2	0	0	0	0	0	0	0	0	1	0	1	1	2	1	2	1	1	0	1	1	1	1	1	0	1	1	1	1	1	1	3	3	3	3
LYPLAL1-AS1	1	219254316	219347130	13	0	1	1	1	0	1	1	2	2	2	2	0	0	0	0	0	0	0	0	1	0	1	1	2	1	2	1	1	0	1	1	1	1	1	0	1	1	1	1	1	1	3	3	3	3
LYPLAL1	1	219347172	219386207	13	0	1	1	1	0	1	1	2	2	2	2	0	0	0	0	0	0	0	0	1	0	1	1	2	1	2	1	1	0	1	1	1	1	1	0	1	1	1	1	1	1	3	3	3	3
RNU5F-1	1	220046618	220292777	13	0	1	1	1	0	1	1	2	2	2	2	0	0	0	0	0	0	0	0	1	0	1	1	2	1	2	1	1	0	1	1	1	1	1	0	3	1	1	1	1	1	3	3	3	3
EPRS	1	220141941	220220000	13	0	1	1	1	0	1	1	2	2	2	2	0	0	0	0	0	0	0	0	1	0	1	1	2	1	2	1	1	0	1	1	1	1	1	0	3	1	1	1	1	1	3	3	3	3
BPNT1	1	220230823	220263195	13	0	1	1	1	0	1	1	2	2	2	2	0	0	0	0	0	0	0	0	1	0	1	1	2	1	2	1	1	0	1	1	1	1	1	0	3	1	1	1	1	1	3	3	3	3
IARS2	1	220267454	220321383	13	0	1	1	1	0	1	1	2	2	2	2	0	0	0	0	0	0	0	0	1	0	1	1	2	1	2	1	1	0	1	1	1	1	1	0	3	1	1	1	1	1	3	3	3	3
MIR215	1	220291194	220291304	13	0	1	1	1	0	1	1	2	2	2	2	0	0	0	0	0	0	0	0	1	0	1	1	2	1	2	1	1	0	1	1	1	1	1	0	3	1	1	1	1	1	3	3	3	3
MIR194-1	1	220291498	220291583	13	0	1	1	1	0	1	1	2	2	2	2	0	0	0	0	0	0	0	0	1	0	1	1	2	1	2	1	1	0	1	1	1	1	1	0	3	1	1	1	1	1	3	3	3	3
RAB3GAP2	1	220321609	220445843	13	0	1	1	1	0	1	1	2	2	2	2	0	0	0	0	0	0	0	0	1	0	1	1	2	1	2	1	1	0	1	1	1	1	1	0	3	1	1	1	1	1	3	3	3	3
MIR664A	1	220373883	220373961	13	0	1	1	1	0	1	1	2	2	2	2	0	0	0	0	0	0	0	0	1	0	1	1	2	1	2	1	1	0	1	1	1	1	1	0	3	1	1	1	1	1	3	3	3	3
SNORA36B	1	220373887	220374018	13	0	1	1	1	0	1	1	2	2	2	2	0	0	0	0	0	0	0	0	1	0	1	1	2	1	2	1	1	0	1	1	1	1	1	0	3	1	1	1	1	1	3	3	3	3
AURKAPS1	1	220439520	220441057	13	0	1	1	1	0	1	1	2	2	2	2	0	0	0	0	0	0	0	0	1	0	1	1	2	1	2	1	1	0	1	1	1	1	1	0	3	1	1	1	1	1	3	3	3	3
MARK1	1	220701524	220837799	13	0	1	1	1	0	1	1	1	2	2	2	0	0	0	0	0	0	0	0	1	0	1	1	2	1	2	1	1	0	1	1	1	1	1	0	3	1	1	1	1	1	3	3	3	2
C1orf115	1	220863627	220872499	13	0	1	1	1	0	1	1	1	2	2	2	0	0	0	0	0	0	0	0	1	0	1	1	2	1	2	1	1	0	1	1	1	1	1	0	3	1	1	1	1	1	3	3	3	2
MARC2	1	220921675	220957596	13	0	1	1	1	0	1	1	1	2	2	2	0	0	0	0	0	0	0	0	1	0	1	1	2	1	2	1	1	0	1	1	1	1	1	0	3	1	1	1	1	1	3	3	3	2
MARC1	1	220960038	220987741	13	0	1	1	1	0	1	1	1	2	2	2	0	0	0	0	0	0	0	0	1	0	1	1	2	1	2	1	1	0	1	1	1	1	1	0	3	1	1	1	1	1	3	3	3	2
LINC01352	1	221002596	221005770	13	0	1	1	1	0	1	1	1	2	2	2	0	0	0	0	0	0	0	0	1	0	1	1	2	1	2	1	1	1	1	1	1	1	1	0	3	1	1	1	1	1	3	3	3	2
HLX-AS1	1	221006104	221053482	13	0	1	1	1	0	1	1	1	2	2	2	0	0	0	0	0	0	0	0	1	0	1	1	2	1	2	1	1	1	1	1	1	1	1	0	3	1	1	1	1	1	3	3	3	2
HLX	1	221052742	221058400	13	0	1	1	1	0	1	1	1	2	2	2	0	0	0	0	0	0	0	0	1	0	1	1	2	1	2	1	1	1	1	1	1	1	1	0	3	1	1	1	1	1	2	3	3	2
C1orf140	1	221503269	221509638	13	0	1	1	1	0	1	1	1	2	2	2	0	0	0	0	0	0	0	0	1	0	1	1	2	1	2	1	1	1	1	1	1	1	1	0	3	1	1	1	1	1	2	3	3	2
DUSP10	1	221874761	221915518	13	0	1	1	1	0	1	1	1	2	2	2	0	0	0	0	0	0	0	0	1	0	1	1	2	1	2	1	1	1	1	1	1	1	1	0	3	1	1	1	1	1	2	3	3	2
HHIPL2	1	222695601	222721444	13	0	1	1	1	0	1	1	1	2	2	2	0	0	0	0	0	0	0	0	1	0	1	1	2	1	2	1	1	1	1	1	1	1	1	0	1	1	1	1	1	1	2	3	3	2
TAF1A	1	222731243	222763275	13	0	1	1	1	0	1	1	1	2	2	2	0	0	0	0	0	0	0	0	1	0	1	1	2	1	2	1	1	1	1	1	1	1	1	0	1	1	1	1	1	1	2	3	3	2
TAF1A-AS1	1	222763261	222765975	13	0	1	1	1	0	1	1	1	2	2	2	0	0	0	0	0	0	0	0	1	0	1	1	2	1	2	1	1	1	1	1	1	1	1	0	1	1	1	1	1	1	2	3	3	2
MIA3	1	222791443	222841354	13	0	1	1	1	0	1	1	1	2	2	2	0	0	0	0	0	0	0	0	1	0	1	1	2	1	2	1	1	1	1	1	1	1	1	0	1	1	1	1	1	1	2	3	3	2
AIDA	1	222841354	222885864	13	0	1	1	1	0	1	1	1	2	2	2	0	0	0	0	0	0	0	0	1	0	1	1	2	1	2	1	1	1	1	1	1	1	1	0	1	1	1	1	1	1	2	3	3	2
BROX	1	222885894	222908538	13	0	1	1	1	0	1	1	1	2	2	2	0	0	0	0	0	0	0	0	1	0	1	1	2	1	2	1	1	1	1	1	1	1	1	0	1	1	1	1	1	1	2	3	3	2
FAM177B	1	222910557	222924002	13	0	1	1	1	0	1	1	1	2	2	2	0	0	0	0	0	0	0	0	1	0	1	1	2	1	2	1	1	1	1	1	1	1	1	0	1	1	1	1	1	1	2	3	3	2
DISP1	1	222988430	223179337	13	0	1	1	1	0	1	1	1	2	2	2	0	0	0	0	0	0	0	0	1	0	1	1	2	1	2	1	1	1	1	1	1	1	1	0	1	1	1	1	1	1	2	3	3	2
TLR5	1	223282747	223316624	13	0	1	1	1	0	1	1	1	2	2	2	0	0	0	0	0	0	0	0	1	0	1	1	2	1	2	1	1	1	1	1	1	1	1	0	1	1	1	1	1	1	2	3	3	2
SUSD4	1	223394160	223537544	13	0	1	1	1	0	1	1	1	2	2	2	0	0	0	0	0	0	0	0	1	0	1	1	2	1	2	1	1	1	1	1	1	1	1	0	1	1	1	1	1	1	2	3	3	2
CCDC185	1	223566714	223568812	13	0	1	1	1	0	1	1	1	2	2	2	0	0	0	0	0	0	0	0	1	0	1	1	2	1	2	1	1	1	1	1	1	1	1	0	1	1	1	1	1	1	2	3	3	2
CAPN8	1	223714971	223853436	13	0	1	1	1	0	1	1	1	2	2	2	0	0	0	0	0	0	0	0	1	0	1	1	2	1	2	1	1	1	1	1	1	1	1	0	1	1	1	1	1	1	2	3	3	2
CAPN2	1	223889294	223963720	13	0	1	1	1	0	1	1	1	2	2	2	0	0	0	0	0	0	0	0	1	0	1	1	2	1	2	1	1	1	1	1	1	1	1	0	1	1	1	1	1	1	2	3	3	2
TP53BP2	1	223967594	224033674	13	0	1	1	1	0	1	1	1	2	2	2	0	0	0	0	0	0	0	0	1	0	1	1	2	1	2	1	1	1	1	1	1	1	1	0	1	1	1	1	1	1	2	3	3	2
FBXO28	1	224301788	224349749	13	0	1	1	1	0	1	1	1	2	2	2	0	0	0	0	0	0	0	0	1	0	1	1	2	1	2	1	1	1	1	1	1	1	1	0	1	1	1	1	1	1	2	3	3	2
DEGS1	1	224370909	224381142	13	0	1	1	1	0	1	1	1	2	2	2	0	0	0	0	0	0	0	0	1	0	1	1	2	1	2	1	1	1	1	1	1	1	1	0	1	1	1	1	1	1	2	3	3	2
LOC101927143	1	224396449	224400981	13	0	1	1	1	0	1	1	1	2	2	2	0	0	0	0	0	0	0	0	1	0	1	1	2	1	2	1	1	1	1	1	1	1	1	0	1	1	1	1	1	1	2	3	3	2
LOC101927164	1	224407314	224415745	13	0	1	1	1	0	1	1	1	2	2	2	0	0	0	0	0	0	0	0	1	0	1	1	2	1	2	1	1	1	1	1	1	1	1	0	1	1	1	1	1	1	2	3	3	2
NVL	1	224415035	224517891	13	0	1	1	1	0	1	1	1	2	2	2	0	0	0	0	0	0	0	0	1	0	1	1	2	1	2	1	1	1	1	1	1	1	1	0	1	1	1	1	1	1	2	3	3	2
MIR320B2	1	224444705	224444843	13	0	1	1	1	0	1	1	1	2	2	2	0	0	0	0	0	0	0	0	1	0	1	1	2	1	2	1	1	1	1	1	1	1	1	0	1	1	1	1	1	1	2	3	3	2
CNIH4	1	224544512	224567153	13	0	1	1	1	0	1	1	1	2	2	2	0	0	0	0	0	0	0	0	1	0	1	1	2	1	2	1	1	1	1	1	1	1	1	0	1	1	1	1	1	1	2	3	3	2
WDR26	1	224572844	224622001	13	0	1	1	1	0	1	1	1	2	2	2	0	0	0	0	0	0	0	0	1	0	1	1	2	1	2	1	1	1	1	1	1	1	1	0	1	1	1	1	1	1	2	3	3	2
MIR4742	1	224585928	224586013	13	0	1	1	1	0	1	1	1	2	2	2	0	0	0	0	0	0	0	0	1	0	1	1	2	1	2	1	1	1	1	1	1	1	1	0	1	1	1	1	1	1	2	3	3	2
CNIH3	1	224804178	224928249	13	0	1	1	1	0	1	1	1	2	2	2	0	0	0	0	0	0	0	0	1	0	1	1	2	1	2	1	1	1	1	1	1	1	1	0	1	1	1	1	1	1	2	3	3	2
DNAH14	1	225117355	225586996	13	0	1	1	1	0	1	1	1	2	2	2	0	0	0	0	0	0	0	0	1	0	1	1	2	1	2	1	1	1	1	1	1	1	1	0	1	1	1	1	1	1	2	3	3	2
LBR	1	225589203	225616557	13	0	1	1	1	0	1	1	1	2	2	2	0	0	0	0	0	0	0	0	1	0	1	1	2	1	2	1	1	1	1	1	1	1	1	0	1	1	1	1	1	1	2	3	3	2
ENAH	1	225674533	225840845	13	0	1	1	1	0	1	1	1	2	2	2	0	0	0	0	0	0	0	0	1	0	1	1	2	1	2	1	1	1	1	1	1	1	1	0	1	1	1	1	1	1	2	3	3	2
SRP9	1	225965514	225978168	13	0	1	1	1	0	1	1	1	2	2	2	0	0	0	0	0	0	0	0	1	0	1	1	2	1	2	1	1	1	1	1	1	1	1	0	1	1	1	1	1	1	2	3	3	2
EPHX1	1	225997775	226033262	13	0	1	1	1	0	1	1	1	2	2	2	0	0	0	0	0	0	0	0	1	0	1	1	2	1	2	1	1	1	1	1	1	1	1	0	1	1	1	1	1	1	2	3	3	2
TMEM63A	1	226033232	226070420	13	0	1	1	1	0	1	1	1	2	2	2	0	0	0	0	0	0	0	0	1	0	1	1	2	1	2	1	1	1	1	1	1	1	1	0	1	1	1	1	1	1	2	3	3	2
LEFTY1	1	226073981	226076846	13	0	1	1	1	0	1	1	1	2	2	2	0	0	0	0	0	0	0	0	1	0	1	1	2	1	2	1	1	1	1	1	1	1	1	0	1	1	1	1	1	1	2	3	3	2
PYCR2	1	226107576	226112040	13	0	1	1	1	0	1	1	1	2	2	2	0	0	0	0	0	0	0	0	1	0	1	1	2	1	2	1	1	1	1	1	1	1	1	0	1	1	1	1	1	1	2	3	3	2
MIR6741	1	226109779	226109842	13	0	1	1	1	0	1	1	1	2	2	2	0	0	0	0	0	0	0	0	1	0	1	1	2	1	2	1	1	1	1	1	1	1	1	0	1	1	1	1	1	1	2	3	3	2
LEFTY2	1	226124297	226129083	13	0	1	1	1	0	1	1	1	2	2	2	0	0	0	0	0	0	0	0	1	0	1	1	2	1	2	1	1	1	1	1	1	1	1	0	1	1	1	1	1	1	2	3	3	2
SDE2	1	226170402	226187066	13	0	1	1	1	0	1	1	1	2	2	2	0	0	0	0	0	0	0	0	1	0	1	1	2	1	2	1	1	1	1	1	1	1	1	0	1	1	1	1	1	1	2	3	3	2
H3F3A	1	226250407	226259703	13	0	1	1	1	0	1	1	1	2	2	2	0	0	0	0	0	0	0	0	1	0	1	1	2	1	2	1	1	1	1	1	1	1	1	0	1	1	1	1	1	1	2	3	3	2
H3F3AP4	1	226250427	226259703	13	0	1	1	1	0	1	1	1	2	2	2	0	0	0	0	0	0	0	0	1	0	1	1	2	1	2	1	1	1	1	1	1	1	1	0	1	1	1	1	1	1	2	3	3	2
ACBD3	1	226332379	226374423	13	0	1	1	1	0	1	1	1	2	2	2	0	0	0	0	0	0	0	0	1	0	1	1	2	1	2	1	1	1	1	1	1	1	1	0	1	1	1	1	1	1	2	3	3	2
MIXL1	1	226411318	226414756	13	0	1	1	1	0	1	1	1	2	2	2	0	0	0	0	0	0	0	0	1	0	1	1	2	1	2	1	1	1	1	1	1	1	1	0	1	1	1	1	1	1	2	3	3	2
LIN9	1	226418849	226497449	13	0	1	1	1	0	1	1	1	2	2	2	0	0	0	0	0	0	0	0	1	0	1	1	2	1	2	1	1	1	1	1	1	1	1	0	1	1	1	1	1	1	2	3	3	2
PARP1	1	226548391	226595801	13	0	1	1	1	0	1	1	1	2	2	2	0	0	0	0	0	0	0	0	1	0	1	1	2	1	2	1	1	1	1	1	1	1	1	0	1	1	1	1	1	1	2	3	3	2
C1orf95	1	226736500	226796915	13	0	1	1	1	0	1	1	1	2	2	2	0	0	0	0	0	0	0	0	1	0	1	1	2	1	2	1	1	1	1	1	1	1	1	0	1	1	1	1	1	1	2	3	3	2
ITPKB	1	226819390	226926876	13	0	1	1	1	0	1	1	1	2	2	2	0	0	0	0	0	0	0	0	1	0	1	1	2	1	2	1	1	1	1	1	1	1	1	0	1	1	1	1	1	1	2	3	3	2
ITPKB-IT1	1	226843780	226862769	13	0	1	1	1	0	1	1	1	2	2	2	0	0	0	0	0	0	0	0	1	0	1	1	2	1	2	1	1	1	1	1	1	1	1	0	1	1	1	1	1	1	2	3	3	2
PSEN2	1	227058272	227083804	13	0	1	1	1	0	1	1	1	2	2	2	0	0	0	0	0	0	0	0	1	0	1	1	2	1	2	1	1	1	1	1	1	1	1	0	1	1	1	1	1	1	2	3	3	2
ADCK3	1	227127937	227175246	13	0	1	1	1	0	1	1	1	2	2	2	0	0	0	0	0	0	0	0	1	0	1	1	2	1	2	1	1	1	1	1	1	1	1	0	1	1	1	1	1	1	2	3	3	2
CDC42BPA	1	227177565	227505826	13	0	1	1	1	0	1	1	1	2	2	2	0	0	0	0	0	0	0	0	1	0	1	1	2	1	2	1	1	1	1	1	1	1	1	0	1	1	1	1	1	1	2	3	3	2
ZNF678	1	227751219	227865144	13	0	1	1	1	0	1	1	1	2	2	2	0	0	0	0	0	0	0	0	1	0	1	1	2	1	2	1	1	1	1	1	1	1	1	0	1	1	1	1	1	1	2	3	3	2
ZNF847P	1	227884732	227885408	13	0	1	1	1	0	1	1	1	2	2	2	0	0	0	0	0	0	0	0	1	0	1	1	2	1	2	1	1	1	1	1	1	1	1	0	1	1	1	1	1	1	2	3	3	2
LOC100130093	1	227916239	227922055	13	0	1	1	1	0	1	1	1	2	2	2	0	0	0	0	0	0	0	0	1	0	1	1	2	1	2	1	1	1	1	1	1	1	1	0	1	1	1	1	1	1	2	3	3	2
JMJD4	1	227918889	227923112	13	0	1	1	1	0	1	1	1	2	2	2	0	0	0	0	0	0	0	0	1	0	1	1	2	1	2	1	1	1	1	1	1	1	1	0	1	1	1	1	1	1	2	3	3	2
SNAP47	1	227922696	227968932	13	0	1	1	1	0	1	1	1	2	2	2	0	0	0	0	0	0	0	0	1	0	1	1	2	1	2	1	1	1	1	1	1	1	1	0	1	1	1	1	1	1	2	3	3	2
PRSS38	1	228003417	228034171	13	0	1	1	1	0	1	1	1	2	2	2	0	0	0	0	0	0	0	0	1	0	1	1	2	1	2	1	1	1	1	1	1	1	1	0	1	1	1	1	1	1	2	3	3	2
LYST	1	235824330	236047008	13	0	1	1	1	0	1	1	1	2	2	2	0	0	0	0	0	0	0	0	1	0	0	1	2	1	2	0	1	2	1	1	1	1	1	0	1	1	1	1	1	1	2	3	3	2
MIR1537	1	236016299	236016360	13	0	1	1	1	0	1	1	1	2	2	2	0	0	0	0	0	0	0	0	1	0	0	1	2	1	2	0	1	2	1	1	1	1	1	0	1	1	1	1	1	1	2	3	3	2
NID1	1	236139131	236228481	13	0	1	1	1	0	1	1	1	2	2	2	0	0	0	0	0	0	0	0	1	0	0	1	2	1	2	0	1	2	1	1	1	1	1	0	1	1	1	1	2	1	2	3	3	2
GPR137B	1	236305831	236372209	13	0	1	1	1	0	1	1	1	2	2	2	0	0	0	0	0	0	0	0	1	0	0	1	2	1	2	0	1	2	1	1	1	1	1	0	1	1	1	1	2	1	2	3	3	2
ERO1LB	1	236378421	236445339	13	0	1	1	1	0	1	1	1	2	2	2	0	0	0	0	0	0	0	0	1	0	0	1	2	1	2	0	2	2	1	1	1	1	1	0	1	1	1	1	2	1	2	3	3	2
EDARADD	1	236557679	236648008	13	0	1	1	1	0	1	1	1	2	2	2	0	0	0	0	0	0	0	0	1	0	0	1	2	1	2	0	2	2	1	1	1	1	1	0	4	1	1	1	2	1	2	3	3	2
LGALS8	1	236681513	236716279	13	0	1	1	1	0	1	1	1	2	2	2	0	0	0	0	0	0	0	0	1	0	0	1	2	1	2	0	2	2	1	1	1	1	1	0	4	1	1	1	2	1	2	3	3	2
LGALS8-AS1	1	236686368	236687808	13	0	1	1	1	0	1	1	1	2	2	2	0	0	0	0	0	0	0	0	1	0	0	1	2	1	2	0	2	2	1	1	1	1	1	0	4	1	1	1	2	1	2	3	3	2
HEATR1	1	236712304	236767841	13	0	1	1	1	0	1	1	1	2	2	2	0	0	0	0	0	0	0	0	1	0	0	1	2	1	2	0	2	2	1	1	1	1	1	0	4	1	1	1	2	1	2	3	3	2
ACTN2	1	236849753	236927927	13	0	1	1	1	0	1	1	1	2	2	2	0	0	0	0	0	0	0	0	1	0	0	1	2	1	2	0	2	2	1	1	1	1	1	0	4	1	1	1	2	1	2	3	3	2
MTR	1	236958580	237067281	13	0	1	1	1	0	1	1	1	2	2	2	0	0	0	0	0	0	0	0	1	0	0	1	2	1	2	0	2	2	1	1	1	1	1	0	4	1	1	1	2	1	2	3	3	2
MT1HL1	1	237167402	237167718	13	0	1	1	1	0	1	1	1	2	2	2	0	0	0	0	0	0	0	0	1	0	0	1	2	1	2	0	2	2	1	1	1	1	1	0	4	1	1	1	2	1	2	3	3	2
RYR2	1	237205701	237997288	13	0	1	1	1	0	1	1	1	2	2	2	0	0	0	0	0	0	0	0	1	0	0	1	2	1	3	1	2	2	1	1	1	1	1	0	5	2	2	1	2	1	3	3	3	2
LOC100130331	1	238025474	238091619	13	0	1	1	1	0	1	1	1	2	2	2	0	0	0	0	0	0	0	0	1	0	1	1	2	1	3	1	2	2	1	2	1	1	1	0	5	2	2	1	2	1	3	3	3	2
ZP4	1	238041163	238054222	13	0	1	1	1	0	1	1	1	2	2	2	0	0	0	0	0	0	0	0	1	0	1	1	2	1	3	1	2	2	1	2	1	1	1	0	5	2	2	1	2	1	3	3	3	2
LINC01139	1	238643683	238649317	13	0	1	1	1	0	1	1	1	2	2	2	0	0	0	0	0	0	0	0	1	0	1	1	2	1	3	1	2	2	1	2	1	1	1	0	3	2	2	1	2	1	3	3	3	2
CHRM3	1	239792372	240072717	13	0	1	1	1	0	1	1	1	2	2	2	0	0	0	0	0	0	0	0	1	0	1	1	2	1	3	1	2	2	1	2	1	1	1	0	3	2	2	1	2	1	3	3	3	2
CHRM3-AS2	1	239870425	239882419	13	0	1	1	1	0	1	1	1	2	2	2	0	0	0	0	0	0	0	0	1	0	1	1	2	1	3	1	2	2	1	2	1	1	1	0	3	2	2	1	2	1	3	3	3	2
CHRM3-AS1	1	240061318	240063172	13	0	1	1	1	0	1	1	1	2	2	2	0	0	0	0	0	0	0	0	1	0	1	1	2	1	3	1	2	2	1	2	1	1	1	0	3	2	2	1	2	1	3	3	3	2
RPS7P5	1	240170823	240176560	13	0	1	1	1	0	1	1	1	2	2	2	0	0	0	0	0	0	0	0	1	0	1	1	2	1	3	1	2	2	1	2	1	1	1	0	3	2	2	1	2	1	3	3	3	2
FMN2	1	240255184	240638489	13	0	1	1	1	0	1	1	1	2	2	2	0	0	0	0	0	0	0	0	1	0	1	1	2	1	3	1	2	2	1	2	1	1	1	0	3	2	2	1	2	1	3	3	3	2
GREM2	1	240652872	240775462	13	0	1	1	1	0	1	1	1	2	2	2	0	0	0	0	0	0	0	0	1	0	1	1	2	1	3	1	2	2	1	2	1	1	1	0	5	2	2	1	2	1	3	3	3	2
RGS7	1	240938813	241520530	13	0	1	1	1	0	1	1	1	2	2	2	0	0	0	0	0	0	0	0	1	0	1	1	2	1	2	1	2	2	1	2	1	1	1	0	5	2	2	1	2	1	3	3	3	2
MIR3123	1	241295571	241295646	13	0	1	1	1	0	1	1	1	2	2	2	0	0	0	0	0	0	0	0	1	0	1	1	2	1	2	1	2	2	1	2	1	1	1	0	5	2	2	1	2	1	3	3	3	2
FH	1	241660856	241683085	13	0	1	1	1	0	1	1	1	2	2	2	0	0	0	0	0	0	0	0	1	0	1	1	2	1	2	1	2	2	1	1	1	1	1	0	5	2	2	1	2	1	3	3	3	2
KMO	1	241695433	241758949	13	0	1	1	1	0	1	1	1	2	2	2	0	0	0	0	0	0	0	0	1	0	1	1	2	1	2	1	2	2	1	1	1	1	1	0	5	2	2	1	2	1	3	3	3	2
OPN3	1	241756451	241803701	13	0	1	1	1	0	1	1	1	2	2	2	0	0	0	0	0	0	0	0	1	0	1	1	2	1	2	1	2	2	1	1	1	1	1	0	5	2	2	1	2	1	3	3	3	2
CHML	1	241792166	241799232	13	0	1	1	1	0	1	1	1	2	2	2	0	0	0	0	0	0	0	0	1	0	1	1	2	1	2	1	2	2	1	1	1	1	1	0	5	2	2	1	2	1	3	3	3	2
WDR64	1	241815579	241965434	13	0	1	1	1	0	1	1	1	2	2	2	0	0	0	0	0	0	0	0	1	0	1	1	2	1	2	1	2	2	1	1	1	1	1	0	5	2	2	1	2	1	3	3	3	2
EXO1	1	242011492	242053241	13	0	1	1	1	0	1	1	1	2	2	2	0	0	0	0	0	0	0	0	1	0	1	1	2	1	2	1	2	2	1	1	1	1	1	0	5	2	2	1	2	1	3	3	3	2
BECN1P1	1	242121068	242122364	13	0	1	1	1	0	1	1	1	2	2	2	0	0	0	0	0	0	0	0	1	0	1	1	2	1	2	1	2	2	1	1	1	1	1	0	5	2	2	1	2	1	3	3	3	2
MAP1LC3C	1	242158791	242162385	13	0	1	1	1	0	1	1	1	2	2	2	0	0	0	0	0	0	0	0	1	0	1	1	2	1	2	1	NA	2	1	1	1	1	1	0	5	2	2	1	2	1	3	3	3	2
PLD5	1	242251688	242687998	13	0	1	1	1	0	1	1	1	2	2	2	0	0	0	0	0	0	0	0	1	0	1	1	2	1	2	1	1	1	1	1	1	1	1	0	5	2	2	1	2	1	3	3	3	2
LINC01347	1	243219615	243265046	13	0	1	1	1	0	1	1	1	2	2	2	0	0	0	0	0	0	0	0	1	0	1	1	2	1	2	1	1	1	1	1	1	1	1	0	2	2	2	1	2	1	2	3	3	2
CEP170	1	243287729	243418708	13	0	1	1	1	0	1	1	1	2	2	2	0	0	0	0	0	0	0	0	1	0	1	1	2	1	2	1	1	1	1	1	1	1	1	0	2	2	2	1	2	1	2	3	3	2
SDCCAG8	1	243419306	243663393	13	0	1	1	1	0	1	1	1	2	2	2	0	0	0	0	0	0	0	0	1	0	1	1	2	1	2	1	1	1	1	1	1	1	1	0	2	2	2	1	2	1	2	3	3	2
MIR4677	1	243509477	243509557	13	0	1	1	1	0	1	1	1	2	2	2	0	0	0	0	0	0	0	0	1	0	1	1	2	1	2	1	1	1	1	1	1	1	1	0	2	2	2	1	2	1	2	3	3	2
AKT3	1	243651534	244006584	13	0	1	1	1	0	1	1	1	2	2	2	0	0	0	0	0	0	0	0	1	0	1	1	2	1	2	1	1	1	1	1	1	1	1	0	2	2	2	1	2	1	2	3	3	2
LOC339529	1	244080703	244210619	13	0	1	1	1	0	1	1	1	2	2	2	0	0	0	0	0	0	0	0	1	0	1	1	2	1	2	1	1	1	1	1	3	1	3	0	3	2	2	1	2	1	2	3	3	2
ZBTB18	1	244212240	244220780	13	0	1	1	1	0	1	1	1	2	2	2	0	0	0	0	0	0	0	0	1	0	1	1	2	1	2	1	1	1	1	1	0	1	0	0	3	2	2	1	2	1	2	3	3	2
C1orf100	1	244515936	244552388	13	0	1	1	1	0	1	1	1	2	2	2	0	0	0	0	0	0	0	0	1	0	1	1	2	1	2	1	1	1	1	1	0	1	0	0	3	2	2	1	2	1	2	3	3	2
ADSS	1	244571793	244615436	13	0	1	1	1	0	1	1	1	2	2	2	0	0	0	0	0	0	0	0	1	0	1	1	2	1	2	1	1	1	1	1	0	1	0	0	3	2	2	1	2	1	2	3	3	2
C1orf101	1	244624672	244803662	13	0	1	1	1	0	1	1	1	2	2	2	0	0	0	0	0	0	0	0	1	0	1	1	2	1	2	1	1	1	1	1	0	1	0	0	3	2	2	1	2	1	2	3	3	2
DESI2	1	244816349	244872336	13	0	1	1	1	0	1	1	1	2	2	2	0	0	0	0	0	0	0	0	1	0	1	1	2	1	2	1	1	1	1	1	0	1	0	0	3	2	2	1	2	1	2	3	3	2
COX20	1	244998638	245008359	13	0	1	1	1	0	1	1	1	2	2	2	0	0	0	0	0	0	0	0	1	0	1	1	2	1	2	1	1	1	1	1	0	1	0	0	3	2	2	1	2	1	2	3	3	2
HNRNPU-AS1	1	245003939	245010243	13	0	1	1	1	0	1	1	1	2	2	2	0	0	0	0	0	0	0	0	1	0	1	1	2	1	2	1	1	1	1	1	0	1	0	0	3	2	2	1	2	1	2	3	3	2
HNRNPU	1	245013601	245027827	13	0	1	1	1	0	1	1	1	2	2	2	0	0	0	0	0	0	0	0	1	0	1	1	2	1	2	1	1	1	1	1	0	1	0	0	3	2	2	1	2	1	2	3	3	2
LOC101928068	1	245128505	245134171	13	0	1	1	1	0	1	1	1	2	2	2	0	0	0	0	0	0	0	0	1	0	1	1	2	1	2	1	1	1	1	1	0	1	0	0	3	2	2	1	2	1	2	3	3	2
EFCAB2	1	245133630	245288530	13	0	1	1	1	0	1	1	1	2	2	2	0	0	0	0	0	0	0	0	1	0	1	1	2	1	2	1	1	1	1	1	0	1	0	0	3	2	2	1	2	1	2	3	3	2
KIF26B	1	245318286	245866428	13	0	1	1	1	0	1	1	1	2	2	2	0	0	0	0	0	0	0	0	1	0	1	1	2	1	2	1	1	1	1	1	0	1	0	0	3	2	2	1	2	1	2	2	3	2
SMYD3	1	245912641	246670644	13	0	1	1	1	0	1	1	1	2	2	2	0	0	0	0	0	0	0	0	1	0	1	1	2	1	2	1	1	1	1	2	1	1	1	0	6	2	2	1	2	1	3	3	3	3
LOC255654	1	246679340	246687589	13	0	1	1	1	0	1	1	1	2	2	2	0	0	0	0	0	0	0	0	1	0	1	1	2	1	2	1	1	1	1	1	1	1	1	0	6	2	2	1	2	1	3	3	3	3
TFB2M	1	246703862	246729565	13	0	1	1	1	0	1	1	1	2	2	2	0	0	0	0	0	0	0	0	1	0	1	1	2	1	2	1	1	1	1	1	1	1	1	0	6	2	2	1	2	1	3	3	3	3
CNST	1	246729638	246831884	13	0	1	1	1	0	1	1	1	2	2	2	0	0	0	0	0	0	0	0	1	0	1	1	2	1	2	1	1	1	1	1	1	1	1	0	3	2	2	1	2	1	3	3	3	3
SCCPDH	1	246887377	246931440	13	0	1	1	1	0	1	1	1	2	2	2	0	0	0	0	0	0	0	0	1	0	1	1	2	1	2	1	1	1	1	1	1	1	1	0	3	2	2	1	2	1	3	3	3	3
LINC01341	1	246952918	246954788	13	0	1	1	1	0	1	1	1	2	2	2	0	0	0	0	0	0	0	0	1	0	1	1	2	1	2	1	1	1	1	1	1	1	1	0	3	2	2	1	2	1	3	3	3	3
AHCTF1	1	247002401	247094726	13	0	1	1	1	0	1	1	1	2	2	2	0	0	0	0	0	0	0	0	1	0	1	1	2	1	2	1	1	1	1	1	1	1	1	0	3	2	2	1	2	1	3	3	3	3
ZNF670-ZNF695	1	247108848	247242115	13	0	1	1	1	0	1	1	1	2	2	2	0	0	0	0	0	0	0	0	1	0	1	1	2	1	2	1	1	1	1	1	1	1	1	0	3	2	2	1	2	1	3	3	3	3
ZNF695	1	247108848	247171395	13	0	1	1	1	0	1	1	1	2	2	2	0	0	0	0	0	0	0	0	1	0	1	1	2	1	2	1	1	1	1	1	1	1	1	0	3	2	2	1	2	1	3	3	3	3
ZNF670	1	247197939	247242115	13	0	1	1	1	0	1	1	1	2	2	2	0	0	0	0	0	0	0	0	1	0	1	1	2	1	2	1	1	1	1	1	1	1	1	0	3	2	2	1	2	1	3	3	3	3
ZNF669	1	247263263	247267674	13	0	1	1	1	0	1	1	1	2	2	2	0	0	0	0	0	0	0	0	1	0	1	1	2	1	2	1	1	1	1	1	1	1	1	0	3	2	2	1	2	1	3	3	3	3
C1orf229	1	247273461	247275719	13	0	1	1	1	0	1	1	1	2	2	2	0	0	0	0	0	0	0	0	1	0	1	1	2	1	2	1	1	1	1	1	1	1	1	0	3	2	2	1	2	1	3	3	3	3
ZNF124	1	247285276	247335319	13	0	1	1	1	0	1	1	1	2	2	2	0	0	0	0	0	0	0	0	1	0	1	1	2	1	2	1	1	1	1	1	1	1	1	0	3	2	2	1	2	1	3	3	3	3
MIR3916	1	247365268	247365362	13	0	1	1	1	0	1	1	1	2	2	2	0	0	0	0	0	0	0	0	1	0	1	1	2	1	2	1	1	1	1	1	1	1	1	0	5	2	2	1	2	1	3	3	3	3
VN1R5	1	247419373	247420447	13	0	1	1	1	0	1	1	1	2	2	2	0	0	0	0	0	0	0	0	1	0	1	1	2	1	2	1	1	1	1	1	1	1	1	0	5	2	2	1	2	1	3	3	3	3
ZNF496	1	247463621	247495045	13	0	1	1	1	0	1	1	1	2	2	2	0	0	0	0	0	0	0	0	1	0	1	1	2	1	2	1	1	1	1	1	1	1	1	0	5	2	2	1	2	1	3	3	3	3
NLRP3	1	247579457	247612406	13	0	1	1	1	0	1	1	1	2	2	2	0	0	0	0	0	0	0	0	1	0	1	1	2	1	2	1	1	1	1	1	1	1	1	0	5	2	2	1	2	1	3	3	3	3
OR2B11	1	247614330	247615284	13	0	1	1	1	0	1	1	1	2	2	2	0	0	0	0	0	0	0	0	1	0	1	1	2	1	2	1	1	1	1	1	1	1	1	0	5	2	2	1	2	1	3	3	3	3
OR2W5	1	247654369	247655711	13	0	1	1	1	0	1	1	1	2	2	2	0	0	0	0	0	0	0	0	1	0	1	1	2	1	2	1	1	1	1	1	1	1	1	0	5	2	2	1	2	1	3	3	3	3
GCSAML	1	247670359	247740992	13	0	1	1	1	0	1	1	1	2	2	2	0	0	0	0	0	0	0	0	1	0	1	1	2	1	2	1	1	1	1	1	1	1	1	0	5	2	2	1	2	1	3	3	3	3
GCSAML-AS1	1	247687980	247694106	13	0	1	1	1	0	1	1	1	2	2	2	0	0	0	0	0	0	0	0	1	0	1	1	2	1	2	1	1	1	1	1	1	1	1	0	5	2	2	1	2	1	3	3	3	3
OR2C3	1	247693433	247697141	13	0	1	1	1	0	1	1	1	2	2	2	0	0	0	0	0	0	0	0	1	0	1	1	2	1	2	1	1	1	1	1	1	1	1	0	5	2	2	1	2	1	3	3	3	3
OR2G2	1	247751661	247752615	13	0	1	1	1	0	1	1	1	2	2	2	0	0	0	0	0	0	0	0	1	0	1	1	2	1	2	1	1	1	1	1	1	1	1	0	5	2	2	1	2	1	3	3	3	3
OR2G3	1	247768887	247769817	13	0	1	1	1	0	1	1	1	2	2	2	0	0	0	0	0	0	0	0	1	0	1	1	2	1	2	1	1	1	1	1	1	1	1	0	5	2	2	1	2	1	3	3	3	3
OR13G1	1	247835419	247836343	13	0	1	1	1	0	1	1	1	2	2	2	0	0	0	0	0	0	0	0	1	0	1	1	2	1	2	1	1	1	1	1	1	1	1	0	5	2	2	1	2	1	3	3	3	3
OR6F1	1	247875130	247876057	13	0	1	1	1	0	1	1	1	2	2	2	0	0	0	0	0	0	0	0	1	0	1	1	2	1	2	1	1	1	1	1	1	1	1	0	5	2	2	1	2	1	3	3	3	3
OR1C1	1	247920763	247921708	13	0	1	1	1	0	1	1	1	2	2	2	0	0	0	0	0	0	0	0	1	0	1	1	2	1	2	1	1	1	1	1	1	1	1	0	3	2	2	1	2	1	3	3	3	3
OR14A16	1	247978101	247979031	13	0	1	1	1	0	1	1	1	2	2	2	0	0	0	0	0	0	0	0	1	0	1	1	2	1	2	1	1	1	1	1	1	1	1	0	3	2	2	1	2	1	3	3	3	3
OR11L1	1	248004229	248005198	13	0	1	1	1	0	1	1	1	2	2	2	0	0	0	0	0	0	0	0	1	0	1	1	2	1	2	1	1	1	1	1	1	1	1	0	3	2	2	1	2	1	3	3	3	3
TRIM58	1	248020500	248043438	13	0	1	1	1	0	1	1	1	2	2	2	0	0	0	0	0	0	0	0	1	0	1	1	2	1	2	1	1	1	1	1	1	1	1	0	3	2	2	1	2	1	3	3	3	3
OR2W3	1	248058888	248059833	13	0	1	1	1	0	1	1	1	2	2	2	0	0	0	0	0	0	0	0	1	0	1	1	2	1	2	1	1	1	1	1	1	1	1	0	3	2	2	1	2	1	3	3	3	3
OR2T8	1	248084319	248085258	13	0	1	1	1	0	1	1	1	2	2	2	0	0	0	0	0	0	0	0	1	0	1	1	2	1	2	1	1	1	1	1	1	1	1	0	3	2	2	1	2	1	3	3	3	3
OR2L13	1	248100492	248264224	13	0	1	1	1	0	1	1	1	2	2	2	0	0	0	0	0	0	0	0	1	0	1	1	2	1	2	1	1	1	1	1	1	1	1	0	3	2	1	1	2	1	3	3	3	3
OR2L8	1	248112159	248113098	13	0	1	1	1	0	1	1	1	2	2	2	0	0	0	0	0	0	0	0	1	0	1	1	2	1	2	1	1	1	1	1	1	1	1	0	3	2	2	1	2	1	3	3	3	3
OR2AK2	1	248128633	248129641	13	0	1	1	1	0	1	1	1	2	2	2	0	0	0	0	0	0	0	0	1	0	1	1	2	1	2	1	1	1	1	1	1	1	1	0	3	2	1	1	2	1	3	3	3	3
OR2L1P	1	248153568	248154493	13	0	1	1	1	0	1	1	1	2	2	2	0	0	0	0	0	0	0	0	1	0	1	1	2	1	2	1	1	1	1	1	1	1	1	0	3	2	1	1	2	1	3	3	3	3
OR2L5	1	248185249	248186188	13	0	1	1	1	0	1	1	1	2	2	2	0	0	0	0	0	0	0	0	1	0	1	1	2	1	2	1	1	1	1	1	1	1	1	0	3	2	1	1	2	1	3	3	3	3
OR2L2	1	248201473	248202607	13	0	1	1	1	0	1	1	1	2	2	2	0	0	0	0	0	0	0	0	1	0	1	1	2	1	2	1	1	1	1	1	1	1	1	0	3	2	1	1	2	1	3	3	3	3
OR2L3	1	248223983	248224922	13	0	1	1	1	0	1	1	1	2	2	2	0	0	0	0	0	0	0	0	1	0	1	1	2	1	2	1	1	1	1	1	1	1	1	0	3	2	1	1	2	1	3	3	3	3
OR2M1P	1	248285437	248286082	13	0	1	1	1	0	1	1	1	2	2	2	0	0	0	0	0	0	0	0	1	0	1	1	2	1	2	1	1	1	1	1	1	1	1	0	3	2	1	1	2	1	3	3	3	3
OR2M5	1	248308449	248309388	13	0	1	1	1	0	1	1	1	2	2	2	0	0	0	0	0	0	0	0	1	0	1	1	2	1	2	1	1	1	1	1	1	1	1	0	3	2	1	1	2	1	3	3	3	3
OR2M2	1	248343287	248344331	13	0	1	1	1	0	1	1	1	2	2	2	0	0	0	0	0	0	0	0	1	0	1	1	2	1	2	1	1	1	1	1	1	1	1	0	3	2	1	1	2	1	3	3	3	3
OR2M3	1	248366369	248367308	13	0	1	1	1	0	1	1	1	2	2	2	0	0	0	0	0	0	0	0	1	0	1	1	2	1	2	1	1	1	1	1	1	1	1	0	3	2	1	1	2	1	3	3	3	3
OR2M4	1	248402230	248403166	13	0	1	1	1	0	1	1	1	2	2	2	0	0	0	0	0	0	0	0	1	0	1	1	2	1	2	1	1	1	1	1	1	1	1	0	3	2	1	1	2	1	3	3	3	3
OR2T33	1	248436153	248437116	13	0	1	1	1	0	1	1	1	2	2	2	0	0	0	0	0	0	0	0	1	0	1	1	2	1	2	1	1	1	1	1	1	1	1	0	3	2	1	1	2	1	3	3	3	3
OR2T12	1	248457917	248458880	13	0	1	1	1	0	1	1	1	2	2	2	0	0	0	0	0	0	0	0	1	0	1	1	2	1	2	1	1	1	1	1	1	1	1	0	3	2	1	1	2	1	3	3	3	3
OR2M7	1	248486931	248487870	13	0	1	1	1	0	1	1	1	2	2	2	0	0	0	0	0	0	0	0	1	0	1	1	2	1	2	1	1	1	1	1	1	1	1	0	3	2	1	1	2	1	3	3	3	3
OR14C36	1	248512076	248513015	13	0	1	1	1	0	1	1	1	2	2	2	0	0	0	0	0	0	0	0	1	0	1	1	2	1	2	1	1	1	1	1	1	1	1	0	3	2	1	1	2	1	3	3	3	3
OR2T4	1	248524882	248525929	13	0	1	1	1	0	1	1	1	2	2	2	0	0	0	0	0	0	0	0	1	0	1	1	2	1	2	1	1	1	1	1	1	1	1	0	3	2	1	1	2	1	3	3	3	3
OR2T6	1	248550909	248551836	13	0	1	1	1	0	1	1	1	2	2	2	0	0	0	0	0	0	0	0	1	0	1	1	2	1	2	1	1	1	1	1	1	1	1	0	3	2	1	1	2	1	3	3	3	3
OR2T1	1	248569295	248570405	13	0	1	1	1	0	1	1	1	2	2	2	0	0	0	0	0	0	0	0	1	0	1	1	2	1	2	1	1	1	1	1	1	1	1	0	3	2	1	1	2	1	3	3	3	3
OR2T2	1	248616098	248617073	13	0	1	1	1	0	1	1	1	2	2	2	0	0	0	0	0	0	0	0	1	0	1	1	2	1	2	1	1	1	1	1	1	1	1	0	3	2	1	1	2	1	3	3	3	3
OR2T3	1	248636651	248637608	13	0	1	1	1	0	1	1	1	2	2	2	0	0	0	0	0	0	0	0	1	0	1	1	2	1	2	1	1	1	1	1	1	1	1	0	3	2	1	1	2	1	3	3	3	3
OR2T5	1	248651889	248652837	13	0	1	1	1	0	1	1	1	2	2	2	0	0	0	0	0	0	0	0	1	0	1	1	2	1	2	1	1	1	1	1	1	1	1	0	3	2	1	1	2	1	3	3	3	3
OR2G6	1	248684947	248685898	13	0	1	1	1	0	1	1	1	2	2	2	0	0	0	0	0	0	0	0	1	0	1	1	2	1	2	1	1	1	1	1	1	1	1	0	3	2	1	1	2	1	3	3	3	3
OR2T29	1	248721844	248722792	13	0	1	1	1	0	1	1	1	2	2	2	0	0	0	0	0	0	0	0	1	0	1	1	2	1	2	1	1	1	1	1	1	1	1	0	3	2	1	1	2	1	3	3	3	3
OR2T34	1	248737101	248738058	13	0	1	1	1	0	1	1	1	2	2	2	0	0	0	0	0	0	0	0	1	0	1	1	2	1	2	1	1	1	1	1	1	1	1	0	3	2	1	1	2	1	3	3	3	3
OR2T10	1	248756130	248757069	13	0	1	1	1	0	1	1	1	2	2	2	0	0	0	0	0	0	0	0	1	0	1	1	2	1	2	1	1	1	1	1	1	1	1	0	3	2	1	1	2	1	3	3	3	3
OR2T11	1	248789478	248790429	13	0	1	1	1	0	1	1	1	2	2	2	0	0	0	0	0	0	0	0	1	0	1	1	2	1	2	1	1	1	1	1	1	1	1	0	3	2	1	1	2	1	3	3	3	3
OR2T35	1	248801587	248802559	13	0	1	1	1	0	1	1	1	2	2	2	0	0	0	0	0	0	0	0	1	0	1	1	2	1	2	1	1	1	1	1	1	1	1	0	3	2	1	1	2	1	3	3	3	3
OR2T27	1	248813231	248814185	13	0	1	1	1	0	1	1	1	2	2	2	0	0	0	0	0	0	0	0	1	0	1	1	2	1	2	1	1	1	1	1	1	1	1	0	3	2	1	1	2	1	3	3	3	3
OR14I1	1	248844669	248845605	13	0	1	1	1	0	1	1	1	2	2	2	0	0	0	0	0	0	0	0	1	0	1	1	2	1	2	1	1	1	1	1	1	1	1	0	3	2	1	1	2	1	3	3	3	3
LYPD8	1	248902716	248903151	13	0	1	1	1	0	1	1	1	2	2	2	0	0	0	0	0	0	0	0	1	0	1	1	2	1	2	1	1	1	1	1	1	1	1	0	3	2	1	1	2	1	3	3	3	3
SH3BP5L	1	249104650	249120154	13	0	1	1	1	0	1	1	1	2	2	2	0	0	0	0	0	0	0	0	1	0	1	1	2	1	2	1	1	1	1	1	1	1	1	0	3	2	1	1	2	1	3	3	3	3
MIR3124	1	249120575	249120642	13	0	1	1	1	0	1	1	1	2	2	2	0	0	0	0	0	0	0	0	1	0	1	1	2	1	2	1	1	1	1	1	1	1	1	0	3	2	1	1	2	1	3	3	3	3
ZNF672	1	249132529	249143714	13	0	1	1	1	0	1	1	1	2	2	2	0	0	0	0	0	0	0	0	1	0	1	1	2	1	2	1	1	1	1	1	1	1	1	0	3	2	1	1	2	1	3	3	3	3
ZNF692	1	249144202	249153315	13	0	1	1	1	0	1	1	1	2	2	2	0	0	0	0	0	0	0	0	1	0	1	1	2	1	2	1	1	1	1	1	1	1	1	0	3	2	1	1	2	1	3	3	3	3
PGBD2	1	249200441	249213345	13	0	1	1	1	0	1	1	1	2	2	2	0	0	0	0	0	0	0	0	1	0	1	1	2	1	2	1	1	1	1	1	1	1	1	0	3	2	1	1	2	1	3	3	3	3
PER4	7	9673899	9675447	13	0	2	2	2	2	0	0	0	0	1	1	2	2	2	2	2	2	2	2	3	3	3	5	5	6	8	8	12	14	0	0	0	0	0	0	1	3	3	4	3	4	2	1	2	2
NDUFA4	7	10971579	10979813	13	0	2	2	2	2	0	0	0	0	1	1	2	2	2	2	2	2	2	2	3	3	3	5	5	6	8	3	6	6	0	0	0	0	0	0	1	3	3	4	3	4	2	1	2	2
PHF14	7	11013498	11209250	13	0	2	2	2	2	0	0	0	0	1	1	2	2	2	2	2	2	2	2	3	3	3	5	5	6	8	3	6	6	0	0	0	0	0	0	1	3	3	4	3	4	2	1	2	2
THSD7A	7	11410061	11871824	13	0	2	2	2	2	0	0	0	0	1	1	2	2	2	2	2	2	2	2	3	3	3	5	5	6	8	4	8	8	0	0	0	0	0	0	1	3	3	4	3	4	2	2	2	2
TMEM106B	7	12250847	12276890	13	0	2	2	2	2	0	0	0	0	1	1	2	2	2	2	2	2	2	2	3	3	3	5	5	6	8	3	5	6	0	0	0	0	0	0	1	3	3	4	3	4	2	2	2	2
VWDE	7	12370508	12443852	13	0	2	2	2	2	0	0	0	0	1	1	2	2	2	2	2	2	2	2	3	3	3	5	5	6	8	3	5	6	0	0	0	0	0	0	1	3	3	4	3	4	2	2	2	2
SCIN	7	12610202	12693228	13	0	2	2	2	2	0	0	0	0	1	1	2	2	2	2	2	2	2	2	3	3	3	5	5	6	8	3	5	6	0	0	0	0	0	0	1	3	3	4	3	4	2	2	2	2
ARL4A	7	12726451	12730558	13	0	2	2	2	2	0	0	0	0	1	1	2	2	2	2	2	2	2	2	3	3	3	5	5	6	8	3	5	6	0	0	0	0	0	0	1	3	3	4	3	4	2	2	2	2
ETV1	7	13930855	14031050	13	0	2	2	2	2	0	0	0	0	1	1	2	2	2	2	2	2	2	2	3	3	3	5	5	6	8	2	3	4	0	0	0	0	0	0	1	3	3	4	3	4	2	2	2	2
DGKB	7	14184673	14881075	13	0	2	2	2	2	0	0	0	0	1	1	2	2	2	2	2	2	2	2	3	3	3	5	5	6	8	2	3	4	0	0	0	0	0	0	1	3	3	4	3	4	2	2	2	2
AGMO	7	15239942	15601640	13	0	2	2	2	2	0	0	0	0	1	1	2	2	2	2	2	2	2	2	3	3	3	5	5	6	8	2	3	4	0	0	0	0	0	0	1	3	3	4	3	4	2	2	2	2
MEOX2	7	15650836	15726308	13	0	2	2	2	2	0	0	0	0	1	1	2	2	2	2	2	2	2	2	3	3	3	5	5	6	8	2	3	4	0	0	0	0	0	0	1	3	3	4	3	4	2	2	2	2
MEOX2-AS1	7	15728002	15736517	13	0	2	2	2	2	0	0	0	0	1	1	2	2	2	2	2	2	2	2	3	3	3	5	5	6	8	2	3	4	0	0	0	0	0	0	1	3	3	4	3	4	2	2	2	2
ISPD	7	16127151	16460947	13	0	2	2	2	2	0	0	0	0	1	1	2	2	2	2	2	2	2	2	3	3	3	5	5	6	8	2	3	4	0	0	0	0	0	0	1	3	3	4	3	4	2	2	2	2
ISPD-AS1	7	16250110	16310229	13	0	2	2	2	2	0	0	0	0	1	1	2	2	2	2	2	2	2	2	3	3	3	5	5	6	8	2	3	4	0	0	0	0	0	0	1	3	3	4	3	4	2	2	2	2
SOSTDC1	7	16501105	16505474	13	0	2	2	2	2	0	0	0	0	1	1	2	2	2	2	2	2	2	2	3	3	3	5	4	6	8	2	3	4	0	0	0	0	0	0	1	3	3	3	3	3	2	2	2	2
LRRC72	7	16566504	16621114	13	0	2	2	2	2	0	0	0	0	1	1	2	2	2	2	2	2	2	2	3	3	3	5	4	6	8	2	3	4	0	0	0	0	0	0	1	3	3	3	3	3	2	1	2	2
ANKMY2	7	16639400	16685442	13	0	2	2	2	2	0	0	0	0	1	1	2	2	2	2	2	2	2	2	3	3	3	5	4	6	8	2	3	4	0	0	0	0	0	0	1	3	3	3	3	3	2	1	2	2
BZW2	7	16685758	16746148	13	0	2	2	2	2	0	0	0	0	1	1	2	2	2	2	2	2	2	2	3	3	3	5	4	6	8	2	3	4	0	0	0	0	0	0	1	3	3	3	3	3	2	1	2	1
TSPAN13	7	16793350	16824161	13	0	2	2	2	2	0	0	0	0	1	1	2	2	2	2	2	2	2	2	3	3	3	5	4	6	8	2	3	4	0	0	0	0	0	0	1	3	3	3	3	3	2	1	2	1
AGR2	7	16832263	16844738	13	0	2	2	2	2	0	0	0	0	1	1	2	2	2	2	2	2	2	2	3	3	3	5	4	6	8	2	3	4	0	0	0	0	0	0	1	3	3	3	3	3	2	1	2	1
AGR3	7	16899029	16921613	13	0	2	2	2	2	0	0	0	0	1	1	2	2	2	2	2	2	2	2	3	3	3	5	4	6	8	2	3	4	0	0	0	0	0	0	1	3	3	3	3	3	2	1	2	1
AHR	7	17338275	17385775	13	0	2	2	2	2	0	0	0	0	1	1	2	2	2	2	2	2	2	2	3	3	3	5	4	6	8	2	3	4	0	0	0	0	0	0	1	3	3	3	3	3	2	1	2	1
LOC102659288	7	17414540	17506880	13	0	2	2	2	2	0	0	0	0	1	1	2	2	2	2	2	2	2	2	3	3	3	5	4	6	8	1	3	4	0	0	0	0	0	0	1	3	3	3	3	3	2	1	2	1
LOC101927630	7	17503068	17598533	13	0	2	2	2	2	0	0	0	0	1	1	2	2	2	2	2	2	2	2	3	3	3	5	4	6	8	1	2	3	0	0	0	0	0	0	1	3	3	3	3	3	2	1	2	1
SNX13	7	17830384	17980131	13	0	2	2	2	2	0	0	0	0	1	1	2	2	2	2	2	2	2	2	3	3	3	5	4	6	8	1	2	3	0	0	0	0	0	0	1	3	3	3	3	3	2	1	2	1
PRPS1L1	7	18066399	18067486	13	0	2	2	2	2	0	0	0	0	1	1	2	2	2	2	2	2	2	2	3	3	3	5	4	6	8	1	2	3	0	0	0	0	0	0	1	3	3	3	3	3	2	1	2	1
HDAC9	7	18126571	18708466	13	0	2	2	2	2	0	0	0	0	1	1	2	2	2	2	2	2	2	2	3	3	3	5	4	6	8	1	2	3	0	0	0	0	0	0	1	3	3	3	3	3	2	1	2	1
TWIST1	7	19155090	19157295	13	0	2	2	2	2	0	0	0	0	1	1	2	2	2	2	2	2	2	2	3	3	3	5	4	6	8	3	4	4	0	0	0	0	0	0	1	3	3	3	3	3	2	1	2	1
FERD3L	7	19184404	19185044	13	0	2	2	2	2	0	0	0	0	1	1	2	2	2	2	2	2	2	2	3	3	3	5	4	6	8	3	4	4	0	0	0	0	0	0	1	3	3	3	3	3	2	1	2	1
TWISTNB	7	19735084	19748660	13	0	2	2	2	2	0	0	0	0	1	1	2	2	2	2	2	2	2	2	3	3	3	5	4	6	8	3	4	4	0	0	0	0	0	0	1	3	3	3	3	3	2	1	2	1
MIR3146	7	19744980	19745059	13	0	2	2	2	2	0	0	0	0	1	1	2	2	2	2	2	2	2	2	3	3	3	5	4	6	8	3	4	4	0	0	0	0	0	0	1	3	3	3	3	3	2	1	2	1
ATP6V1C1	8	104033247	104085285	13	0	1	1	2	2	0	0	1	0	0	0	0	1	1	0	0	0	0	1	0	0	0	3	4	3	3	0	1	1	0	0	0	0	1	1	1	3	3	4	4	4	2	0	1	0
BAALCOS	8	104145190	104153570	13	0	1	1	2	2	0	0	1	0	0	0	0	1	1	0	0	0	0	1	0	0	0	3	4	3	3	0	1	1	0	0	0	0	1	1	1	3	3	4	4	4	2	0	1	0
BAALC	8	104152920	104242533	13	0	1	1	2	2	0	0	1	0	0	0	0	1	1	0	0	0	0	1	0	0	0	3	4	3	3	0	1	1	0	0	0	0	1	1	1	3	3	4	4	4	2	0	1	0
MIR3151	8	104166841	104166917	13	0	1	1	2	2	0	0	1	0	0	0	0	1	1	0	0	0	0	1	0	0	0	3	4	3	3	0	1	1	0	0	0	0	1	1	1	3	3	4	4	4	2	0	1	0
BAALC-AS1	8	104169217	104184368	13	0	1	1	2	2	0	0	1	0	0	0	0	1	1	0	0	0	0	1	0	0	0	3	4	3	3	0	1	1	0	0	0	0	1	1	1	3	3	4	4	4	2	0	1	0
FZD6	8	104310660	104345094	13	0	1	1	2	2	0	0	1	0	0	0	0	1	1	0	0	0	0	1	0	0	0	3	4	3	3	0	1	1	0	0	0	0	1	1	1	3	3	4	4	4	2	0	1	0
CTHRC1	8	104383742	104395232	13	0	1	1	2	2	0	0	1	0	0	0	0	1	1	0	0	0	0	1	0	0	0	3	4	3	3	0	1	1	0	0	0	0	1	1	1	3	3	4	4	4	2	0	1	0
SLC25A32	8	104410865	104427563	13	0	1	1	2	2	0	0	1	0	0	0	0	1	1	0	0	0	0	1	0	0	0	3	4	3	3	1	1	1	0	0	0	0	1	1	2	3	3	4	4	4	2	0	1	0
DCAF13	8	104426941	104455680	13	0	1	1	2	2	0	0	1	0	0	0	0	1	1	0	0	0	0	1	0	0	0	3	4	3	3	1	1	1	0	0	0	0	1	1	2	3	3	4	4	4	2	0	1	0
RIMS2	8	104512975	105266656	13	0	1	1	2	2	0	0	1	0	0	0	0	1	1	0	0	0	0	1	0	0	0	3	4	4	4	1	1	1	0	0	0	0	1	1	2	3	3	4	4	4	2	0	1	0
DCSTAMP	8	105352023	105368917	13	0	1	1	2	2	0	0	1	0	0	0	0	1	1	0	0	0	0	1	0	0	0	3	4	4	4	1	1	1	0	0	0	0	1	1	2	3	3	4	4	4	2	0	1	0
DPYS	8	105391651	105479277	13	0	1	1	2	2	0	0	1	0	0	0	0	1	1	0	0	0	0	1	0	0	0	3	4	4	4	1	1	1	0	0	0	0	1	1	2	3	3	4	4	4	2	0	1	0
LRP12	8	105501458	105601252	13	0	1	1	2	2	0	0	1	0	0	0	0	1	1	0	0	0	0	1	0	0	0	3	4	4	4	1	1	1	0	0	0	0	1	1	2	3	3	4	4	4	2	0	1	0
ZFPM2	8	106331146	106816767	13	0	1	1	3	2	0	0	1	0	0	0	0	1	1	0	0	0	0	1	0	0	0	3	4	4	4	1	1	1	0	0	0	0	1	1	2	4	4	5	5	5	2	0	1	0
ZFPM2-AS1	8	106792637	107072731	13	0	1	1	3	2	0	0	1	0	0	0	0	1	1	0	0	0	0	1	0	0	0	3	4	4	4	1	1	1	0	0	0	0	1	1	2	4	4	5	5	5	2	1	1	0
OXR1	8	107282405	107764921	13	0	1	1	2	2	0	0	1	0	0	0	0	1	1	0	0	0	0	1	0	0	0	3	4	4	4	0	1	1	0	0	0	0	1	1	2	4	4	5	5	5	2	1	1	0
ABRA	8	107771710	107782472	13	0	1	1	2	2	0	0	1	0	0	0	0	1	1	0	0	0	0	1	0	0	0	3	4	4	4	0	1	1	0	0	0	0	1	1	2	4	5	5	5	5	2	1	1	0
ANGPT1	8	108261709	108510254	13	0	1	1	2	2	0	0	1	0	0	0	0	1	1	0	0	0	0	1	0	0	0	3	4	4	4	0	1	1	0	0	0	0	1	1	2	4	5	5	5	5	2	1	1	0
RSPO2	8	108911543	109095913	13	0	1	1	2	2	0	0	1	0	0	0	0	1	1	0	0	0	0	1	0	0	0	3	4	4	4	0	1	1	0	0	0	0	1	1	2	4	5	5	5	5	2	1	1	0
EIF3E	8	109213971	109260959	13	0	1	1	2	2	0	0	1	0	0	0	0	1	1	0	0	0	0	1	0	0	0	3	4	4	4	0	1	1	0	0	0	0	1	1	2	4	4	5	5	5	2	1	1	0
EMC2	8	109455852	109499136	13	0	1	1	2	2	0	0	1	0	0	0	0	1	1	0	0	0	0	1	0	0	0	3	4	4	4	0	1	1	0	0	0	0	1	1	2	4	4	5	5	5	2	1	1	0
TMEM74	8	109795345	109799770	13	0	1	1	2	2	0	0	1	0	0	0	0	1	1	0	0	0	0	1	0	0	0	3	4	4	4	0	1	1	0	0	0	0	1	1	2	4	4	5	5	5	2	1	1	0
TRHR	8	110099652	110131812	13	0	1	1	2	2	0	0	1	0	0	0	0	1	1	0	0	0	0	1	0	0	0	3	4	4	4	0	1	1	0	0	0	0	1	1	2	4	5	6	5	5	2	1	1	0
NUDCD1	8	110253147	110346350	13	0	1	1	2	2	0	0	1	0	0	0	0	1	1	0	0	0	0	1	0	0	0	3	4	4	4	0	1	1	0	0	0	0	1	1	2	4	5	6	5	5	2	1	1	0
ENY2	8	110346551	110358189	13	0	1	1	2	2	0	0	1	0	0	0	0	1	1	0	0	0	0	1	0	0	0	3	4	4	4	0	1	1	0	0	0	0	1	1	2	4	5	6	5	5	2	1	1	0
PKHD1L1	8	110374705	110543500	13	0	1	1	2	2	0	0	1	0	0	0	0	1	1	0	0	0	0	1	0	0	0	3	4	4	4	0	1	1	0	0	0	0	1	1	2	4	5	6	5	5	2	1	1	0
EBAG9	8	110551928	110578225	13	0	1	1	2	2	0	0	1	0	0	0	0	1	1	0	0	0	0	1	0	0	0	3	4	4	4	0	1	1	0	0	0	0	1	1	2	4	5	6	5	5	2	1	1	0
SYBU	8	110586404	110704020	13	0	1	1	2	2	0	0	1	0	0	0	0	1	1	0	0	0	0	1	0	0	0	3	4	4	4	0	1	1	0	0	0	0	1	1	2	4	5	6	5	5	2	1	1	0
KCNV1	8	110979232	110986959	13	0	1	1	2	2	0	0	1	0	0	0	0	1	1	0	0	0	0	1	0	0	0	3	4	4	4	0	1	1	0	0	0	0	1	1	2	4	5	6	5	5	2	1	1	0
LOC101927459	8	111949918	112039662	13	0	1	1	2	2	0	0	1	0	0	0	0	1	1	0	0	0	0	1	0	0	0	3	4	4	4	0	1	1	0	0	0	0	1	1	2	4	5	6	5	6	2	1	1	0
LOC101927487	8	112111189	112248432	13	0	1	1	2	2	0	0	1	0	0	0	0	1	1	0	1	0	0	1	0	0	0	3	4	4	4	0	1	1	0	0	0	0	1	1	2	4	5	6	5	6	2	1	1	0
CSMD3	8	113235158	114449242	13	0	1	1	2	2	0	0	1	0	0	0	0	1	1	0	1	0	0	1	0	0	0	3	4	4	4	0	1	1	0	0	0	0	1	1	6	4	4	5	4	5	2	1	1	0
MIR2053	8	113655721	113655812	13	0	1	1	2	2	0	0	1	0	0	0	0	1	1	0	1	0	0	1	0	0	0	3	4	4	4	0	1	1	0	0	0	0	1	1	2	4	4	5	5	5	2	1	1	0
SHISA4	1	201857796	201861715	13	1	1	1	1	0	1	1	1	1	1	1	0	0	0	0	0	0	0	-1	1	0	1	1	2	1	2	1	2	2	1	1	1	1	1	0	1	1	1	1	1	1	2	2	3	2
LMOD1	1	201865583	201915716	13	1	1	1	1	0	1	1	1	1	1	1	0	0	0	0	0	0	0	-1	1	0	1	1	2	1	2	1	2	2	1	1	1	1	1	0	1	1	1	1	1	1	2	2	3	2
SDK1	7	3341079	4308631	13	1	2	2	1	1	0	0	0	0	1	1	1	1	1	1	1	2	1	1	2	2	2	4	3	3	5	-1	1	1	0	0	0	0	0	0	1	2	3	3	3	3	1	1	2	1
LOC100131257	7	7115400	7136417	13	1	2	2	2	2	0	0	0	0	1	1	1	1	1	1	1	2	1	1	2	2	2	4	4	5	5	-1	1	1	0	0	0	0	0	0	1	2	3	3	3	3	1	1	2	1
C1GALT1	7	7222245	7288280	13	1	2	2	2	2	0	0	0	0	1	1	1	1	1	1	1	2	1	1	2	2	2	4	4	5	6	-1	1	1	0	0	0	0	0	0	1	2	3	3	3	3	1	1	2	1
LOC101927354	7	7294784	7317700	13	1	2	2	2	2	0	0	0	0	1	1	1	1	1	1	1	2	1	1	2	2	2	4	4	5	6	-1	1	1	0	0	0	0	0	0	1	2	3	3	3	3	1	1	2	1
COL28A1	7	7398243	7575460	13	1	2	2	2	2	0	0	0	0	1	1	2	2	2	2	2	2	1	2	2	2	2	4	4	5	6	-1	1	1	0	0	0	0	0	0	1	2	3	3	3	3	1	1	1	1
LOC101927391	7	7589734	7605696	13	1	2	2	2	2	0	0	0	0	1	1	2	2	2	2	2	2	1	2	2	2	2	4	4	5	6	-1	1	1	0	0	0	0	0	0	1	2	3	3	3	3	1	1	1	1
MIOS	7	7606615	7647110	13	1	2	2	2	2	0	0	0	0	1	1	2	2	2	2	2	2	1	2	2	2	2	4	4	5	6	-1	1	1	0	0	0	0	0	0	1	2	3	3	3	3	1	1	1	1
RPA3	7	7676574	7758238	13	1	2	2	2	2	0	0	0	0	1	1	2	2	2	2	2	2	1	2	2	2	2	4	4	5	6	-1	1	1	0	0	0	0	0	0	1	2	3	3	3	3	1	1	1	1
RPA3OS	7	7680341	7918851	13	1	2	2	2	2	0	0	0	0	1	1	2	2	2	2	2	2	1	2	2	2	2	4	4	5	6	-1	1	1	0	0	0	0	0	0	1	2	3	3	3	3	1	1	1	1
LOC100505921	7	7989469	8008383	13	1	2	2	2	2	0	0	0	0	1	1	2	2	2	2	2	2	1	2	2	2	2	4	4	5	6	-1	1	1	0	0	0	0	0	0	1	2	3	3	3	3	1	1	2	1
GLCCI1	7	8008373	8128709	13	1	2	2	2	2	0	0	0	0	1	1	2	2	2	2	2	2	1	2	2	2	2	4	4	5	6	-1	1	1	0	0	0	0	0	0	1	2	3	3	3	3	1	1	2	1
ICA1	7	8152814	8302242	13	1	2	2	2	2	0	0	0	0	1	1	2	2	2	2	2	2	1	2	2	2	2	4	4	5	6	-1	1	1	0	0	0	0	0	0	1	2	3	3	3	3	1	1	2	1
LOC100505938	7	8301854	8382911	13	1	2	2	2	2	0	0	0	0	1	1	2	2	2	2	2	2	1	2	2	2	2	4	4	5	6	-1	1	1	0	0	0	0	0	0	1	2	3	3	3	3	1	1	2	1
NXPH1	7	8473584	8792593	13	1	2	2	2	2	0	0	0	0	1	1	2	2	2	2	2	2	1	2	2	2	2	5	4	5	6	-1	1	1	0	0	0	0	0	0	1	2	3	3	3	3	1	1	2	1
TPRG1L	1	3541555	3546694	12	0	1	0	1	0	0	0	0	0	0	0	0	0	0	0	0	0	0	0	0	0	0	1	1	0	1	1	1	0	2	1	1	1	1	1	1	1	1	1	2	1	1	1	1	1
WRAP73	1	3547330	3566671	12	0	1	0	1	0	0	0	0	0	0	0	0	0	0	0	0	0	0	0	0	0	0	1	1	0	1	1	1	0	2	1	1	1	1	1	1	1	1	1	2	1	1	1	1	1
TP73	1	3569128	3652765	12	0	1	0	1	0	0	0	0	0	0	0	0	0	0	0	0	0	0	0	0	0	0	1	1	0	1	1	1	0	2	1	1	1	1	1	1	1	1	1	2	1	1	1	1	1
TP73-AS1	1	3652547	3663937	12	0	1	0	1	0	0	0	0	0	0	0	0	0	0	0	0	0	0	0	0	0	0	1	1	0	1	1	1	0	2	1	1	1	1	1	1	1	1	1	2	1	1	1	1	1
CCDC27	1	3668964	3688209	12	0	1	0	1	0	0	0	0	0	0	0	0	0	0	0	0	0	0	0	0	0	0	1	1	0	1	1	1	0	2	1	1	1	1	1	1	1	1	1	2	1	1	1	1	1
SMIM1	1	3689324	3692546	12	0	1	0	1	0	0	0	0	0	0	0	0	0	0	0	0	0	0	0	0	0	0	1	1	0	1	1	1	0	2	1	1	1	1	1	1	1	1	1	2	1	1	1	1	1
LRRC47	1	3696783	3713068	12	0	1	0	1	0	0	0	0	0	0	0	0	0	0	0	0	0	0	0	0	0	0	1	1	0	1	1	1	0	2	1	1	1	1	1	1	1	1	1	2	1	1	1	1	1
CEP104	1	3728644	3773797	12	0	1	0	1	0	0	0	0	0	0	0	0	0	0	0	0	0	0	0	0	0	0	1	1	0	1	1	1	0	2	1	1	1	1	1	1	1	1	1	2	1	1	1	1	1
DFFB	1	3773830	3801993	12	0	1	0	1	0	0	0	0	0	0	0	0	0	0	0	0	0	0	0	0	0	0	1	1	0	1	1	1	0	2	1	1	1	1	1	1	1	1	1	2	1	1	1	1	1
C1orf174	1	3805696	3816857	12	0	1	0	1	0	0	0	0	0	0	0	0	0	0	0	0	0	0	0	0	0	0	1	1	0	1	1	1	0	2	1	1	1	1	1	1	1	1	1	2	1	1	1	1	1
LINC01134	1	3816967	3832011	12	0	1	0	1	0	0	0	0	0	0	0	0	0	0	0	0	0	0	0	0	0	0	1	1	0	1	1	1	0	2	1	1	1	1	1	1	1	1	1	2	1	1	1	1	1
LINC01346	1	4000671	4012643	12	0	1	0	1	0	0	0	0	0	0	0	0	0	0	0	0	0	0	0	0	0	0	1	1	0	1	1	1	0	2	1	1	1	1	1	1	1	1	1	2	1	1	1	1	1
PER3	1	7844488	7905240	12	0	1	1	1	0	0	0	0	0	0	0	0	0	0	0	0	0	0	0	0	0	0	1	1	0	1	1	1	0	2	1	1	2	1	1	0	1	2	1	2	1	1	1	1	1
UTS2	1	7907671	7913551	12	0	1	1	1	0	0	0	0	0	0	0	0	0	0	0	0	0	0	0	0	0	0	1	1	0	1	1	1	0	2	1	1	2	1	1	0	1	2	1	2	1	1	1	1	1
TNFRSF9	1	7975930	8003225	12	0	1	1	1	0	0	0	0	0	0	0	0	0	0	0	0	0	0	0	0	0	0	1	1	0	1	1	1	0	2	1	1	2	1	1	0	1	2	1	2	1	1	1	1	1
PARK7	1	8021713	8045342	12	0	1	1	1	0	0	0	0	0	0	0	0	0	0	0	0	0	0	0	0	0	0	1	1	0	1	1	1	0	2	1	1	2	1	1	0	1	2	1	2	1	1	1	1	1
ERRFI1	1	8071778	8086393	12	0	1	1	1	0	0	0	0	0	0	0	0	0	0	0	0	0	0	0	0	0	0	1	1	0	1	1	1	0	2	1	1	2	1	1	0	1	2	1	2	1	1	1	1	1
SLC45A1	1	8378144	8404227	12	0	1	1	1	0	0	0	0	0	0	0	0	0	0	0	0	0	0	0	0	0	0	1	1	0	1	1	1	0	2	1	1	2	1	1	0	1	2	1	2	1	1	1	1	1
RERE	1	8412463	8877699	12	0	1	1	1	0	0	0	0	0	0	0	0	0	0	0	0	0	0	0	0	0	0	1	1	0	1	1	1	0	2	1	1	2	1	1	0	1	2	1	2	1	1	1	1	1
ENO1	1	8921058	8939151	12	0	1	1	1	0	0	0	0	0	0	0	0	0	0	0	0	0	0	0	0	0	0	1	1	0	1	1	1	0	2	1	1	2	1	1	0	1	2	1	2	1	1	1	1	1
MIR6728	1	8926560	8926649	12	0	1	1	1	0	0	0	0	0	0	0	0	0	0	0	0	0	0	0	0	0	0	1	1	0	1	1	1	0	2	1	1	2	1	1	0	1	2	1	2	1	1	1	1	1
ENO1-AS1	1	8938893	8939943	12	0	1	1	1	0	0	0	0	0	0	0	0	0	0	0	0	0	0	0	0	0	0	1	1	0	1	1	1	0	2	1	1	2	1	1	0	1	2	1	2	1	1	1	1	1
CA6	1	9005892	9035148	12	0	1	1	1	0	0	0	0	0	0	0	0	0	0	0	0	0	0	0	0	0	0	1	1	0	1	1	1	0	2	1	1	2	1	1	0	1	2	1	2	1	1	1	1	1
SLC2A7	1	9063358	9086404	12	0	1	1	1	0	0	0	0	0	0	0	0	0	0	0	0	0	0	0	0	0	0	1	1	0	1	1	1	0	2	1	1	2	1	1	0	1	2	1	2	1	1	1	1	1
SLC2A5	1	9097004	9129887	12	0	1	1	1	0	0	0	0	0	0	0	0	0	0	0	0	0	0	0	0	0	0	1	1	0	1	1	1	0	2	1	1	2	1	1	0	1	2	1	2	1	1	1	1	1
GPR157	1	9164475	9189229	12	0	1	1	1	0	0	0	0	0	0	0	0	0	0	0	0	0	0	0	0	0	0	1	1	0	1	1	1	0	2	1	1	2	1	1	0	1	2	1	2	1	1	1	1	1
MIR34A	1	9211726	9211836	12	0	1	1	1	0	0	0	0	0	0	0	0	0	0	0	0	0	0	0	0	0	0	1	1	0	1	1	1	0	2	1	1	2	1	1	0	1	2	1	2	1	1	1	1	1
H6PD	1	9294862	9331394	12	0	1	1	1	0	0	0	0	0	0	0	0	0	0	0	0	0	0	0	0	0	0	1	1	0	1	1	1	0	2	1	1	2	1	1	0	1	2	1	2	1	1	1	1	1
SPSB1	1	9352940	9429590	12	0	1	1	1	0	0	0	0	0	0	0	0	0	0	0	0	0	0	0	0	0	0	1	1	0	1	1	1	0	2	1	1	2	1	1	0	1	2	1	2	1	1	1	1	1
LOC100506022	1	9485152	9489055	12	0	1	1	1	0	0	0	0	0	0	0	0	0	0	0	0	0	0	0	0	0	0	1	1	0	1	1	1	0	2	1	1	2	1	1	0	1	2	1	2	1	1	1	1	1
SLC25A33	1	9599527	9642831	12	0	1	1	1	0	0	0	0	0	0	0	0	0	0	0	0	0	0	0	0	0	0	1	1	0	1	1	1	0	2	1	1	2	1	1	0	1	2	1	2	1	1	1	1	1
TMEM201	1	9648931	9674935	12	0	1	1	1	0	0	0	0	0	0	0	0	0	0	0	0	0	0	0	0	0	0	1	1	0	1	1	1	0	2	1	1	2	1	1	0	1	2	1	2	1	1	1	1	1
PIK3CD	1	9711789	9789172	12	0	1	1	1	0	0	0	0	0	0	0	0	0	0	0	0	0	0	0	0	0	0	1	1	0	1	1	1	0	2	1	1	2	1	1	0	1	2	1	2	1	1	1	1	1
C1orf200	1	9712667	9714644	12	0	1	1	1	0	0	0	0	0	0	0	0	0	0	0	0	0	0	0	0	0	0	1	1	0	1	1	1	0	2	1	1	2	1	1	0	1	2	1	2	1	1	1	1	1
CLSTN1	1	9789078	9884550	12	0	1	1	1	0	0	0	0	0	0	0	0	0	0	0	0	0	0	0	0	0	0	1	1	0	1	1	1	0	2	1	1	2	1	1	0	1	2	1	2	1	1	1	1	1
CTNNBIP1	1	9908333	9970316	12	0	1	1	1	0	0	0	0	0	0	0	0	0	0	0	0	0	0	0	0	0	0	1	1	0	1	1	1	0	2	1	1	2	1	1	0	1	2	1	2	1	1	1	1	1
LZIC	1	9989775	10002826	12	0	1	1	1	0	0	0	0	0	0	0	0	0	0	0	0	0	0	0	0	0	0	1	1	0	1	1	1	0	2	1	1	2	1	1	0	1	2	1	2	1	1	1	1	1
NMNAT1	1	10002980	10045556	12	0	1	1	1	0	0	0	0	0	0	0	0	0	0	0	0	0	0	0	0	0	0	1	1	0	1	1	1	0	2	1	1	2	1	1	0	1	2	1	2	1	1	1	1	1
RBP7	1	10057254	10076078	12	0	1	1	1	0	0	0	0	0	0	0	0	0	0	0	0	0	0	0	0	0	0	1	1	0	1	1	1	0	2	1	1	2	1	1	0	1	2	1	2	1	1	1	1	1
UBE4B	1	10093040	10241296	12	0	1	1	1	0	0	0	0	0	0	0	0	0	0	0	0	0	0	0	0	0	0	1	1	0	1	1	1	0	2	1	1	2	1	1	0	1	2	1	2	1	1	1	1	1
KIF1B	1	10270763	10441661	12	0	1	1	1	0	0	0	0	0	0	0	0	0	0	0	0	0	0	0	0	0	0	1	1	0	1	1	1	0	2	1	1	2	1	1	0	1	2	1	2	1	1	1	1	1
PGD	1	10459084	10480201	12	0	1	1	1	0	0	0	0	0	0	0	0	0	0	0	0	0	0	0	0	0	0	1	1	0	1	1	1	0	2	1	1	2	1	1	0	1	2	1	2	1	1	1	1	1
APITD1	1	10490158	10502872	12	0	1	1	1	0	0	0	0	0	0	0	0	0	0	0	0	0	0	0	0	0	0	1	1	0	1	1	1	0	2	1	1	2	1	1	0	1	2	1	2	1	1	1	1	1
APITD1-CORT	1	10490158	10512060	12	0	1	1	1	0	0	0	0	0	0	0	0	0	0	0	0	0	0	0	0	0	0	1	1	0	1	1	1	0	2	1	1	2	1	1	0	1	2	1	2	1	1	1	1	1
CORT	1	10509775	10512060	12	0	1	1	1	0	0	0	0	0	0	0	0	0	0	0	0	0	0	0	0	0	0	1	1	0	1	1	1	0	2	1	1	2	1	1	0	1	2	1	2	1	1	1	1	1
DFFA	1	10520602	10532613	12	0	1	1	1	0	0	0	0	0	0	0	0	0	0	0	0	0	0	0	0	0	0	1	1	0	1	1	1	0	2	1	1	2	1	1	0	1	2	1	2	1	1	1	1	1
PEX14	1	10535002	10690815	12	0	1	1	1	0	0	0	0	0	0	0	0	0	0	0	0	0	0	0	0	0	0	1	1	0	1	1	1	0	2	1	1	2	1	1	0	1	2	1	2	1	1	1	1	1
CASZ1	1	10696665	10856733	12	0	1	1	1	0	0	0	0	0	0	0	0	0	0	0	0	0	0	0	0	0	0	1	1	0	1	1	1	0	2	1	1	2	1	1	0	1	2	1	2	1	1	1	1	1
C1orf127	1	11006529	11042094	12	0	1	1	1	0	0	0	0	0	0	0	0	0	0	0	0	0	0	0	0	0	0	1	1	0	1	1	1	0	2	1	1	2	1	1	0	1	2	1	2	1	1	1	1	1
TARDBP	1	11072678	11085549	12	0	1	1	1	0	0	0	0	0	0	0	0	0	0	0	0	0	0	0	0	0	0	1	1	0	1	1	1	0	2	1	1	2	1	1	0	1	2	1	2	1	1	1	1	1
MASP2	1	11086579	11107296	12	0	1	1	1	0	0	0	0	0	0	0	0	0	0	0	0	0	0	0	0	0	0	1	1	0	1	1	1	0	2	1	1	2	1	1	0	1	2	1	2	1	1	1	1	1
SRM	1	11114648	11120091	12	0	1	1	1	0	0	0	0	0	0	0	0	0	0	0	0	0	0	0	0	0	0	1	1	0	1	1	1	0	2	1	1	2	1	1	0	1	2	1	2	1	1	1	1	1
EXOSC10	1	11126675	11159938	12	0	1	1	1	0	0	0	0	0	0	0	0	0	0	0	0	0	0	0	0	0	0	1	1	0	1	1	1	0	2	1	1	2	1	1	0	1	2	1	2	1	1	1	1	1
MTOR	1	11166587	11322608	12	0	1	1	1	0	0	0	0	0	0	0	0	0	0	0	0	0	0	0	0	0	0	1	1	0	1	1	1	0	2	1	1	2	1	1	0	1	2	1	2	1	1	1	1	1
MTOR-AS1	1	11203954	11209595	12	0	1	1	1	0	0	0	0	0	0	0	0	0	0	0	0	0	0	0	0	0	0	1	1	0	1	1	1	0	2	1	1	2	1	1	0	1	2	1	2	1	1	1	1	1
ANGPTL7	1	11249345	11256038	12	0	1	1	1	0	0	0	0	0	0	0	0	0	0	0	0	0	0	0	0	0	0	1	1	0	1	1	1	0	2	1	1	2	1	1	0	1	2	1	2	1	1	1	1	1
UBIAD1	1	11333254	11348491	12	0	1	1	1	0	0	0	0	0	0	0	0	0	0	0	0	0	0	0	0	0	0	1	1	0	1	1	1	0	2	1	1	2	1	1	0	1	2	1	2	1	1	1	1	1
PTCHD2	1	11539294	11597640	12	0	1	1	1	0	0	0	0	0	0	0	0	0	0	0	0	0	0	0	0	0	0	1	1	0	1	1	1	0	2	1	1	2	1	1	0	1	2	1	2	1	1	1	1	1
LOC101929181	1	11669587	11673411	12	0	1	1	1	0	0	0	0	0	0	0	0	0	0	0	0	0	0	0	0	0	0	1	1	0	1	1	1	0	2	1	1	2	1	1	0	1	2	1	2	1	1	1	1	1
FBXO2	1	11708417	11714888	12	0	1	1	1	0	0	0	0	0	0	0	0	0	0	0	0	0	0	0	0	0	0	1	1	0	1	1	1	0	2	1	1	2	1	1	0	1	2	1	2	1	1	1	1	1
FBXO44	1	11714431	11723384	12	0	1	1	1	0	0	0	0	0	0	0	0	0	0	0	0	0	0	0	0	0	0	1	1	0	1	1	1	0	2	1	1	2	1	1	0	1	2	1	2	1	1	1	1	1
FBXO6	1	11724149	11734409	12	0	1	1	1	0	0	0	0	0	0	0	0	0	0	0	0	0	0	0	0	0	0	1	1	0	1	1	1	0	2	1	1	2	1	1	0	1	2	1	2	1	1	1	1	1
MAD2L2	1	11734536	11751678	12	0	1	1	1	0	0	0	0	0	0	0	0	0	0	0	0	0	0	0	0	0	0	1	1	0	1	1	1	0	2	1	1	2	1	1	0	1	2	1	2	1	1	1	1	1
DRAXIN	1	11751780	11780336	12	0	1	1	1	0	0	0	0	0	0	0	0	0	0	0	0	0	0	0	0	0	0	1	1	0	1	1	1	0	2	1	1	2	1	1	0	1	2	1	2	1	1	1	1	1
AGTRAP	1	11796141	11810828	12	0	1	1	1	0	0	0	0	0	0	0	0	0	0	0	0	0	0	0	0	0	0	1	1	0	1	1	1	0	2	1	1	2	1	1	0	1	2	1	2	1	1	1	1	1
C1orf167	1	11822249	11849642	12	0	1	1	1	0	0	0	0	0	0	0	0	0	0	0	0	0	0	0	0	0	0	1	1	0	1	1	1	0	2	1	1	2	1	1	0	1	2	1	2	1	1	1	1	1
MTHFR	1	11845786	11866160	12	0	1	1	1	0	0	0	0	0	0	0	0	0	0	0	0	0	0	0	0	0	0	1	1	0	1	1	1	0	2	1	1	2	1	1	0	1	2	1	2	1	1	1	1	1
CLCN6	1	11866152	11903201	12	0	1	1	1	0	0	0	0	0	0	0	0	0	0	0	0	0	0	0	0	0	0	1	1	0	1	1	1	0	2	1	1	2	1	1	0	1	2	1	2	1	1	1	1	1
NPPA-AS1	1	11900375	11907673	12	0	1	1	1	0	0	0	0	0	0	0	0	0	0	0	0	0	0	0	0	0	0	1	1	0	1	1	1	0	2	1	1	2	1	1	0	1	2	1	2	1	1	1	1	1
NPPA	1	11905766	11907840	12	0	1	1	1	0	0	0	0	0	0	0	0	0	0	0	0	0	0	0	0	0	0	1	1	0	1	1	1	0	2	1	1	2	1	1	0	1	2	1	2	1	1	1	1	1
NPPB	1	11917520	11918992	12	0	1	1	1	0	0	0	0	0	0	0	0	0	0	0	0	0	0	0	0	0	0	1	1	0	1	1	1	0	2	1	1	2	1	1	0	1	2	1	2	1	1	1	1	1
KIAA2013	1	11979644	11986485	12	0	1	1	1	0	0	0	0	0	0	0	0	0	0	0	0	0	0	0	0	0	0	1	1	0	1	1	1	0	2	1	1	2	1	1	0	1	2	1	2	1	1	1	1	1
PLOD1	1	11994723	12035599	12	0	1	1	1	0	0	0	0	0	0	0	0	0	0	0	0	0	0	0	0	0	0	1	1	0	1	1	1	0	2	1	1	2	1	1	0	1	2	1	2	1	1	1	1	1
MFN2	1	12040237	12073572	12	0	1	1	1	0	0	0	0	0	0	0	0	0	0	0	0	0	0	0	0	0	0	1	1	0	1	1	1	0	2	1	1	2	1	1	0	1	2	1	2	1	1	1	1	1
MIIP	1	12079298	12092106	12	0	1	1	1	0	0	0	0	0	0	0	0	0	0	0	0	0	0	0	0	0	0	1	1	0	1	1	1	0	2	1	1	2	1	1	0	1	2	1	2	1	1	1	1	1
MIR6729	1	12089214	12089279	12	0	1	1	1	0	0	0	0	0	0	0	0	0	0	0	0	0	0	0	0	0	0	1	1	0	1	1	1	0	2	1	1	2	1	1	0	1	2	1	2	1	1	1	1	1
TNFRSF8	1	12123433	12204264	12	0	1	1	1	0	0	0	0	0	0	0	0	0	0	0	0	0	0	0	0	0	0	1	1	0	1	1	1	0	2	1	1	2	1	1	0	1	2	1	2	1	1	1	1	1
MIR7846	1	12226999	12227095	12	0	1	1	1	0	0	0	0	0	0	0	0	0	0	0	0	0	0	0	0	0	0	1	1	0	1	1	1	0	2	1	1	2	1	1	0	1	2	1	2	1	1	1	1	1
TNFRSF1B	1	12227059	12269277	12	0	1	1	1	0	0	0	0	0	0	0	0	0	0	0	0	0	0	0	0	0	0	1	1	0	1	1	1	0	2	1	1	2	1	1	0	1	2	1	2	1	1	1	1	1
MIR4632	1	12251769	12251830	12	0	1	1	1	0	0	0	0	0	0	0	0	0	0	0	0	0	0	0	0	0	0	1	1	0	1	1	1	0	2	1	1	2	1	1	0	1	2	1	2	1	1	1	1	1
VPS13D	1	12290112	12572098	12	0	1	1	1	0	0	0	0	0	0	0	0	0	0	0	0	0	0	0	0	0	0	1	1	0	1	1	1	0	2	1	1	2	1	1	0	1	2	1	2	1	1	1	1	1
SNORA59A	1	12567299	12567451	12	0	1	1	1	0	0	0	0	0	0	0	0	0	0	0	0	0	0	0	0	0	0	1	1	0	1	1	1	0	2	1	1	2	1	1	0	1	2	1	2	1	1	1	1	1
SNORA59B	1	12567299	12567451	12	0	1	1	1	0	0	0	0	0	0	0	0	0	0	0	0	0	0	0	0	0	0	1	1	0	1	1	1	0	2	1	1	2	1	1	0	1	2	1	2	1	1	1	1	1
DHRS3	1	12627938	12677737	12	0	1	1	1	0	0	0	0	0	0	0	0	0	0	0	0	0	0	0	0	0	0	1	1	0	1	1	1	0	2	1	1	2	1	1	0	1	2	1	2	1	1	1	1	1
MIR6730	1	12638984	12639051	12	0	1	1	1	0	0	0	0	0	0	0	0	0	0	0	0	0	0	0	0	0	0	1	1	0	1	1	1	0	2	1	1	2	1	1	0	1	2	1	2	1	1	1	1	1
LRRC38	1	13801444	13840242	12	0	1	1	1	0	0	0	0	0	0	0	0	0	0	0	0	0	0	0	0	0	0	1	1	0	1	1	1	0	2	1	1	2	1	1	0	1	2	1	2	1	1	1	1	1
PDPN	1	13910251	13944452	12	0	1	1	1	0	0	0	0	0	0	0	0	0	0	0	0	0	0	0	0	0	0	1	1	0	1	1	1	0	2	1	1	2	1	1	0	1	2	1	2	1	1	1	1	1
PRDM2	1	14026734	14151574	12	0	1	1	1	0	0	0	0	0	0	0	0	0	0	0	0	0	0	0	0	0	0	1	1	0	1	1	1	0	2	1	1	2	1	1	0	1	2	1	2	1	1	1	1	1
KAZN	1	14925212	15444544	12	0	1	1	1	0	0	0	0	0	0	0	0	0	0	0	0	0	0	0	0	0	0	1	1	0	1	1	1	0	2	1	1	2	1	1	0	1	2	1	2	1	1	1	1	1
TMEM51-AS1	1	15438310	15478960	12	0	1	1	1	0	0	0	0	0	0	0	0	0	0	0	0	0	0	0	0	0	0	1	1	0	1	1	1	0	2	1	1	2	1	1	0	1	2	1	2	1	1	1	1	1
TMEM51	1	15479027	15546974	12	0	1	1	1	0	0	0	0	0	0	0	0	0	0	0	0	0	0	0	0	0	0	1	1	0	1	1	1	0	2	1	1	2	1	1	0	1	2	1	2	1	1	1	1	1
C1orf195	1	15490691	15498120	12	0	1	1	1	0	0	0	0	0	0	0	0	0	0	0	0	0	0	0	0	0	0	1	1	0	1	1	1	0	2	1	1	2	1	1	0	1	2	1	2	1	1	1	1	1
FHAD1	1	15573767	15724622	12	0	1	1	1	0	0	0	0	0	0	0	0	0	0	0	0	0	0	0	0	0	0	1	1	0	1	1	1	0	2	1	1	2	1	1	0	1	2	1	2	1	1	1	1	1
EFHD2	1	15736390	15756839	12	0	1	1	1	0	0	0	0	0	0	0	0	0	0	0	0	0	0	0	0	0	0	1	1	0	1	1	1	0	2	1	1	2	1	1	0	1	2	1	2	1	1	1	1	1
CTRC	1	15764937	15773153	12	0	1	1	1	0	0	0	0	0	0	0	0	0	0	0	0	0	0	0	0	0	0	1	1	0	1	1	1	0	2	1	1	2	1	1	0	1	2	1	2	1	1	1	1	1
CELA2A	1	15783222	15798586	12	0	1	1	1	0	0	0	0	0	0	0	0	0	0	0	0	0	0	0	0	0	0	1	1	0	1	1	1	0	2	1	1	2	1	1	0	1	2	1	2	1	1	1	1	1
CELA2B	1	15802595	15817895	12	0	1	1	1	0	0	0	0	0	0	0	0	0	0	0	0	0	0	0	0	0	0	1	1	0	1	1	1	0	2	1	1	2	1	1	0	1	2	1	2	1	1	1	1	1
CASP9	1	15817895	15851285	12	0	1	1	1	0	0	0	0	0	0	0	0	0	0	0	0	0	0	0	0	0	0	1	1	0	1	1	1	0	2	1	1	2	1	1	0	1	2	1	2	1	1	1	1	1
DNAJC16	1	15853307	15898228	12	0	1	1	1	0	0	0	0	0	0	0	0	0	0	0	0	0	0	0	0	0	0	1	1	0	1	1	1	0	2	1	1	2	1	1	0	1	2	1	2	1	1	1	1	1
AGMAT	1	15898193	15911605	12	0	1	1	1	0	0	0	0	0	0	0	0	0	0	0	0	0	0	0	0	0	0	1	1	0	1	1	1	0	2	1	1	2	1	1	0	1	2	1	2	1	1	1	1	1
DDI2	1	15943952	15987552	12	0	1	1	1	0	0	0	0	0	0	0	0	0	0	0	0	0	0	0	0	0	0	1	1	0	1	1	1	0	2	1	1	2	1	1	0	1	2	1	2	1	1	1	1	1
RSC1A1	1	15986363	15988217	12	0	1	1	1	0	0	0	0	0	0	0	0	0	0	0	0	0	0	0	0	0	0	1	1	0	1	1	1	0	2	1	1	2	1	1	0	1	2	1	2	1	1	1	1	1
PLEKHM2	1	16010826	16061264	12	0	1	1	1	0	0	0	0	0	0	0	0	0	0	0	0	0	0	0	0	0	0	1	1	0	1	1	1	0	2	1	1	2	1	1	0	1	2	1	2	1	1	1	1	1
SLC25A34	1	16062808	16067884	12	0	1	1	1	0	0	0	0	0	0	0	0	0	0	0	0	0	0	0	0	0	0	1	1	0	1	1	1	0	2	1	1	2	1	1	0	1	2	1	2	1	1	1	1	1
TMEM82	1	16068986	16074292	12	0	1	1	1	0	0	0	0	0	0	0	0	0	0	0	0	0	0	0	0	0	0	1	1	0	1	1	1	0	2	1	1	2	1	1	0	1	2	1	2	1	1	1	1	1
FBLIM1	1	16085254	16113084	12	0	1	1	1	0	0	0	0	0	0	0	0	0	0	0	0	0	0	0	0	0	0	1	1	0	1	1	1	0	2	1	1	2	1	1	0	1	2	1	2	1	1	1	1	1
UQCRHL	1	16133656	16134194	12	0	1	1	1	0	0	0	0	0	0	0	0	0	0	0	0	0	0	0	0	0	0	1	1	0	1	1	1	0	2	1	1	2	1	1	0	1	2	1	2	1	1	1	1	1
FLJ37453	1	16160709	16174642	12	0	1	1	1	0	0	0	0	0	0	0	0	0	0	0	0	0	0	0	0	0	0	1	1	0	1	1	1	0	2	1	1	2	1	1	0	1	2	1	2	1	1	1	1	1
SPEN	1	16174358	16266950	12	0	1	1	1	0	0	0	0	0	0	0	0	0	0	0	0	0	0	0	0	0	0	1	1	0	1	1	1	0	2	1	1	2	1	1	0	1	2	1	2	1	1	1	1	1
ZBTB17	1	16268363	16302627	12	0	1	1	1	0	0	0	0	0	0	0	0	0	0	0	0	0	0	0	0	0	0	1	1	0	1	1	1	0	2	1	1	2	1	1	0	1	2	1	2	1	1	1	1	1
C1orf64	1	16330730	16333184	12	0	1	1	1	0	0	0	0	0	0	0	0	0	0	0	0	0	0	0	0	0	0	1	1	0	1	1	1	0	2	1	1	2	1	1	0	1	2	1	2	1	1	1	1	1
HSPB7	1	16340522	16345285	12	0	1	1	1	0	0	0	0	0	0	0	0	0	0	0	0	0	0	0	0	0	0	1	1	0	1	1	1	0	2	1	1	2	1	1	0	1	2	1	2	1	1	1	1	1
CLCNKA	1	16348485	16360545	12	0	1	1	1	0	0	0	0	0	0	0	0	0	0	0	0	0	0	0	0	0	0	1	1	0	1	1	1	0	2	1	1	2	1	1	0	1	2	1	2	1	1	1	1	1
CLCNKB	1	16370230	16383821	12	0	1	1	1	0	0	0	0	0	0	0	0	0	0	0	0	0	0	0	0	0	0	1	1	0	1	1	1	0	2	1	1	2	1	1	0	1	2	1	2	1	1	1	1	1
FAM131C	1	16384263	16400127	12	0	1	1	1	0	0	0	0	0	0	0	0	0	0	0	0	0	0	0	0	0	0	1	1	0	1	1	1	0	2	1	1	2	1	1	0	1	2	1	2	1	1	1	1	1
EPHA2	1	16450831	16482582	12	0	1	1	1	0	0	0	0	0	0	0	0	0	0	0	0	0	0	0	0	0	0	1	1	0	1	1	1	0	2	1	1	2	1	1	0	1	2	1	2	1	1	1	1	1
ARHGEF19	1	16524598	16539104	12	0	1	1	1	0	0	0	0	0	0	0	0	0	0	0	0	0	0	0	0	0	0	1	1	0	1	1	1	0	2	1	1	2	1	1	0	1	2	1	2	1	1	1	1	1
RSG1	1	16558181	16563659	12	0	1	1	1	0	0	0	0	0	0	0	0	0	0	0	0	0	0	0	0	0	0	1	1	0	1	1	1	0	2	1	1	2	1	1	0	1	2	1	2	1	1	1	1	1
FBXO42	1	16576558	16678948	12	0	1	1	1	0	0	0	0	0	0	0	0	0	0	0	0	0	0	0	0	0	0	1	1	0	1	1	1	0	2	1	1	2	1	1	0	1	2	1	2	1	1	1	1	1
SZRD1	1	16693524	16724643	12	0	1	1	1	0	0	0	0	0	0	0	0	0	0	0	0	0	0	0	0	0	0	1	1	0	1	1	1	0	2	1	1	2	1	1	0	1	2	1	2	1	1	1	1	1
SPATA21	1	16725137	16763919	12	0	1	1	1	0	0	0	0	0	0	0	0	0	0	0	0	0	0	0	0	0	0	1	1	0	1	1	1	0	2	1	1	2	1	1	0	1	2	1	2	1	1	1	1	1
NECAP2	1	16767166	16786584	12	0	1	1	1	0	0	0	0	0	0	0	0	0	0	0	0	0	0	0	0	0	0	1	1	0	1	1	1	0	2	1	1	2	1	1	0	1	2	1	2	1	1	1	1	1
CROCCP3	1	16793930	16819196	12	0	1	1	1	0	0	0	0	0	0	0	0	0	0	0	0	0	0	0	0	0	0	1	1	0	1	1	1	0	2	1	1	2	1	1	0	1	2	1	2	1	1	1	1	1
MIR3675	1	16875408	16875482	12	0	1	1	1	0	0	0	0	0	0	0	0	0	0	0	0	0	0	0	0	0	0	1	1	0	1	1	1	0	2	1	1	2	1	1	0	1	2	1	2	1	1	1	1	1
NBPF1	1	16888921	16940100	12	0	1	1	1	0	0	0	0	0	0	0	0	0	0	0	0	0	0	0	0	0	0	1	1	0	1	1	1	0	2	1	1	2	1	1	0	1	2	1	2	1	1	1	1	1
CROCCP2	1	16944750	16957401	12	0	1	1	1	0	0	0	0	0	0	0	0	0	0	0	0	0	0	0	0	0	0	1	1	0	1	1	1	0	2	1	1	2	1	1	0	1	2	1	2	1	1	1	1	1
MST1P2	1	16972068	16976915	12	0	1	1	1	0	0	0	0	0	0	0	0	0	0	0	0	0	0	0	0	0	0	1	1	0	1	1	1	0	2	1	1	2	1	1	0	1	2	1	2	1	1	1	1	1
FAM231A	1	16999497	17000007	12	0	1	1	1	0	0	0	0	0	0	0	0	0	0	0	0	0	0	0	0	0	0	1	1	0	1	1	1	0	2	1	1	2	1	1	0	1	2	1	2	1	1	1	1	1
ESPNP	1	17017712	17046652	12	0	1	1	1	0	0	0	0	0	0	0	0	0	0	0	0	0	0	0	0	0	0	1	1	0	1	1	1	0	2	1	1	2	1	1	0	1	2	1	2	1	1	1	1	1
MST1L	1	17081128	17090975	12	0	1	1	1	0	0	0	0	0	0	0	0	0	0	0	0	0	0	0	0	0	0	1	1	0	1	1	1	0	2	1	1	2	1	1	0	1	2	1	2	1	1	1	1	1
CROCC	1	17248444	17299474	12	0	1	1	1	0	0	0	0	0	0	0	0	0	0	0	0	0	0	0	0	0	0	1	1	0	1	1	1	0	2	1	1	2	1	1	0	1	2	1	2	1	1	1	1	1
MFAP2	1	17300998	17308081	12	0	1	1	1	0	0	0	0	0	0	0	0	0	0	0	0	0	0	0	0	0	0	1	1	0	1	1	1	0	2	1	1	2	1	1	0	1	2	1	2	1	1	1	1	1
ATP13A2	1	17312452	17338467	12	0	1	1	1	0	0	0	0	0	0	0	0	0	0	0	0	0	0	0	0	0	0	1	1	0	1	1	1	0	2	1	1	2	1	1	0	1	2	1	2	1	1	1	1	1
SDHB	1	17345224	17380665	12	0	1	1	1	0	0	0	0	0	0	0	0	0	0	0	0	0	0	0	0	0	0	1	1	1	1	1	1	0	2	1	1	2	1	1	0	1	2	1	2	1	1	1	1	1
PADI2	1	17393255	17445948	12	0	1	1	1	0	0	0	0	0	0	0	0	0	0	0	0	0	0	0	0	0	0	1	1	1	1	1	1	0	2	1	1	2	1	1	0	1	2	1	2	1	1	1	1	1
PADI1	1	17531620	17572501	12	0	1	1	1	0	0	0	0	0	0	0	0	0	0	0	0	0	0	0	0	0	0	1	1	1	1	1	1	0	2	1	1	2	1	1	0	1	2	1	2	1	1	1	1	1
PADI3	1	17575592	17610727	12	0	1	1	1	0	0	0	0	0	0	0	0	0	0	0	0	0	0	0	0	0	0	1	1	1	1	1	1	0	2	1	1	2	1	1	0	1	2	1	2	1	1	1	1	1
PADI4	1	17634689	17690495	12	0	1	1	1	0	0	0	0	0	0	0	0	0	0	0	0	0	0	0	0	0	0	1	1	1	1	1	1	0	2	1	1	2	1	1	0	1	2	1	2	1	1	1	1	1
PADI6	1	17698690	17728195	12	0	1	1	1	0	0	0	0	0	0	0	0	0	0	0	0	0	0	0	0	0	0	1	1	1	1	1	1	0	2	1	1	2	1	1	0	1	2	1	2	1	1	1	1	1
RCC2	1	17733250	17766250	12	0	1	1	1	0	0	0	0	0	0	0	0	0	0	0	0	0	0	0	0	0	0	1	1	1	1	1	1	0	2	1	1	2	1	1	0	1	2	1	2	1	1	1	1	1
ARHGEF10L	1	17866329	18024370	12	0	1	1	1	0	0	0	0	0	0	0	0	0	0	0	0	0	0	0	0	0	0	1	1	1	1	1	1	0	2	1	1	2	1	1	0	1	2	1	2	1	1	1	1	1
ACTL8	1	18081807	18153558	12	0	1	1	1	0	0	0	0	0	0	0	0	0	0	0	0	0	0	0	0	0	0	1	1	1	1	1	1	1	2	1	1	2	1	1	0	1	2	1	2	1	1	1	1	1
IGSF21	1	18434239	18704977	12	0	1	1	1	0	0	0	0	0	0	0	0	0	0	0	0	0	0	0	0	0	0	1	1	1	1	1	1	1	2	1	1	2	1	1	0	1	2	1	2	1	1	1	1	1
KLHDC7A	1	18807423	18812480	12	0	1	1	1	0	0	0	0	0	0	0	0	0	0	0	0	0	0	0	0	0	0	1	1	1	1	1	1	1	2	1	1	2	1	1	0	1	2	1	2	1	1	1	1	1
PAX7	1	18957499	19075360	12	0	1	1	1	0	0	0	0	0	0	0	0	0	0	0	0	0	0	0	0	0	0	1	1	1	1	1	1	0	2	1	1	2	1	1	0	1	2	1	2	1	1	1	1	1
TAS1R2	1	19166092	19186155	12	0	1	1	1	0	0	0	0	0	0	0	0	0	0	0	0	0	0	0	0	0	0	1	1	1	1	1	1	0	2	1	1	2	1	1	0	1	2	1	2	1	1	1	1	1
ALDH4A1	1	19197923	19229293	12	0	1	1	1	0	0	0	0	0	0	0	0	0	0	0	0	0	0	0	0	0	0	1	1	1	1	1	1	0	2	1	1	2	1	1	0	1	2	1	2	1	1	1	1	1
MIR4695	1	19209695	19209769	12	0	1	1	1	0	0	0	0	0	0	0	0	0	0	0	0	0	0	0	0	0	0	1	1	1	1	1	1	0	2	1	1	2	1	1	0	1	2	1	2	1	1	1	1	1
IFFO2	1	19230773	19282826	12	0	1	1	1	0	0	0	0	0	0	0	0	0	0	0	0	0	0	0	0	0	0	1	1	1	1	1	1	0	2	1	1	2	1	1	0	1	2	1	2	1	1	1	1	1
UBR4	1	19400999	19536746	12	0	1	1	1	0	0	0	0	0	0	0	0	0	0	0	0	0	0	0	0	0	0	1	1	1	1	1	1	0	2	1	1	2	1	1	0	1	2	1	2	1	1	1	1	1
EMC1	1	19542157	19578053	12	0	1	1	1	0	0	0	0	0	0	0	0	0	0	0	0	0	0	0	0	0	0	1	1	1	1	1	1	0	2	1	1	2	1	1	0	1	2	1	2	1	1	1	1	1
MRTO4	1	19578074	19586622	12	0	1	1	1	0	0	0	0	0	0	0	0	0	0	0	0	0	0	0	0	0	0	1	1	1	1	1	1	0	2	1	1	2	1	1	0	1	2	1	2	1	1	1	1	1
AKR7L	1	19592475	19600568	12	0	1	1	1	0	0	0	0	0	0	0	0	0	0	0	0	0	0	0	0	0	0	1	1	1	1	1	1	0	2	1	1	2	1	1	0	1	2	1	2	1	1	1	1	1
AKR7A3	1	19609056	19615280	12	0	1	1	1	0	0	0	0	0	0	0	0	0	0	0	0	0	0	0	0	0	0	1	1	1	1	1	1	0	2	1	1	2	1	1	0	1	2	1	2	1	1	1	1	1
LOC100506730	1	19619740	19622230	12	0	1	1	1	0	0	0	0	0	0	0	0	0	0	0	0	0	0	0	0	0	0	1	1	1	1	1	1	0	2	1	1	2	1	1	0	1	2	1	2	1	1	1	1	1
AKR7A2	1	19629201	19638640	12	0	1	1	1	0	0	0	0	0	0	0	0	0	0	0	0	0	0	0	0	0	0	1	1	1	1	1	1	0	2	1	1	2	1	1	0	1	2	1	2	1	1	1	1	1
PQLC2	1	19638739	19658922	12	0	1	1	1	0	0	0	0	0	0	0	0	0	0	0	0	0	0	0	0	0	0	1	1	1	1	1	1	0	2	1	1	2	1	1	0	1	2	1	2	1	1	1	1	1
CAPZB	1	19665266	19812135	12	0	1	1	1	0	0	0	0	0	0	0	0	0	0	0	0	0	0	0	0	0	0	1	1	1	1	1	1	0	2	1	1	2	1	1	0	1	2	1	2	1	1	1	1	1
MINOS1	1	19923470	19956315	12	0	1	1	1	0	0	0	0	0	0	0	0	0	0	0	0	0	0	0	0	0	0	1	1	1	1	1	1	0	2	1	1	2	1	1	0	1	2	1	2	1	1	1	1	1
MINOS1-NBL1	1	19923470	19984949	12	0	1	1	1	0	0	0	0	0	0	0	0	0	0	0	0	0	0	0	0	0	0	1	1	1	1	1	1	0	2	1	1	2	1	1	0	1	2	1	2	1	1	1	1	1
RPS14P3	1	19934300	19935138	12	0	1	1	1	0	0	0	0	0	0	0	0	0	0	0	0	0	0	0	0	0	0	1	1	1	1	1	1	0	2	1	1	2	1	1	0	1	2	1	2	1	1	1	1	1
NBL1	1	19969722	19984949	12	0	1	1	1	0	0	0	0	0	0	0	0	0	0	0	0	0	0	0	0	0	0	1	1	1	1	1	1	0	2	1	1	2	1	1	0	1	2	1	2	1	1	1	1	1
HTR6	1	19991779	20007459	12	0	1	1	1	0	0	0	0	0	0	0	0	0	0	0	0	0	0	0	0	0	0	1	1	1	1	1	1	0	2	1	1	2	1	1	0	1	2	1	2	1	1	1	1	1
TMCO4	1	20008705	20126410	12	0	1	1	1	0	0	0	0	0	0	0	0	0	0	0	0	0	0	0	0	0	0	1	1	1	1	1	1	0	2	1	1	2	1	1	0	1	3	2	3	2	1	1	1	1
RNF186	1	20140521	20141771	12	0	1	1	1	0	0	0	0	0	0	0	0	0	0	0	0	0	0	0	0	0	0	1	1	1	1	1	1	0	2	1	1	2	1	1	0	1	3	2	3	2	1	1	1	1
OTUD3	1	20208887	20239437	12	0	1	1	1	0	0	0	0	0	0	0	0	0	0	0	0	0	0	0	0	0	0	1	1	1	1	1	1	0	2	1	1	2	1	1	0	1	3	2	3	2	1	1	1	1
PLA2G2E	1	20246799	20250110	12	0	1	1	1	0	0	0	0	0	0	0	0	0	0	0	0	0	0	0	0	0	0	1	1	1	1	1	1	0	2	1	1	2	1	1	0	1	2	1	2	1	1	1	1	1
PLA2G2A	1	20301923	20306932	12	0	1	1	1	0	0	0	0	0	0	0	0	0	0	0	0	0	0	0	0	0	0	1	1	1	1	1	1	0	2	1	1	2	1	1	0	1	2	1	2	1	1	1	1	1
PLA2G5	1	20396700	20418394	12	0	1	1	1	0	0	0	0	0	0	0	0	0	0	0	0	0	0	0	0	0	0	1	1	1	1	1	1	0	2	1	1	2	1	1	0	1	2	1	2	1	1	1	1	1
PLA2G2D	1	20439142	20446059	12	0	1	1	1	0	0	0	0	0	0	0	0	0	0	0	0	0	0	0	0	0	0	1	1	1	1	1	1	0	2	1	1	2	1	1	0	1	2	1	2	1	1	1	1	1
PLA2G2F	1	20465822	20476879	12	0	1	1	1	0	0	0	0	0	0	0	0	0	0	0	0	0	0	0	0	0	0	1	1	1	1	1	1	0	2	1	1	2	1	1	0	1	2	1	2	1	1	1	1	1
PLA2G2C	1	20490483	20501687	12	0	1	1	1	0	0	0	0	0	0	0	0	0	0	0	0	0	0	0	0	0	0	1	1	1	1	1	1	0	2	1	1	2	1	1	0	1	2	1	2	1	1	1	1	1
UBXN10-AS1	1	20510735	20512979	12	0	1	1	1	0	0	0	0	0	0	0	0	0	0	0	0	0	0	0	0	0	0	1	1	1	1	1	1	0	2	1	1	2	1	1	0	1	2	1	2	1	1	1	1	1
UBXN10	1	20512577	20519942	12	0	1	1	1	0	0	0	0	0	0	0	0	0	0	0	0	0	0	0	0	0	0	1	1	1	1	1	1	0	2	1	1	2	1	1	0	1	2	1	2	1	1	1	1	1
VWA5B1	1	20617411	20681387	12	0	1	1	1	0	0	0	0	0	0	0	0	0	0	0	0	0	0	0	0	0	0	1	1	1	1	1	1	0	2	1	1	2	1	1	0	1	2	1	2	1	1	1	1	1
LINC01141	1	20686293	20755287	12	0	1	1	1	0	0	0	0	0	0	0	0	0	0	0	0	0	0	0	0	0	0	1	1	1	1	1	1	0	2	1	1	2	1	1	0	1	2	1	2	1	1	1	1	1
CAMK2N1	1	20808883	20812728	12	0	1	1	1	0	0	0	0	0	0	0	0	0	0	0	0	0	0	0	0	0	0	1	1	1	1	1	1	0	2	1	1	2	1	1	0	1	2	1	2	1	1	1	1	1
MUL1	1	20825940	20834674	12	0	1	1	1	0	0	0	0	0	0	0	0	0	0	0	0	0	0	0	0	0	0	1	1	1	1	1	1	0	2	1	1	2	1	1	0	1	2	1	2	1	1	1	1	1
FAM43B	1	20878931	20881513	12	0	1	1	1	0	0	0	0	0	0	0	0	0	0	0	0	0	0	0	0	0	0	1	1	1	1	1	1	0	2	1	1	2	1	1	0	1	2	1	2	1	1	1	1	1
CDA	1	20915443	20945400	12	0	1	1	1	0	0	0	0	0	0	0	0	0	0	0	0	0	0	0	0	0	0	1	1	1	1	1	1	0	2	1	1	2	1	1	0	1	2	1	2	1	1	1	1	1
PINK1	1	20959947	20978004	12	0	1	1	1	0	0	0	0	0	0	0	0	0	0	0	0	0	0	0	0	0	0	1	1	1	1	1	1	0	2	1	1	2	1	1	0	1	2	1	2	1	1	1	1	1
MIR6084	1	20960171	20960281	12	0	1	1	1	0	0	0	0	0	0	0	0	0	0	0	0	0	0	0	0	0	0	1	1	1	1	1	1	0	2	1	1	2	1	1	0	1	2	1	2	1	1	1	1	1
PINK1-AS	1	20969149	20978686	12	0	1	1	1	0	0	0	0	0	0	0	0	0	0	0	0	0	0	0	0	0	0	1	1	1	1	1	1	0	2	1	1	2	1	1	0	1	2	1	2	1	1	1	1	1
DDOST	1	20978259	20988037	12	0	1	1	1	0	0	0	0	0	0	0	0	0	0	0	0	0	0	0	0	0	0	1	1	1	1	1	1	0	2	1	1	2	1	1	0	1	2	1	2	1	1	1	1	1
KIF17	1	20990506	21044510	12	0	1	1	1	0	0	0	0	0	0	0	0	0	0	0	0	0	0	0	0	0	0	1	1	1	1	1	1	0	2	1	1	2	1	1	0	1	2	1	2	1	1	1	1	1
SH2D5	1	21046224	21059133	12	0	1	1	1	0	0	0	0	0	0	0	0	0	0	0	0	0	0	0	0	0	0	1	1	1	1	1	1	0	2	1	1	2	1	1	0	1	2	1	2	1	1	1	1	1
HP1BP3	1	21069170	21113181	12	0	1	1	1	0	0	0	0	0	0	0	0	0	0	0	0	0	0	0	0	0	0	1	1	1	1	1	1	0	2	1	1	2	1	1	0	1	2	1	2	1	1	1	1	1
EIF4G3	1	21132784	21503381	12	0	1	1	1	0	0	0	0	0	0	0	0	0	0	0	0	0	0	0	0	0	0	1	1	1	1	1	1	0	2	1	1	2	1	1	0	1	2	1	2	1	1	1	1	1
ECE1	1	21543739	21672034	12	0	1	1	1	0	0	0	0	0	0	0	0	0	0	0	0	0	0	0	0	0	0	1	1	1	1	1	1	0	2	1	1	2	1	1	0	1	2	1	2	1	1	1	1	1
LOC100506801	1	21619782	21626362	12	0	1	1	1	0	0	0	0	0	0	0	0	0	0	0	0	0	0	0	0	0	0	1	1	1	1	1	1	0	2	1	1	2	1	1	0	1	2	1	2	1	1	1	1	1
NBPF3	1	21766582	21811393	12	0	1	1	1	0	0	0	0	0	0	0	0	0	0	0	0	0	0	0	0	0	0	1	1	1	1	1	1	0	2	1	1	2	1	1	0	1	2	1	2	1	1	1	1	1
ALPL	1	21835857	21904905	12	0	1	1	1	0	0	0	0	0	0	0	0	0	0	0	0	0	0	0	0	0	0	1	1	1	1	1	1	0	2	1	1	2	1	1	0	1	2	1	2	1	1	1	1	1
RAP1GAP	1	21922707	21995856	12	0	1	1	1	0	0	0	0	0	0	0	0	0	0	0	0	0	0	0	0	0	0	1	1	1	1	1	1	0	2	1	1	2	1	1	0	1	2	1	2	1	1	1	1	1
USP48	1	22004791	22109688	12	0	1	1	1	0	0	0	0	0	0	0	0	0	0	0	0	0	0	0	0	0	0	1	1	1	1	1	1	0	2	1	1	2	1	1	0	1	2	1	2	1	1	1	1	1
LDLRAD2	1	22138757	22151714	12	0	1	1	1	0	0	0	0	0	0	0	0	0	0	0	0	0	0	0	0	0	0	1	1	1	1	1	1	0	2	1	1	2	1	1	0	1	2	1	2	1	1	1	1	1
HSPG2	1	22148724	22263790	12	0	1	1	1	0	0	0	0	0	0	0	0	0	0	0	0	0	0	0	0	0	0	1	1	1	1	1	1	0	2	1	1	2	1	1	0	1	2	1	2	1	1	1	1	1
CELA3B	1	22303417	22315847	12	0	1	1	1	0	0	0	0	0	0	0	0	0	0	0	0	0	0	0	0	0	0	1	1	1	1	1	1	0	2	1	1	2	1	1	0	1	2	1	2	1	1	1	1	1
CELA3A	1	22328148	22339035	12	0	1	1	1	0	0	0	0	0	0	0	0	0	0	0	0	0	0	0	0	0	0	1	1	1	1	1	1	0	2	1	1	2	1	1	0	1	2	1	2	1	1	1	1	1
LOC101928043	1	22350486	22352541	12	0	1	1	1	0	0	0	0	0	0	0	0	0	0	0	0	0	0	0	0	0	0	1	1	1	1	1	1	0	2	1	1	2	1	1	0	1	2	1	2	1	1	1	1	1
LINC00339	1	22351683	22357717	12	0	1	1	1	0	0	0	0	0	0	0	0	0	0	0	0	0	0	0	0	0	0	1	1	1	1	1	1	0	2	1	1	2	1	1	0	1	2	1	2	1	1	1	1	1
CDC42	1	22379119	22419436	12	0	1	1	1	0	0	0	0	0	0	0	0	0	0	0	0	0	0	0	0	0	0	1	1	1	1	1	1	0	2	1	1	2	1	1	0	1	2	1	2	1	1	1	1	1
WNT4	1	22443797	22469519	12	0	1	1	1	0	0	0	0	0	0	0	0	0	0	0	0	0	0	0	0	0	0	1	1	1	1	1	1	0	2	1	1	2	1	1	0	1	2	1	2	1	1	1	1	1
ZBTB40	1	22778343	22857650	12	0	1	1	1	0	0	0	0	0	0	0	0	0	0	0	0	0	0	0	0	0	0	1	1	1	1	1	1	0	2	1	1	2	1	1	0	1	2	1	2	1	1	1	1	1
EPHA8	1	22890003	22930087	12	0	1	1	1	0	0	0	0	0	0	0	0	0	0	0	0	0	0	0	0	0	0	1	1	1	1	1	1	0	2	1	1	2	1	1	0	1	2	1	2	1	1	1	1	1
MIR6127	1	22959750	22959859	12	0	1	1	1	0	0	0	0	0	0	0	0	0	0	0	0	0	0	0	0	0	0	1	1	1	1	1	1	0	2	1	1	2	1	1	0	1	2	1	2	1	1	1	1	1
C1QA	1	22963117	22966175	12	0	1	1	1	0	0	0	0	0	0	0	0	0	0	0	0	0	0	0	0	0	0	1	1	1	1	1	1	0	2	1	1	2	1	1	0	1	2	1	2	1	1	1	1	1
C1QC	1	22970117	22974603	12	0	1	1	1	0	0	0	0	0	0	0	0	0	0	0	0	0	0	0	0	0	0	1	1	1	1	1	1	0	2	1	1	2	1	1	0	1	2	1	2	1	1	1	1	1
C1QB	1	22979681	22988029	12	0	1	1	1	0	0	0	0	0	0	0	0	0	0	0	0	0	0	0	0	0	0	1	1	1	1	1	1	0	2	1	1	2	1	1	0	1	2	1	2	1	1	1	1	1
EPHB2	1	23037330	23241823	12	0	1	1	1	0	0	0	0	0	0	0	0	0	0	0	0	0	0	0	0	0	0	1	1	1	1	1	1	0	2	1	1	2	1	1	0	1	2	1	2	1	1	1	1	1
MIR4684	1	23046009	23046091	12	0	1	1	1	0	0	0	0	0	0	0	0	0	0	0	0	0	0	0	0	0	0	1	1	1	1	1	1	0	2	1	1	2	1	1	0	1	2	1	2	1	1	1	1	1
MIR4253	1	23189651	23189719	12	0	1	1	1	0	0	0	0	0	0	0	0	0	0	0	0	0	0	0	0	0	0	1	1	1	1	1	1	0	2	1	1	2	1	1	0	1	2	1	2	1	1	1	1	1
LACTBL1	1	23279535	23291923	12	0	1	1	1	0	0	0	0	0	0	0	0	0	0	0	0	0	0	0	0	0	0	1	1	1	1	1	1	0	2	1	1	2	1	1	0	1	2	1	2	1	1	1	1	1
C1orf234	1	23337326	23342343	12	0	1	1	1	0	0	0	0	0	0	0	0	0	0	0	0	0	0	0	0	0	0	1	1	1	1	1	1	0	2	1	1	2	1	1	0	1	2	1	2	1	1	1	1	1
KDM1A	1	23345940	23410184	12	0	1	1	1	0	0	0	0	0	0	0	0	0	0	0	0	0	0	0	0	0	0	1	1	1	1	1	1	0	2	1	1	2	1	1	0	1	2	1	2	1	1	1	1	1
MIR3115	1	23370797	23370865	12	0	1	1	1	0	0	0	0	0	0	0	0	0	0	0	0	0	0	0	0	0	0	1	1	1	1	1	1	0	2	1	1	2	1	1	0	1	2	1	2	1	1	1	1	1
LUZP1	1	23410515	23495351	12	0	1	1	1	0	0	0	0	0	0	0	0	0	0	0	0	0	0	0	0	0	0	1	1	1	1	1	1	0	2	1	1	2	1	1	0	1	2	1	2	1	1	1	1	1
HTR1D	1	23518387	23521222	12	0	1	1	1	0	0	0	0	0	0	0	0	0	0	0	0	0	0	0	0	0	0	1	1	1	1	1	1	0	2	1	1	2	1	1	0	1	2	1	2	1	1	1	1	1
LINC01355	1	23607801	23612011	12	0	1	1	1	0	0	0	0	0	0	0	0	0	0	0	0	0	0	0	0	0	0	1	1	1	1	1	1	0	2	1	1	2	1	1	0	1	2	1	2	1	1	1	1	1
HNRNPR	1	23631180	23670857	12	0	1	1	1	0	0	0	0	0	0	0	0	0	0	0	0	0	0	0	0	0	0	1	1	1	1	1	1	0	2	1	1	2	1	1	0	1	2	1	2	1	1	1	1	1
ZNF436	1	23685940	23696357	12	0	1	1	1	0	0	0	0	0	0	0	0	0	0	0	0	0	0	0	0	0	0	1	1	1	1	1	1	0	2	1	1	2	1	1	0	1	2	1	2	1	1	1	1	1
C1orf213	1	23695463	23698330	12	0	1	1	1	0	0	0	0	0	0	0	0	0	0	0	0	0	0	0	0	0	0	1	1	1	1	1	1	0	2	1	1	2	1	1	0	1	2	1	2	1	1	1	1	1
TCEA3	1	23707554	23751261	12	0	1	1	1	0	0	0	0	0	0	0	0	0	0	0	0	0	0	0	0	0	0	1	1	1	1	1	1	0	2	1	1	2	1	1	0	1	2	1	2	1	1	1	1	1
ASAP3	1	23755055	23810750	12	0	1	1	1	0	0	0	0	0	0	0	0	0	0	0	0	0	0	0	0	0	0	1	1	1	1	1	1	0	2	1	1	2	1	1	0	1	2	1	2	1	1	1	1	1
E2F2	1	23832919	23857712	12	0	1	1	1	0	0	0	0	0	0	0	0	0	0	0	0	0	0	0	0	0	0	1	1	1	1	1	1	0	2	1	1	2	1	1	0	1	2	1	2	1	1	1	1	1
LOC101928163	1	23848421	23854911	12	0	1	1	1	0	0	0	0	0	0	0	0	0	0	0	0	0	0	0	0	0	0	1	1	1	1	1	1	0	2	1	1	2	1	1	0	1	2	1	2	1	1	1	1	1
ID3	1	23884420	23886285	12	0	1	1	1	0	0	0	0	0	0	0	0	0	0	0	0	0	0	0	0	0	0	1	1	1	1	1	1	0	2	1	1	2	1	1	0	1	2	1	2	1	1	1	1	1
MDS2	1	23953823	23967056	12	0	1	1	1	0	0	0	0	0	0	0	0	0	0	0	0	0	0	0	0	0	0	1	1	1	1	1	1	0	2	1	1	2	1	1	0	1	2	1	2	1	1	1	1	1
RPL11	1	24018268	24022915	12	0	1	1	1	0	0	0	0	0	0	0	0	0	0	0	0	0	0	0	0	0	0	1	1	1	1	1	1	0	2	1	1	2	1	1	0	1	2	1	2	1	1	1	1	1
TCEB3	1	24069855	24088549	12	0	1	1	1	0	0	0	0	0	0	0	0	0	0	0	0	0	0	0	0	0	0	1	1	1	1	1	1	0	2	1	1	2	1	1	0	1	2	1	2	1	1	1	1	1
TCEB3-AS1	1	24086871	24104787	12	0	1	1	1	0	0	0	0	0	0	0	0	0	0	0	0	0	0	0	0	0	0	1	1	1	1	1	1	0	2	1	1	2	1	1	0	1	2	1	2	1	1	1	1	1
PITHD1	1	24104875	24114722	12	0	1	1	1	0	0	0	0	0	0	0	0	0	0	0	0	0	0	0	0	0	0	1	1	1	1	1	1	0	2	1	1	2	1	1	0	1	2	1	2	1	1	1	1	1
LYPLA2	1	24117645	24122029	12	0	1	1	1	0	0	0	0	0	0	0	0	0	0	0	0	0	0	0	0	0	0	1	1	1	1	1	1	0	2	1	1	2	1	1	0	1	2	1	2	1	1	1	1	1
GALE	1	24122088	24127294	12	0	1	1	1	0	0	0	0	0	0	0	0	0	0	0	0	0	0	0	0	0	0	1	1	1	1	1	1	0	2	1	1	2	1	1	0	1	2	1	2	1	1	1	1	1
HMGCL	1	24128366	24151949	12	0	1	1	1	0	0	0	0	0	0	0	0	0	0	0	0	0	0	0	0	0	0	1	1	1	1	1	1	0	2	1	1	2	1	1	0	1	2	1	2	1	1	1	1	1
FUCA1	1	24171571	24194859	12	0	1	1	1	0	0	0	0	0	0	0	0	0	0	0	0	0	0	0	0	0	0	1	1	1	1	1	1	0	2	1	1	2	1	1	0	1	2	1	2	1	1	1	1	1
CNR2	1	24200459	24239817	12	0	1	1	1	0	0	0	0	0	0	0	0	0	0	0	0	0	0	0	0	0	0	1	1	1	1	1	1	0	2	1	1	2	1	1	0	1	2	1	2	1	1	1	1	1
MIR378F	1	24255559	24255637	12	0	1	1	1	0	0	0	0	0	0	0	0	0	0	0	0	0	0	0	0	0	0	1	1	1	1	1	1	0	2	1	1	2	1	1	0	1	2	1	2	1	1	1	1	1
PNRC2	1	24286300	24289949	12	0	1	1	1	0	0	0	0	0	0	0	0	0	0	0	0	0	0	0	0	0	0	1	1	1	1	1	1	0	2	1	1	2	1	1	0	1	2	1	2	1	1	1	1	1
SRSF10	1	24290836	24306953	12	0	1	1	1	0	0	0	0	0	0	0	0	0	0	0	0	0	0	0	0	0	0	1	1	1	1	1	1	0	2	1	1	2	1	1	0	1	2	1	2	1	1	1	1	1
MYOM3	1	24382530	24438665	12	0	1	1	1	0	0	0	0	0	0	0	0	0	0	0	0	0	0	0	0	0	0	1	1	1	1	1	1	0	2	1	1	2	1	1	0	1	2	1	2	1	1	1	1	1
IL22RA1	1	24446260	24469775	12	0	1	1	1	0	0	0	0	0	0	0	0	0	0	0	0	0	0	0	0	0	0	1	1	1	1	1	1	0	2	1	1	2	1	1	0	1	2	1	2	1	1	1	1	1
IFNLR1	1	24480646	24513765	12	0	1	1	1	0	0	0	0	0	0	0	0	0	0	0	0	0	0	0	0	0	0	1	1	1	1	1	1	0	2	1	1	2	1	1	0	1	2	1	2	1	1	1	1	1
LOC284632	1	24526729	24538180	12	0	1	1	1	0	0	0	0	0	0	0	0	0	0	0	0	0	0	0	0	0	0	1	1	1	1	1	1	0	2	1	1	2	1	1	0	1	2	1	2	1	1	1	1	1
GRHL3	1	24645811	24690970	12	0	1	1	1	0	0	0	0	0	0	0	0	0	0	0	0	0	0	0	0	0	0	1	1	1	1	1	1	0	2	1	1	2	1	1	0	1	2	1	2	1	1	1	1	1
STPG1	1	24683488	24741587	12	0	1	1	1	0	0	0	0	0	0	0	0	0	0	0	0	0	0	0	0	0	0	1	1	1	1	1	1	0	2	1	1	2	1	1	0	1	2	1	2	1	1	1	1	1
NIPAL3	1	24742244	24799473	12	0	1	1	1	0	0	0	0	0	0	0	0	0	0	0	0	0	0	0	0	0	0	1	1	1	1	1	1	0	2	1	1	2	1	1	0	1	2	1	2	1	1	1	1	1
RCAN3AS	1	24822822	24828850	12	0	1	1	1	0	0	0	0	0	0	0	0	0	0	0	0	0	0	0	0	0	0	1	1	1	1	1	1	0	2	1	1	2	1	1	0	1	2	1	2	1	1	1	1	1
RCAN3	1	24828840	24863510	12	0	1	1	1	0	0	0	0	0	0	0	0	0	0	0	0	0	0	0	0	0	0	1	1	1	1	1	1	0	2	1	1	2	1	1	0	1	2	1	2	1	1	1	1	1
LOC100506985	1	24865763	24882515	12	0	1	1	1	0	0	0	0	0	0	0	0	0	0	0	0	0	0	0	0	0	0	1	1	1	1	1	1	0	2	1	1	2	1	1	0	1	2	1	2	1	1	1	1	1
NCMAP	1	24882566	24935818	12	0	1	1	1	0	0	0	0	0	0	0	0	0	0	0	0	0	0	0	0	0	0	1	1	1	1	1	1	0	2	1	1	2	1	1	0	1	2	1	2	1	1	1	1	1
SRRM1	1	24969593	24999772	12	0	1	1	1	0	0	0	0	0	0	0	0	0	0	0	0	0	0	0	0	0	0	1	1	1	1	1	1	0	2	1	1	2	1	1	0	1	2	1	2	1	1	1	1	1
CLIC4	1	25071759	25170815	12	0	1	1	1	0	0	0	0	0	0	0	0	0	0	0	0	0	0	0	0	0	0	1	1	1	1	1	1	0	2	1	1	2	1	1	0	1	2	1	2	1	1	1	1	1
RUNX3	1	25226001	25291501	12	0	1	1	1	0	0	0	0	0	0	0	0	0	0	0	0	0	0	0	0	0	0	1	1	1	1	1	1	0	2	1	1	2	1	1	0	1	2	1	2	1	1	0	1	1
MIR6731	1	25245835	25245907	12	0	1	1	1	0	0	0	0	0	0	0	0	0	0	0	0	0	0	0	0	0	0	1	1	1	1	1	1	0	2	1	1	2	1	1	0	1	2	1	2	1	1	0	1	1
SYF2	1	25548766	25559013	12	0	1	1	1	0	0	0	0	0	0	0	0	0	0	0	0	0	0	0	0	0	0	1	1	1	1	1	1	0	2	1	1	2	1	1	0	1	2	1	2	1	1	1	1	1
RSRP1	1	25568739	25573985	12	0	1	1	1	0	0	0	0	0	0	0	0	0	0	0	0	0	0	0	0	0	0	1	1	1	1	1	1	0	2	1	1	2	1	1	0	1	2	1	2	1	1	1	1	1
RHD	1	25598976	25656936	12	0	1	1	1	0	0	0	0	0	0	0	0	0	0	0	0	0	0	0	0	0	0	1	1	1	1	1	1	0	2	1	1	2	1	1	0	1	2	1	2	1	1	1	1	1
TMEM50A	1	25664788	25688852	12	0	1	1	1	0	0	0	0	0	0	0	0	0	0	0	0	0	0	0	0	0	0	1	1	1	1	1	1	0	2	1	1	2	1	1	0	1	2	1	2	1	1	1	1	1
RHCE	1	25688739	25747363	12	0	1	1	1	0	0	0	0	0	0	0	0	0	0	0	0	0	0	0	0	0	0	1	1	1	1	1	1	0	2	1	1	2	1	1	0	1	2	1	2	1	1	1	1	1
TMEM57	1	25757348	25826698	12	0	1	1	1	0	0	0	0	0	0	0	0	0	0	0	0	0	0	0	0	0	0	1	1	1	1	1	1	0	2	1	1	2	1	1	0	1	2	1	2	1	1	1	1	1
LDLRAP1	1	25870075	25895377	12	0	1	1	1	0	0	0	0	0	0	0	0	0	0	0	0	0	0	0	0	0	0	1	1	1	1	1	1	0	2	1	1	2	1	1	0	1	2	1	2	1	1	1	1	1
MAN1C1	1	25943958	26112698	12	0	1	1	1	0	0	0	0	0	0	0	0	0	0	0	0	0	0	0	0	0	0	1	1	1	1	1	1	0	2	1	1	2	1	1	0	1	2	1	2	1	1	1	1	1
SEPN1	1	26126666	26144713	12	0	1	1	1	0	0	0	0	0	0	0	0	0	0	0	0	0	0	0	0	0	0	1	1	1	1	1	1	0	2	1	1	2	1	1	0	1	2	1	2	1	1	1	1	1
MTFR1L	1	26146396	26159433	12	0	1	1	1	0	0	0	0	0	0	0	0	0	0	0	0	0	0	0	0	0	0	1	1	1	1	1	1	0	2	1	1	2	1	1	0	1	2	1	2	1	1	1	1	1
LOC646471	1	26146444	26150097	12	0	1	1	1	0	0	0	0	0	0	0	0	0	0	0	0	0	0	0	0	0	0	1	1	1	1	1	1	0	2	1	1	2	1	1	0	1	2	1	2	1	1	1	1	1
AUNIP	1	26158403	26185949	12	0	1	1	1	0	0	0	0	0	0	0	0	0	0	0	0	0	0	0	0	0	0	1	1	1	1	1	1	0	2	1	1	2	1	1	0	1	2	1	2	1	1	1	1	1
PAQR7	1	26187974	26197744	12	0	1	1	1	0	0	0	0	0	0	0	0	0	0	0	0	0	0	0	0	0	0	1	1	1	1	1	1	0	2	1	1	2	1	1	0	1	2	1	2	1	1	1	1	1
STMN1	1	26210676	26232993	12	0	1	1	1	0	0	0	0	0	0	0	0	0	0	0	0	0	0	0	0	0	0	1	1	1	1	1	1	0	2	1	1	2	1	1	0	1	2	1	2	1	1	1	1	1
MIR3917	1	26232852	26232945	12	0	1	1	1	0	0	0	0	0	0	0	0	0	0	0	0	0	0	0	0	0	0	1	1	1	1	1	1	0	2	1	1	2	1	1	0	1	2	1	2	1	1	1	1	1
PAFAH2	1	26286257	26324648	12	0	1	1	1	0	0	0	0	0	0	0	0	0	0	0	0	0	0	0	0	0	0	1	1	1	1	1	1	0	2	1	1	2	1	1	0	1	2	1	2	1	1	1	1	1
EXTL1	1	26348270	26362954	12	0	1	1	1	0	0	0	0	0	0	0	0	0	0	0	0	0	0	0	0	0	0	1	1	1	1	1	1	0	2	1	1	2	1	1	0	1	2	1	2	1	1	1	1	1
SLC30A2	1	26364513	26372604	12	0	1	1	1	0	0	0	0	0	0	0	0	0	0	0	0	0	0	0	0	0	0	1	1	1	1	1	1	0	2	1	1	2	1	1	0	1	2	1	2	1	1	1	1	1
TRIM63	1	26377795	26394125	12	0	1	1	1	0	0	0	0	0	0	0	0	0	0	0	0	0	0	0	0	0	0	1	1	1	1	1	1	0	2	1	1	2	1	1	0	1	2	1	2	1	1	1	1	1
PDIK1L	1	26437655	26452039	12	0	1	1	1	0	0	0	0	0	0	0	0	0	0	0	0	0	0	0	0	0	0	1	1	1	1	1	1	0	2	1	1	2	1	1	0	1	2	1	2	1	1	1	1	1
FAM110D	1	26485510	26489119	12	0	1	1	1	0	0	0	0	0	0	0	0	0	0	0	0	0	0	0	0	0	0	1	1	1	1	1	1	0	2	1	1	2	1	1	0	1	2	1	2	1	1	1	1	1
ZNF593	1	26496387	26497364	12	0	1	1	1	0	0	0	0	0	0	0	0	0	0	0	0	0	0	0	0	0	0	1	1	1	1	1	1	0	2	1	1	2	1	1	0	1	2	1	2	1	1	1	1	1
CNKSR1	1	26503980	26516376	12	0	1	1	1	0	0	0	0	0	0	0	0	0	0	0	0	0	0	0	0	0	0	1	1	1	1	1	1	0	2	1	1	2	1	1	0	1	2	1	2	1	1	1	1	1
CATSPER4	1	26517118	26529033	12	0	1	1	1	0	0	0	0	0	0	0	0	0	0	0	0	0	0	0	0	0	0	1	1	1	1	1	1	0	2	1	1	2	1	1	0	1	2	1	2	1	1	1	1	1
LOC101928303	1	26551810	26556331	12	0	1	1	1	0	0	0	0	0	0	0	0	0	0	0	0	0	0	0	0	0	0	1	1	1	1	1	1	0	2	1	1	2	1	1	0	1	2	1	2	1	1	1	1	1
CEP85	1	26560643	26605529	12	0	1	1	1	0	0	0	0	0	0	0	0	0	0	0	0	0	0	0	0	0	0	1	1	1	1	1	1	0	2	1	1	2	1	1	0	1	2	1	2	1	1	1	1	1
SH3BGRL3	1	26606212	26608013	12	0	1	1	1	0	0	0	0	0	0	0	0	0	0	0	0	0	0	0	0	0	0	1	1	1	1	1	1	0	2	1	1	2	1	1	0	1	2	1	2	1	1	1	1	1
UBXN11	1	26608772	26644756	12	0	1	1	1	0	0	0	0	0	0	0	0	0	0	0	0	0	0	0	0	0	0	1	1	1	1	1	1	0	2	1	1	2	1	1	0	1	2	1	2	1	1	1	1	1
CD52	1	26644410	26647014	12	0	1	1	1	0	0	0	0	0	0	0	0	0	0	0	0	0	0	0	0	0	0	1	1	1	1	1	1	0	2	1	1	2	1	1	0	1	2	1	2	1	1	1	1	1
AIM1L	1	26648349	26680621	12	0	1	1	1	0	0	0	0	0	0	0	0	0	0	0	0	0	0	0	0	0	0	1	1	1	1	1	1	0	2	1	1	2	1	1	0	1	2	1	2	1	1	1	1	1
ZNF683	1	26688124	26699266	12	0	1	1	1	0	0	0	0	0	0	0	0	0	0	0	0	0	0	0	0	0	0	1	1	1	1	1	1	0	2	1	1	2	1	1	0	1	2	1	2	1	1	1	1	1
LIN28A	1	26737268	26756219	12	0	1	1	1	0	0	0	0	0	0	0	0	0	0	0	0	0	0	0	0	0	0	1	1	1	1	1	1	0	2	1	1	2	1	1	0	1	2	1	2	1	1	1	1	1
DHDDS	1	26758772	26797795	12	0	1	1	1	0	0	0	0	0	0	0	0	0	0	0	0	0	0	0	0	0	0	1	1	1	1	1	1	0	2	1	1	2	1	1	0	1	2	1	2	1	1	1	1	1
HMGN2	1	26798901	26803133	12	0	1	1	1	0	0	0	0	0	0	0	0	0	0	0	0	0	0	0	0	0	0	1	1	1	1	1	1	0	2	1	1	2	1	1	0	1	2	1	2	1	1	1	1	1
RPS6KA1	1	26856248	26901520	12	0	1	1	1	0	0	0	0	0	0	0	0	0	0	0	0	0	0	0	0	0	0	1	1	1	1	1	1	0	2	1	1	2	1	1	0	1	2	1	2	1	1	1	1	1
MIR1976	1	26881032	26881084	12	0	1	1	1	0	0	0	0	0	0	0	0	0	0	0	0	0	0	0	0	0	0	1	1	1	1	1	1	0	2	1	1	2	1	1	0	1	2	1	2	1	1	1	1	1
ARID1A	1	27022521	27108601	12	0	1	1	1	0	0	0	0	0	0	0	0	0	0	0	0	0	0	0	0	0	0	1	1	1	1	1	1	0	2	1	1	2	1	1	0	1	2	1	2	1	1	1	1	1
PIGV	1	27114453	27124894	12	0	1	1	1	0	0	0	0	0	0	0	0	0	0	0	0	0	0	0	0	0	0	1	1	1	1	1	1	0	2	1	1	2	1	1	0	1	2	1	2	1	1	1	1	1
ZDHHC18	1	27153200	27182211	12	0	1	1	1	0	0	0	0	0	0	0	0	0	0	0	0	0	0	0	0	0	0	1	1	1	1	1	1	0	2	1	1	2	1	1	0	1	2	1	2	1	1	1	1	1
SFN	1	27189632	27190947	12	0	1	1	1	0	0	0	0	0	0	0	0	0	0	0	0	0	0	0	0	0	0	1	1	1	1	1	1	0	2	1	1	2	1	1	0	1	2	1	2	1	1	1	1	1
GPN2	1	27205872	27216869	12	0	1	1	1	0	0	0	0	0	0	0	0	0	0	0	0	0	0	0	0	0	0	1	1	1	1	1	1	0	2	1	1	2	1	1	0	1	2	1	2	1	1	1	1	1
GPATCH3	1	27216978	27226962	12	0	1	1	1	0	0	0	0	0	0	0	0	0	0	0	0	0	0	0	0	0	0	1	1	1	1	1	1	0	2	1	1	2	1	1	0	1	2	1	2	1	1	1	1	1
NR0B2	1	27237974	27240567	12	0	1	1	1	0	0	0	0	0	0	0	0	0	0	0	0	0	0	0	0	0	0	1	1	1	1	1	1	0	2	1	1	2	1	1	0	1	2	1	2	1	1	1	1	1
NUDC	1	27248212	27273362	12	0	1	1	1	0	0	0	0	0	0	0	0	0	0	0	0	0	0	0	0	0	0	1	1	1	1	1	1	0	2	1	1	2	1	1	0	1	2	1	2	1	1	1	1	1
KDF1	1	27276046	27286901	12	0	1	1	1	0	0	0	0	0	0	0	0	0	0	0	0	0	0	0	0	0	0	1	1	1	1	1	1	0	2	1	1	2	1	1	0	1	2	1	2	1	1	1	1	1
TRNP1	1	27320194	27327377	12	0	1	1	1	0	0	0	0	0	0	0	0	0	0	0	0	0	0	0	0	0	0	1	1	1	1	1	1	0	2	1	1	2	1	1	0	1	2	1	2	1	1	1	1	1
FAM46B	1	27331510	27339333	12	0	1	1	1	0	0	0	0	0	0	0	0	0	0	0	0	0	0	0	0	0	0	1	1	1	1	1	1	0	2	1	1	2	1	1	0	1	2	1	2	1	1	1	1	1
SLC9A1	1	27425299	27481621	12	0	1	1	1	0	0	0	0	0	0	0	0	0	0	0	0	0	0	0	0	0	0	1	1	1	1	1	1	0	2	1	1	2	1	1	0	1	2	1	2	1	1	1	1	1
WDTC1	1	27561006	27635124	12	0	1	1	1	0	0	0	0	0	0	0	0	0	0	0	0	0	0	0	0	0	0	1	1	1	1	1	1	0	2	1	1	2	1	1	0	1	2	1	2	1	1	1	1	1
TMEM222	1	27648635	27662891	12	0	1	1	1	0	0	0	0	0	0	0	0	0	0	0	0	0	0	0	0	0	0	1	1	1	1	1	1	0	2	1	1	2	1	1	0	1	2	1	2	1	1	1	1	1
LOC644961	1	27650364	27653016	12	0	1	1	1	0	0	0	0	0	0	0	0	0	0	0	0	0	0	0	0	0	0	1	1	1	1	1	1	0	2	1	1	2	1	1	0	1	2	1	2	1	1	1	1	1
SYTL1	1	27668482	27680423	12	0	1	1	1	0	0	0	0	0	0	0	0	0	0	0	0	0	0	0	0	0	0	1	1	1	1	1	1	0	2	1	1	2	1	1	0	1	2	1	2	1	1	1	1	1
MAP3K6	1	27681669	27693357	12	0	1	1	1	0	0	0	0	0	0	0	0	0	0	0	0	0	0	0	0	0	0	1	1	1	1	1	1	0	2	1	1	2	1	1	0	1	2	1	2	1	1	1	1	1
FCN3	1	27695600	27701315	12	0	1	1	1	0	0	0	0	0	0	0	0	0	0	0	0	0	0	0	0	0	0	1	1	1	1	1	1	0	2	1	1	2	1	1	0	1	2	1	2	1	1	1	1	1
CD164L2	1	27705589	27709823	12	0	1	1	1	0	0	0	0	0	0	0	0	0	0	0	0	0	0	0	0	0	0	1	1	1	1	1	1	0	2	1	1	2	1	1	0	1	2	1	2	1	1	1	1	1
GPR3	1	27719147	27722317	12	0	1	1	1	0	0	0	0	0	0	0	0	0	0	0	0	0	0	0	0	0	0	1	1	1	1	1	1	0	2	1	1	2	1	1	0	1	2	1	2	1	1	1	1	1
WASF2	1	27730733	27816678	12	0	1	1	1	0	0	0	0	0	0	0	0	0	0	0	0	0	0	0	0	0	0	1	1	1	1	1	1	0	2	1	1	2	1	1	0	1	2	1	2	1	1	1	1	1
AHDC1	1	27860755	27930005	12	0	1	1	1	0	0	0	0	0	0	0	0	0	0	0	0	0	0	0	0	0	0	1	1	1	1	1	1	0	2	1	1	2	1	1	0	1	2	1	2	1	1	1	1	1
FGR	1	27938800	27961727	12	0	1	1	1	0	0	0	0	0	0	0	0	0	0	0	0	0	0	0	0	0	0	1	1	1	1	1	1	0	2	1	1	2	1	1	0	1	2	1	2	1	1	1	1	1
IFI6	1	27992571	27998724	12	0	1	1	1	0	0	0	0	0	0	0	0	0	0	0	0	0	0	0	0	0	0	1	1	1	1	1	1	0	2	1	1	2	1	1	0	1	2	1	2	1	1	1	1	1
FAM76A	1	28052489	28089423	12	0	1	1	1	0	0	0	0	0	0	0	0	0	0	0	0	0	0	0	0	0	0	1	1	1	1	1	1	0	2	1	1	2	1	1	0	1	2	1	2	1	1	1	1	1
STX12	1	28099693	28150963	12	0	1	1	1	0	0	0	0	0	0	0	0	0	0	0	0	0	0	0	0	0	0	1	1	1	1	1	1	0	2	1	1	2	1	1	0	1	2	1	2	1	1	1	1	1
PPP1R8	1	28157251	28178183	12	0	1	1	1	0	0	0	0	0	0	0	0	0	0	0	0	0	0	0	0	0	0	1	1	1	1	1	1	0	2	1	1	2	1	1	0	1	2	1	2	1	1	1	1	1
SCARNA1	1	28160911	28161077	12	0	1	1	1	0	0	0	0	0	0	0	0	0	0	0	0	0	0	0	0	0	0	1	1	1	1	1	1	0	2	1	1	2	1	1	0	1	2	1	2	1	1	1	1	1
THEMIS2	1	28199053	28213196	12	0	1	1	1	0	0	0	0	0	0	0	0	0	0	0	0	0	0	0	0	0	0	1	1	1	1	1	1	0	2	1	1	2	1	1	0	1	2	1	2	1	1	1	1	1
RPA2	1	28218035	28241308	12	0	1	1	1	0	0	0	0	0	0	0	0	0	0	0	0	0	0	0	0	0	0	1	1	1	1	1	1	0	2	1	1	2	1	1	0	1	2	1	2	1	1	1	1	1
SMPDL3B	1	28261503	28285663	12	0	1	1	1	0	0	0	0	0	0	0	0	0	0	0	0	0	0	0	0	0	0	1	1	1	1	1	1	0	2	1	1	2	1	1	0	1	2	1	2	1	1	1	1	1
XKR8	1	28286503	28294604	12	0	1	1	1	0	0	0	0	0	0	0	0	0	0	0	0	0	0	0	0	0	0	1	1	1	1	1	1	0	2	1	1	2	1	1	0	1	2	1	2	1	1	1	1	1
EYA3	1	28296854	28415148	12	0	1	1	1	0	0	0	0	0	0	0	0	0	0	0	0	0	0	0	0	0	0	1	1	1	1	1	1	0	2	1	1	2	1	1	0	1	2	1	2	1	1	1	1	1
PTAFR	1	28473676	28520447	12	0	1	1	1	0	0	0	0	0	0	0	0	0	0	0	0	0	0	0	0	0	0	1	1	1	1	1	1	0	2	1	1	2	1	1	0	1	2	1	2	1	1	1	1	1
DNAJC8	1	28526789	28559542	12	0	1	1	1	0	0	0	0	0	0	0	0	0	0	0	0	0	0	0	0	0	0	1	1	1	1	1	1	0	2	1	1	2	1	1	0	1	2	1	2	1	1	1	1	1
ATPIF1	1	28562601	28564616	12	0	1	1	1	0	0	0	0	0	0	0	0	0	0	0	0	0	0	0	0	0	0	1	1	1	1	1	1	0	2	1	1	2	1	1	0	1	2	1	2	1	1	1	1	1
SESN2	1	28585962	28609002	12	0	1	1	1	0	0	0	0	0	0	0	0	0	0	0	0	0	0	0	0	0	0	1	1	1	1	1	1	0	2	1	1	2	1	1	0	1	2	1	2	1	1	1	1	1
MED18	1	28655512	28662478	12	0	1	1	1	0	0	0	0	0	0	0	0	0	0	0	0	0	0	0	0	0	0	1	1	1	1	1	1	0	2	1	1	2	1	1	0	1	2	1	2	1	1	1	1	1
PHACTR4	1	28696092	28826881	12	0	1	1	1	0	0	0	0	0	0	0	0	0	0	0	0	0	0	0	0	0	0	1	1	1	1	1	1	0	2	1	1	2	1	1	0	1	2	1	2	1	1	1	1	1
RCC1	1	28832454	28865708	12	0	1	1	1	0	0	0	0	0	0	0	0	0	0	0	0	0	0	0	0	0	0	1	1	1	1	1	1	0	2	1	1	2	1	1	0	1	2	1	2	1	1	1	1	1
SNHG3	1	28832454	28837404	12	0	1	1	1	0	0	0	0	0	0	0	0	0	0	0	0	0	0	0	0	0	0	1	1	1	1	1	1	0	2	1	1	2	1	1	0	1	2	1	2	1	1	1	1	1
TRNAU1AP	1	28879528	28905057	12	0	1	1	1	0	0	0	0	0	0	0	0	0	0	0	0	0	0	0	0	0	0	1	1	1	1	1	1	0	2	1	1	2	1	1	0	1	2	1	2	1	1	1	1	1
SNHG12	1	28905049	28908366	12	0	1	1	1	0	0	0	0	0	0	0	0	0	0	0	0	0	0	0	0	0	0	1	1	1	1	1	1	0	2	1	1	2	1	1	0	1	2	1	2	1	1	1	1	1
SNORD99	1	28905254	28905334	12	0	1	1	1	0	0	0	0	0	0	0	0	0	0	0	0	0	0	0	0	0	0	1	1	1	1	1	1	0	2	1	1	2	1	1	0	1	2	1	2	1	1	1	1	1
SNORA61	1	28906275	28906405	12	0	1	1	1	0	0	0	0	0	0	0	0	0	0	0	0	0	0	0	0	0	0	1	1	1	1	1	1	0	2	1	1	2	1	1	0	1	2	1	2	1	1	1	1	1
SNORA44	1	28906892	28907024	12	0	1	1	1	0	0	0	0	0	0	0	0	0	0	0	0	0	0	0	0	0	0	1	1	1	1	1	1	0	2	1	1	2	1	1	0	1	2	1	2	1	1	1	1	1
SNORA16A	1	28907431	28907565	12	0	1	1	1	0	0	0	0	0	0	0	0	0	0	0	0	0	0	0	0	0	0	1	1	1	1	1	1	0	2	1	1	2	1	1	0	1	2	1	2	1	1	1	1	1
RAB42	1	28918711	28921088	12	0	1	1	1	0	0	0	0	0	0	0	0	0	0	0	0	0	0	0	0	0	0	1	1	1	1	1	1	0	2	1	1	2	1	1	0	1	2	1	2	1	1	1	1	1
TAF12	1	28929608	28969604	12	0	1	1	1	0	0	0	0	0	0	0	0	0	0	0	0	0	0	0	0	0	0	1	1	1	1	1	1	0	2	1	1	2	1	1	0	1	2	1	2	1	1	1	1	1
RNU11	1	28975111	28975246	12	0	1	1	1	0	0	0	0	0	0	0	0	0	0	0	0	0	0	0	0	0	0	1	1	1	1	1	1	0	2	1	1	2	1	1	0	1	2	1	2	1	1	1	1	1
GMEB1	1	28995239	29042115	12	0	1	1	1	0	0	0	0	0	0	0	0	0	0	0	0	0	0	0	0	0	0	1	1	1	1	1	1	0	2	1	1	2	1	1	0	1	2	1	2	1	1	1	1	1
YTHDF2	1	29063132	29096287	12	0	1	1	1	0	0	0	0	0	0	0	0	0	0	0	0	0	0	0	0	0	0	1	1	1	1	1	1	0	2	1	1	2	1	1	0	1	2	1	2	1	1	1	1	1
OPRD1	1	29138653	29190208	12	0	1	1	1	0	0	0	0	0	0	0	0	0	0	0	0	0	0	0	0	0	0	1	1	1	1	1	1	0	2	1	1	2	1	1	0	1	2	1	2	1	1	1	1	1
EPB41	1	29213602	29446558	12	0	1	1	1	0	0	0	0	0	0	0	0	0	0	0	0	0	0	0	0	0	0	1	1	1	1	1	1	0	2	1	1	2	1	1	0	1	2	1	2	1	1	1	1	1
TMEM200B	1	29445936	29450421	12	0	1	1	1	0	0	0	0	0	0	0	0	0	0	0	0	0	0	0	0	0	0	1	1	1	1	1	1	0	2	1	1	2	1	1	0	1	2	1	2	1	1	1	1	1
SRSF4	1	29474249	29508637	12	0	1	1	1	0	0	0	0	0	0	0	0	0	0	0	0	0	0	0	0	0	0	1	1	1	1	1	1	0	2	1	1	2	1	1	0	1	2	1	2	1	1	1	1	1
MECR	1	29519168	29557470	12	0	1	1	1	0	0	0	0	0	0	0	0	0	0	0	0	0	0	0	0	0	0	1	1	1	1	1	1	0	2	1	1	2	1	1	0	1	2	1	2	1	1	1	1	1
PTPRU	1	29563027	29653325	12	0	1	1	1	0	0	0	0	0	0	0	0	0	0	0	0	0	0	0	0	0	0	1	1	1	1	1	1	0	2	1	1	2	1	1	0	1	2	1	2	1	1	1	1	1
LOC101928460	1	29656131	29676626	12	0	1	1	1	0	0	0	0	0	0	0	0	0	0	0	0	0	0	0	0	0	0	1	1	1	1	1	1	0	2	1	1	2	1	1	0	1	2	1	2	1	1	1	1	1
LOC101929406	1	30486798	30510459	12	0	1	1	1	0	0	0	0	0	0	0	0	0	0	0	0	0	0	0	0	0	0	1	1	1	1	1	1	0	2	1	1	2	1	1	0	1	2	1	2	1	1	1	1	1
MATN1	1	31184123	31196432	12	0	1	1	1	0	0	0	0	0	0	0	0	0	0	0	0	0	0	0	0	0	0	1	1	1	1	1	1	0	2	1	1	2	1	1	0	1	2	1	2	1	1	1	1	1
MATN1-AS1	1	31191618	31199593	12	0	1	1	1	0	0	0	0	0	0	0	0	0	0	0	0	0	0	0	0	0	0	1	1	1	1	1	1	0	2	1	1	2	1	1	0	1	2	1	2	1	1	1	1	1
LAPTM5	1	31205314	31230683	12	0	1	1	1	0	0	0	0	0	0	0	0	0	0	0	0	0	0	0	0	0	0	1	1	1	1	1	1	0	2	1	1	2	1	1	0	1	2	1	2	1	1	1	1	1
MIR4420	1	31212002	31212079	12	0	1	1	1	0	0	0	0	0	0	0	0	0	0	0	0	0	0	0	0	0	0	1	1	1	1	1	1	0	2	1	1	2	1	1	0	1	2	1	2	1	1	1	1	1
SDC3	1	31342312	31381480	12	0	1	1	1	0	0	0	0	0	0	0	0	0	0	0	0	0	0	0	0	0	0	1	1	1	1	1	1	0	2	1	1	2	1	1	0	1	2	1	2	1	1	1	1	1
PUM1	1	31404352	31538564	12	0	1	1	1	0	0	0	0	0	0	0	0	0	0	0	0	0	0	0	0	0	0	1	1	1	1	1	1	0	2	1	1	2	1	1	0	1	2	1	2	1	1	1	1	1
SNORD103B	1	31408535	31408623	12	0	1	1	1	0	0	0	0	0	0	0	0	0	0	0	0	0	0	0	0	0	0	1	1	1	1	1	1	0	2	1	1	2	1	1	0	1	2	1	2	1	1	1	1	1
SNORD103A	1	31421964	31422052	12	0	1	1	1	0	0	0	0	0	0	0	0	0	0	0	0	0	0	0	0	0	0	1	1	1	1	1	1	0	2	1	1	2	1	1	0	1	2	1	2	1	1	1	1	1
SNORD85	1	31441009	31441084	12	0	1	1	1	0	0	0	0	0	0	0	0	0	0	0	0	0	0	0	0	0	0	1	1	1	1	1	1	0	2	1	1	2	1	1	0	1	2	1	2	1	1	1	1	1
NKAIN1	1	31652591	31712734	12	0	1	1	1	0	0	0	0	0	0	0	0	0	0	0	0	0	0	0	0	0	0	1	1	1	1	1	1	0	2	1	1	2	1	1	0	1	2	1	2	1	1	1	1	1
SNRNP40	1	31732414	31769644	12	0	1	1	1	0	0	0	0	0	0	0	0	0	0	0	0	0	0	0	0	0	0	1	1	1	1	1	1	0	2	1	1	2	1	1	0	1	2	1	2	1	1	1	1	1
ZCCHC17	1	31769828	31837800	12	0	1	1	1	0	0	0	0	0	0	0	0	0	0	0	0	0	0	0	0	0	0	1	1	1	1	1	1	0	2	1	1	2	1	1	0	1	2	1	2	1	1	1	1	1
FABP3	1	31838099	31845923	12	0	1	1	1	0	0	0	0	0	0	0	0	0	0	0	0	0	0	0	0	0	0	1	1	1	1	1	1	0	2	1	1	2	1	1	0	1	2	1	2	1	1	1	1	1
SERINC2	1	31882411	31907527	12	0	1	1	1	0	0	0	0	0	0	0	0	0	0	0	0	0	0	0	0	0	0	1	1	1	1	1	1	0	2	1	1	2	1	1	0	1	2	2	2	1	1	1	1	1
LINC01225	1	31971838	31974167	12	0	1	1	1	0	0	0	0	0	0	0	0	0	0	0	0	0	0	0	0	0	0	1	1	1	1	1	1	0	2	1	1	2	1	1	0	1	2	2	2	1	1	1	1	1
LINC01226	1	31984035	31989846	12	0	1	1	1	0	0	0	0	0	0	0	0	0	0	0	0	0	0	0	0	0	0	1	1	1	1	1	1	0	2	1	1	2	1	1	0	1	2	2	2	1	1	1	1	1
TINAGL1	1	32042085	32053287	12	0	1	1	1	0	0	0	0	0	0	0	0	0	0	0	0	0	0	0	0	0	0	1	1	1	1	1	1	0	2	1	1	2	1	1	0	1	2	2	2	1	1	1	1	1
HCRTR1	1	32083300	32092919	12	0	1	1	1	0	0	0	0	0	0	0	0	0	0	0	0	0	0	0	0	0	0	1	1	1	1	1	1	0	2	1	1	2	1	1	0	1	2	2	2	1	1	1	1	1
PEF1	1	32095462	32110838	12	0	1	1	1	0	0	0	0	0	0	0	0	0	0	0	0	0	0	0	0	0	0	1	1	1	1	1	1	0	2	1	1	2	1	1	0	1	2	2	2	1	1	1	1	1
COL16A1	1	32117847	32169768	12	0	1	1	1	0	0	0	0	0	0	0	0	0	0	0	0	0	0	0	0	0	0	1	1	1	1	1	1	0	2	1	1	2	1	1	0	1	2	2	2	1	1	1	1	1
BAI2	1	32192705	32229664	12	0	1	1	1	0	0	0	0	0	0	0	0	0	0	0	0	0	0	0	0	0	0	1	1	1	1	1	1	0	2	1	1	2	1	1	0	1	2	2	2	1	1	1	1	1
MIR4254	1	32224260	32224336	12	0	1	1	1	0	0	0	0	0	0	0	0	0	0	0	0	0	0	0	0	0	0	1	1	1	1	1	1	0	2	1	1	2	1	1	0	1	2	2	2	1	1	1	1	1
SPOCD1	1	32256022	32281652	12	0	1	1	1	0	0	0	0	0	0	0	0	0	0	0	0	0	0	0	0	0	0	1	1	1	1	1	1	0	2	1	1	2	1	1	0	1	2	2	2	1	1	1	1	1
PTP4A2	1	32372021	32403988	12	0	1	1	1	0	0	0	0	0	0	0	0	0	0	0	0	0	0	0	0	0	0	1	1	1	1	1	1	0	2	1	1	2	1	1	0	1	2	2	2	1	1	1	1	1
KHDRBS1	1	32479294	32526460	12	0	1	1	1	0	0	0	0	0	0	0	0	0	0	0	0	0	0	0	0	0	0	1	1	1	1	1	1	0	2	1	1	2	1	1	0	1	2	2	2	1	1	1	1	1
TMEM39B	1	32538502	32568467	12	0	1	1	1	0	0	0	0	0	0	0	0	0	0	0	0	0	0	0	0	0	0	1	1	1	1	1	1	0	2	1	1	2	1	1	0	1	2	2	2	1	1	1	1	1
KPNA6	1	32573643	32642168	12	0	1	1	1	0	0	0	0	0	0	0	0	0	0	0	0	0	0	0	0	0	0	1	1	1	1	1	1	0	2	1	1	2	1	1	0	1	2	2	2	1	1	1	1	1
TXLNA	1	32645344	32663886	12	0	1	1	1	0	0	0	0	0	0	0	0	0	0	0	0	0	0	0	0	0	0	1	1	1	1	1	1	0	2	1	1	2	1	1	0	1	2	2	2	1	1	1	1	1
CCDC28B	1	32665986	32670991	12	0	1	1	1	0	0	0	0	0	0	0	0	0	0	0	0	0	0	0	0	0	0	1	1	1	1	1	1	0	2	1	1	2	1	1	0	1	2	2	2	1	1	1	1	1
IQCC	1	32671235	32674288	12	0	1	1	1	0	0	0	0	0	0	0	0	0	0	0	0	0	0	0	0	0	0	1	1	1	1	1	1	0	2	1	1	2	1	1	0	1	2	2	2	1	1	1	1	1
DCDC2B	1	32674694	32681797	12	0	1	1	1	0	0	0	0	0	0	0	0	0	0	0	0	0	0	0	0	0	0	1	1	1	1	1	1	0	2	1	1	2	1	1	0	1	2	2	2	1	1	1	1	1
TMEM234	1	32681797	32687926	12	0	1	1	1	0	0	0	0	0	0	0	0	0	0	0	0	0	0	0	0	0	0	1	1	1	1	1	1	0	2	1	1	2	1	1	0	1	2	2	2	1	1	1	1	1
EIF3I	1	32687970	32697205	12	0	1	1	1	0	0	0	0	0	0	0	0	0	0	0	0	0	0	0	0	0	0	1	1	1	1	1	1	0	2	1	1	2	1	1	0	1	2	2	2	1	1	1	1	1
MTMR9LP	1	32697260	32707311	12	0	1	1	1	0	0	0	0	0	0	0	0	0	0	0	0	0	0	0	0	0	0	1	1	1	1	1	1	0	2	1	1	2	1	1	0	1	2	2	2	1	1	1	1	1
FAM167B	1	32712817	32714461	12	0	1	1	1	0	0	0	0	0	0	0	0	0	0	0	0	0	0	0	0	0	0	1	1	1	1	1	1	0	2	1	1	2	1	1	0	1	2	2	2	1	1	1	1	1
LCK	1	32716839	32751768	12	0	1	1	1	0	0	0	0	0	0	0	0	0	0	0	0	0	0	0	0	0	0	1	1	1	1	1	1	0	2	1	1	2	1	1	0	1	2	2	2	1	1	1	1	1
HDAC1	1	32757707	32799224	12	0	1	1	1	0	0	0	0	0	0	0	0	0	0	0	0	0	0	0	0	0	0	1	1	1	1	1	1	0	2	1	1	2	1	1	0	1	2	2	2	1	1	1	1	1
MARCKSL1	1	32799429	32801840	12	0	1	1	1	0	0	0	0	0	0	0	0	0	0	0	0	0	0	0	0	0	0	1	1	1	1	1	1	0	2	1	1	2	1	1	0	1	2	2	2	1	1	1	1	1
FAM229A	1	32826870	32827844	12	0	1	1	1	0	0	0	0	0	0	0	0	0	0	0	0	0	0	0	0	0	0	1	1	1	1	1	1	0	2	1	1	2	1	1	0	1	2	2	2	1	1	1	1	1
TSSK3	1	32827861	32829924	12	0	1	1	1	0	0	0	0	0	0	0	0	0	0	0	0	0	0	0	0	0	0	1	1	1	1	1	1	0	2	1	1	2	1	1	0	1	2	2	2	1	1	1	1	1
BSDC1	1	32830233	32860062	12	0	1	1	1	0	0	0	0	0	0	0	0	0	0	0	0	0	0	0	0	0	0	1	1	1	1	1	1	0	2	1	1	2	1	1	0	1	2	2	2	1	1	1	1	1
ZBTB8B	1	32930657	32953459	12	0	1	1	1	0	0	0	0	0	0	0	0	0	0	0	0	0	0	0	0	0	0	1	1	1	1	1	1	0	2	1	1	2	1	1	0	1	2	2	2	1	1	1	1	1
ZBTB8A	1	33004745	33071551	12	0	1	1	1	0	0	0	0	0	0	0	0	0	0	0	0	0	0	0	0	0	0	1	1	1	1	1	1	0	2	1	1	2	1	1	0	1	2	2	2	1	1	1	1	1
ZBTB8OS	1	33087306	33116185	12	0	1	1	1	0	0	0	0	0	0	0	0	0	0	0	0	0	0	0	0	0	0	1	1	1	1	1	1	0	2	1	1	2	1	1	0	1	2	2	2	1	1	1	1	1
RBBP4	1	33116748	33151812	12	0	1	1	1	0	0	0	0	0	0	0	0	0	0	0	0	0	0	0	0	0	0	1	1	1	1	1	1	0	2	1	1	2	1	1	0	1	2	2	2	1	1	1	1	1
SYNC	1	33145506	33168361	12	0	1	1	1	0	0	0	0	0	0	0	0	0	0	0	0	0	0	0	0	0	0	1	1	1	1	1	1	0	2	1	1	2	1	1	0	1	2	2	2	1	1	1	1	1
KIAA1522	1	33207511	33240571	12	0	1	1	1	0	0	0	0	0	0	0	0	0	0	0	0	0	0	0	0	0	0	1	1	1	1	1	1	0	2	1	1	2	1	1	0	1	2	2	2	1	1	1	1	1
YARS	1	33240839	33283633	12	0	1	1	1	0	0	0	0	0	0	0	0	0	0	0	0	0	0	0	0	0	0	1	1	1	1	1	1	0	2	1	1	2	1	1	0	1	2	2	2	1	1	1	1	1
S100PBP	1	33283042	33324480	12	0	1	1	1	0	0	0	0	0	0	0	0	0	0	0	0	0	0	0	0	0	0	1	1	1	1	1	1	0	2	1	1	2	1	1	0	1	2	2	2	1	1	1	1	1
FNDC5	1	33327868	33338093	12	0	1	1	1	0	0	0	0	0	0	0	0	0	0	0	0	0	0	0	0	0	0	1	1	1	1	1	1	0	2	1	1	2	1	1	0	1	2	2	2	1	1	1	1	1
HPCA	1	33352097	33360247	12	0	1	1	1	0	0	0	0	0	0	0	0	0	0	0	0	0	0	0	0	0	0	1	1	1	1	1	1	0	2	1	1	2	1	1	0	1	2	2	2	1	1	1	1	1
TMEM54	1	33360195	33366953	12	0	1	1	1	0	0	0	0	0	0	0	0	0	0	0	0	0	0	0	0	0	0	1	1	1	1	1	1	0	2	1	1	2	1	1	0	1	2	2	2	1	1	1	1	1
RNF19B	1	33402046	33430414	12	0	1	1	1	0	0	0	0	0	0	0	0	0	0	0	0	0	0	0	0	0	0	1	1	1	1	1	1	0	2	1	1	2	1	1	0	1	2	2	2	1	1	1	1	1
AK2	1	33473540	33502512	12	0	1	1	1	0	0	0	0	0	0	0	0	0	0	0	0	0	0	0	0	0	0	1	1	1	1	1	1	0	2	1	1	2	1	1	0	1	2	2	2	1	1	1	1	1
AZIN2	1	33546713	33586132	12	0	1	1	1	0	0	0	0	0	0	0	0	0	0	0	0	0	0	0	0	0	0	1	1	1	1	1	1	0	2	1	1	2	1	1	0	1	2	2	2	1	1	1	1	1
TRIM62	1	33611002	33647671	12	0	1	1	1	0	0	0	0	0	0	0	0	0	0	0	0	0	0	0	0	0	0	1	1	1	1	1	1	0	2	1	1	2	1	1	0	1	2	2	2	1	1	1	1	1
ZNF362	1	33722173	33766320	12	0	1	1	1	0	0	0	0	0	0	0	0	0	0	0	0	0	0	0	0	0	0	1	1	1	1	1	1	0	2	1	1	2	1	1	0	1	2	2	2	1	1	1	1	1
A3GALT2	1	33772366	33786699	12	0	1	1	1	0	0	0	0	0	0	0	0	0	0	0	0	0	0	0	0	0	0	1	1	1	1	1	1	0	2	1	1	2	1	1	0	1	2	2	2	1	1	1	1	1
PHC2	1	33789223	33841194	12	0	1	1	1	0	0	0	0	0	0	0	0	0	0	0	0	0	0	0	0	0	0	1	1	1	1	1	1	0	2	1	1	2	1	1	0	1	2	2	2	1	1	1	1	1
MIR3605	1	33797993	33798093	12	0	1	1	1	0	0	0	0	0	0	0	0	0	0	0	0	0	0	0	0	0	0	1	1	1	1	1	1	0	2	1	1	2	1	1	0	1	2	2	2	1	1	1	1	1
ZSCAN20	1	33938231	33961995	12	0	1	1	1	0	0	0	0	0	0	0	0	0	0	0	0	0	0	0	0	0	0	1	1	1	1	1	1	0	2	1	1	2	1	1	0	1	2	2	2	1	1	1	1	1
CSMD2	1	33979598	34631443	12	0	1	1	1	0	0	0	0	0	0	0	0	0	0	0	0	0	0	0	0	0	0	1	1	1	1	1	1	0	2	1	1	2	1	1	0	1	2	2	2	1	1	1	1	1
HMGB4	1	34326075	34330392	12	0	1	1	1	0	0	0	0	0	0	0	0	0	0	0	0	0	0	0	0	0	0	1	1	1	1	1	1	0	2	1	1	2	1	1	0	1	2	2	2	1	1	1	1	1
CSMD2-AS1	1	34334556	34351059	12	0	1	1	1	0	0	0	0	0	0	0	0	0	0	0	0	0	0	0	0	0	0	1	1	1	1	1	1	0	2	1	1	2	1	1	0	1	2	2	2	1	1	1	1	1
C1orf94	1	34632483	34684731	12	0	1	1	1	0	0	0	0	0	0	0	0	0	0	0	0	0	0	0	0	0	0	1	1	1	1	1	1	0	2	1	1	2	1	1	0	1	2	2	2	1	1	1	1	1
GJB5	1	35220647	35224113	12	0	1	1	1	0	0	0	0	0	0	0	0	0	0	0	0	0	0	0	0	0	0	1	1	1	1	1	1	0	2	1	1	2	1	1	0	1	2	2	2	1	1	1	1	1
GJB4	1	35225341	35229325	12	0	1	1	1	0	0	0	0	0	0	0	0	0	0	0	0	0	0	0	0	0	0	1	1	1	1	1	1	0	2	1	1	2	1	1	0	1	2	2	2	1	1	1	1	1
GJB3	1	35246789	35251965	12	0	1	1	1	0	0	0	0	0	0	0	0	0	0	0	0	0	0	0	0	0	0	1	1	1	1	1	1	0	2	1	1	2	1	1	0	1	2	2	2	1	1	1	1	1
GJA4	1	35258598	35261348	12	0	1	1	1	0	0	0	0	0	0	0	0	0	0	0	0	0	0	0	0	0	0	1	1	1	1	1	1	0	2	1	1	2	1	1	0	1	2	2	2	1	1	1	1	1
SMIM12	1	35315962	35325417	12	0	1	1	1	0	0	0	0	0	0	0	0	0	0	0	0	0	0	0	0	0	0	1	1	1	1	1	1	0	2	1	1	2	1	1	0	1	2	2	2	1	1	1	1	1
DLGAP3	1	35331036	35370984	12	0	1	1	1	0	0	0	0	0	0	0	0	0	0	0	0	0	0	0	0	0	0	1	1	1	1	1	1	0	2	1	1	2	1	1	0	1	2	2	2	1	1	1	1	1
GRIK3	1	37261127	37499844	12	0	1	1	1	0	0	0	0	0	0	0	0	0	0	0	0	0	0	0	0	0	0	1	1	1	1	1	1	0	2	1	1	2	1	1	0	1	2	2	2	1	1	1	1	1
MIR4255	1	37627163	37627235	12	0	1	1	1	0	0	0	0	0	0	0	0	0	0	0	0	0	0	0	0	0	0	1	1	1	1	1	1	0	2	1	1	2	1	1	0	1	2	2	2	1	1	1	1	1
LINC01137	1	37920479	37940044	12	0	1	1	1	0	0	0	0	0	0	0	0	0	0	0	0	0	0	0	0	0	0	1	1	1	1	1	1	0	2	1	1	2	1	1	0	1	2	2	2	1	1	1	1	1
ZC3H12A	1	37940118	37949978	12	0	1	1	1	0	0	0	0	0	0	0	0	0	0	0	0	0	0	0	0	0	0	1	1	1	1	1	1	0	2	1	1	2	1	1	0	1	2	2	2	1	1	1	1	1
MIR6732	1	37945830	37945890	12	0	1	1	1	0	0	0	0	0	0	0	0	0	0	0	0	0	0	0	0	0	0	1	1	1	1	1	1	0	2	1	1	2	1	1	0	1	2	2	2	1	1	1	1	1
MEAF6	1	37955560	37980420	12	0	1	1	1	0	0	0	0	0	0	0	0	0	0	0	0	0	0	0	0	0	0	1	1	1	1	1	1	0	2	1	1	2	1	1	0	1	2	2	2	1	1	1	1	1
MIR5581	1	37966535	37966595	12	0	1	1	1	0	0	0	0	0	0	0	0	0	0	0	0	0	0	0	0	0	0	1	1	1	1	1	1	0	2	1	1	2	1	1	0	1	2	2	2	1	1	1	1	1
SNIP1	1	38000049	38019945	12	0	1	1	1	0	0	0	0	0	0	0	0	0	0	0	0	0	0	0	0	0	0	1	1	1	1	1	1	0	2	1	1	2	1	1	0	1	2	2	2	1	1	1	1	1
DNALI1	1	38022519	38032458	12	0	1	1	1	0	0	0	0	0	0	0	0	0	0	0	0	0	0	0	0	0	0	1	1	1	1	1	1	0	2	1	1	2	1	1	0	1	2	2	2	1	1	1	1	1
GNL2	1	38032412	38061586	12	0	1	1	1	0	0	0	0	0	0	0	0	0	0	0	0	0	0	0	0	0	0	1	1	1	1	1	1	0	2	1	1	2	1	1	0	1	2	2	2	1	1	1	1	1
RSPO1	1	38076950	38100595	12	0	1	1	1	0	0	0	0	0	0	0	0	0	0	0	0	0	0	0	0	0	0	1	1	1	1	1	1	0	2	1	1	2	1	1	0	1	2	2	2	1	1	1	1	1
C1orf109	1	38147241	38156192	12	0	1	1	1	0	0	0	0	0	0	0	0	0	0	0	0	0	0	0	0	0	0	1	1	1	1	1	1	0	2	1	1	2	1	1	0	1	2	2	2	1	1	1	1	1
CDCA8	1	38158072	38175391	12	0	1	1	1	0	0	0	0	0	0	0	0	0	0	0	0	0	0	0	0	0	0	1	1	1	1	1	1	0	2	1	1	2	1	1	0	1	2	2	2	1	1	1	1	1
EPHA10	1	38181645	38230824	12	0	1	1	1	0	0	0	0	0	0	0	0	0	0	0	0	0	0	0	0	0	0	1	1	1	1	1	1	0	2	1	1	2	1	1	0	1	2	2	2	1	1	1	1	1
MANEAL	1	38259773	38267278	12	0	1	1	1	0	0	0	0	0	0	0	0	0	0	0	0	0	0	0	0	0	0	1	1	1	1	1	1	0	2	1	1	2	1	1	0	1	2	2	2	1	1	1	1	1
YRDC	1	38268613	38273865	12	0	1	1	1	0	0	0	0	0	0	0	0	0	0	0	0	0	0	0	0	0	0	1	1	1	1	1	1	0	2	1	1	2	1	1	0	1	2	2	2	1	1	1	1	1
C1orf122	1	38273472	38275126	12	0	1	1	1	0	0	0	0	0	0	0	0	0	0	0	0	0	0	0	0	0	0	1	1	1	1	1	1	0	2	1	1	2	1	1	0	1	2	2	2	1	1	1	1	1
MTF1	1	38275238	38325292	12	0	1	1	1	0	0	0	0	0	0	0	0	0	0	0	0	0	0	0	0	0	0	1	1	1	1	1	1	0	2	1	1	2	1	1	0	1	2	2	2	1	1	1	1	1
INPP5B	1	38326368	38412729	12	0	1	1	1	0	0	0	0	0	0	0	0	0	0	0	0	0	0	0	0	0	0	1	1	1	1	1	1	0	2	1	1	2	1	1	0	1	2	2	2	1	1	1	1	1
SF3A3	1	38422651	38455761	12	0	1	1	1	0	0	0	0	0	0	0	0	0	0	0	0	0	0	0	0	0	0	1	1	1	1	1	1	0	2	1	1	2	1	1	0	1	2	2	2	1	1	1	1	1
FHL3	1	38462441	38471187	12	0	1	1	1	0	0	0	0	0	0	0	0	0	0	0	0	0	0	0	0	0	0	1	1	1	1	1	1	0	2	1	1	2	1	1	0	1	2	2	2	1	1	1	1	1
UTP11L	1	38478383	38490497	12	0	1	1	1	0	0	0	0	0	0	0	0	0	0	0	0	0	0	0	0	0	0	1	1	1	1	1	1	0	2	1	1	2	1	1	0	1	2	2	2	1	1	1	1	1
POU3F1	1	38509522	38512450	12	0	1	1	1	0	0	0	0	0	0	0	0	0	0	0	0	0	0	0	0	0	0	1	1	1	1	1	1	0	2	1	1	2	1	1	0	1	2	2	2	1	1	1	1	1
MIR3659	1	38554902	38555001	12	0	1	1	1	0	0	0	0	0	0	0	0	0	0	0	0	0	0	0	0	0	0	1	1	1	1	1	1	0	2	1	1	2	1	1	0	1	2	2	2	1	1	1	1	1
LINC01343	1	38674705	38680439	12	0	1	1	1	0	0	0	0	0	0	0	0	0	0	0	0	0	0	0	0	0	0	1	1	1	1	1	1	0	2	1	1	2	1	1	0	1	2	2	2	1	1	1	1	1
RRAGC	1	39303868	39325495	12	0	1	1	1	0	0	0	0	0	0	0	0	0	0	0	0	0	0	0	0	0	0	1	1	1	1	1	1	0	2	1	1	2	1	1	0	1	2	2	2	1	1	1	1	1
GJA9-MYCBP	1	39328161	39347298	12	0	1	1	1	0	0	0	0	0	0	0	0	0	0	0	0	0	0	0	0	0	0	1	1	1	1	1	1	0	2	1	1	2	1	1	0	1	2	2	2	1	1	1	1	1
MYCBP	1	39328161	39339050	12	0	1	1	1	0	0	0	0	0	0	0	0	0	0	0	0	0	0	0	0	0	0	1	1	1	1	1	1	0	2	1	1	2	1	1	0	1	2	2	2	1	1	1	1	1
GJA9	1	39339738	39347298	12	0	1	1	1	0	0	0	0	0	0	0	0	0	0	0	0	0	0	0	0	0	0	1	1	1	1	1	1	0	2	1	1	2	1	1	0	1	2	2	2	1	1	1	1	1
RHBDL2	1	39351478	39407456	12	0	1	1	1	0	0	0	0	0	0	0	0	0	0	0	0	0	0	0	0	0	0	1	1	1	1	1	1	0	2	1	1	2	1	1	0	1	2	2	2	1	1	1	1	1
AKIRIN1	1	39456915	39471737	12	0	1	1	1	0	0	0	0	0	0	0	0	0	0	0	0	0	0	0	0	0	0	1	1	1	1	1	1	0	2	1	1	2	1	1	0	1	2	2	2	1	1	1	1	1
NDUFS5	1	39491966	39500308	12	0	1	1	1	0	0	0	0	0	0	0	0	0	0	0	0	0	0	0	0	0	0	1	1	1	1	1	1	0	2	1	1	2	1	1	0	1	2	2	2	1	1	1	1	1
MACF1	1	39549838	39952810	12	0	1	1	1	0	0	0	0	0	0	0	0	0	0	0	0	0	0	0	0	0	0	1	1	1	1	1	1	0	2	1	1	2	1	1	0	1	2	2	2	1	1	1	1	1
KIAA0754	1	39875175	39882154	12	0	1	1	1	0	0	0	0	0	0	0	0	0	0	0	0	0	0	0	0	0	0	1	1	1	1	1	1	0	2	1	1	2	1	1	0	1	2	2	2	1	1	1	1	1
BMP8A	1	39957317	39995541	12	0	1	1	1	0	0	0	0	0	0	0	0	0	0	0	0	0	0	0	0	0	0	1	1	1	1	1	1	0	2	1	1	2	1	1	0	1	2	2	2	1	1	1	1	1
PPIEL	1	39987951	40025370	12	0	1	1	1	0	0	0	0	0	0	0	0	0	0	0	0	0	0	0	0	0	0	1	1	1	1	1	1	0	2	1	1	2	1	1	0	1	2	2	2	1	1	1	1	1
PABPC4	1	40026484	40042521	12	0	1	1	1	0	0	0	0	0	0	0	0	0	0	0	0	0	0	0	0	0	0	1	1	1	1	1	1	0	2	1	1	2	1	1	0	1	2	2	2	1	1	1	1	1
SNORA55	1	40033045	40033182	12	0	1	1	1	0	0	0	0	0	0	0	0	0	0	0	0	0	0	0	0	0	0	1	1	1	1	1	1	0	2	1	1	2	1	1	0	1	2	2	2	1	1	1	1	1
HEYL	1	40089102	40105348	12	0	1	1	1	0	0	0	0	0	0	0	0	0	0	0	0	0	0	0	0	0	0	1	1	1	1	1	1	0	2	1	1	2	1	1	0	1	2	2	2	1	1	1	1	1
NT5C1A	1	40124792	40137710	12	0	1	1	1	0	0	0	0	0	0	0	0	0	0	0	0	0	0	0	0	0	0	1	1	1	1	1	1	0	2	1	1	2	1	1	0	1	2	2	2	1	1	1	1	1
HPCAL4	1	40144319	40157382	12	0	1	1	1	0	0	0	0	0	0	0	0	0	0	0	0	0	0	0	0	0	0	1	1	1	1	1	1	0	2	1	1	2	1	1	0	1	2	2	2	1	1	1	1	1
PPIE	1	40204516	40229586	12	0	1	1	1	0	0	0	0	0	0	0	0	0	0	0	0	0	0	0	0	0	0	1	1	1	1	1	1	0	2	1	1	2	1	1	0	1	2	2	2	1	1	1	1	1
BMP8B	1	40223902	40254533	12	0	1	1	1	0	0	0	0	0	0	0	0	0	0	0	0	0	0	0	0	0	0	1	1	1	1	1	1	0	2	1	1	2	1	1	0	1	2	2	2	1	1	1	1	1
OXCT2	1	40235196	40237020	12	0	1	1	1	0	0	0	0	0	0	0	0	0	0	0	0	0	0	0	0	0	0	1	1	1	1	1	1	0	2	1	1	2	1	1	0	1	2	2	2	1	1	1	1	1
TRIT1	1	40306705	40349177	12	0	1	1	1	0	0	0	0	0	0	0	0	0	0	0	0	0	0	0	0	0	0	1	1	1	1	1	1	0	2	1	1	2	1	1	0	1	2	2	2	1	1	1	1	1
MYCL	1	40361095	40367687	12	0	1	1	1	0	0	0	0	0	0	0	0	0	0	0	0	0	0	0	0	0	0	1	1	1	1	1	1	0	2	1	1	2	1	1	0	1	2	2	2	1	1	1	1	1
MFSD2A	1	40420783	40435640	12	0	1	1	1	0	0	0	0	0	0	0	0	0	0	0	0	0	0	0	0	0	0	1	1	1	1	1	1	0	2	1	1	2	1	1	0	1	2	2	2	1	1	1	1	1
CAP1	1	40506254	40538321	12	0	1	1	1	0	0	0	0	0	0	0	0	0	0	0	0	0	0	0	0	0	0	1	1	1	1	1	1	0	2	1	1	2	1	1	0	1	2	2	2	1	1	1	1	1
PPT1	1	40538381	40563142	12	0	1	1	1	0	0	0	0	0	0	0	0	0	0	0	0	0	0	0	0	0	0	1	1	1	1	1	1	0	2	1	1	2	1	1	0	1	2	2	2	1	1	1	1	1
RLF	1	40627040	40706593	12	0	1	1	1	0	0	0	0	0	0	0	0	0	0	0	0	0	0	0	0	0	0	1	1	1	1	1	1	0	2	1	1	2	1	1	0	1	2	2	2	1	1	1	1	1
TMCO2	1	40713572	40717365	12	0	1	1	1	0	0	0	0	0	0	0	0	0	0	0	0	0	0	0	0	0	0	1	1	1	1	1	1	0	2	1	1	2	1	1	0	1	2	2	2	1	1	1	1	1
ZMPSTE24	1	40723721	40759856	12	0	1	1	1	0	0	0	0	0	0	0	0	0	0	0	0	0	0	0	0	0	0	1	1	1	1	1	1	0	2	1	1	2	1	1	0	1	2	2	2	1	1	1	1	1
COL9A2	1	40766162	40782939	12	0	1	1	1	0	0	0	0	0	0	0	0	0	0	0	0	0	0	0	0	0	0	1	1	1	1	1	1	0	2	1	1	2	1	1	0	1	2	2	2	1	1	1	1	1
SMAP2	1	40839377	40888998	12	0	1	1	1	0	0	0	0	0	0	0	0	0	0	0	0	0	0	0	0	0	0	1	1	1	1	1	1	0	2	1	1	2	1	1	0	1	2	2	2	1	1	1	1	1
ZFP69B	1	40916336	40929390	12	0	1	1	1	0	0	0	0	0	0	0	0	0	0	0	0	0	0	0	0	0	0	1	1	1	1	1	1	0	2	1	1	2	1	1	0	1	2	2	2	1	1	1	1	1
ZFP69	1	40943301	40962015	12	0	1	1	1	0	0	0	0	0	0	0	0	0	0	0	0	0	0	0	0	0	0	1	1	1	1	1	1	0	2	1	1	2	1	1	0	1	2	2	2	1	1	1	1	1
EXO5	1	40974432	40982214	12	0	1	1	1	0	0	0	0	0	0	0	0	0	0	0	0	0	0	0	0	0	0	1	1	1	1	1	1	0	2	1	1	2	1	1	0	1	2	2	2	1	1	1	1	1
ZNF684	1	40997232	41013841	12	0	1	1	1	0	0	0	0	0	0	0	0	0	0	0	0	0	0	0	0	0	0	1	1	1	1	1	1	0	2	1	1	2	1	1	0	1	2	2	2	1	1	1	1	1
NFYC-AS1	1	41154751	41157933	12	0	1	1	1	0	0	0	0	0	0	0	0	0	0	0	0	0	0	0	0	0	0	1	1	1	1	1	1	0	2	1	1	2	1	1	0	1	2	2	2	1	1	1	1	1
NFYC	1	41157241	41237275	12	0	1	1	1	0	0	0	0	0	0	0	0	0	0	0	0	0	0	0	0	0	0	1	1	1	1	1	1	0	2	1	1	2	1	1	0	1	2	2	2	1	1	1	1	1
MIR30E	1	41220026	41220118	12	0	1	1	1	0	0	0	0	0	0	0	0	0	0	0	0	0	0	0	0	0	0	1	1	1	1	1	1	0	2	1	1	2	1	1	0	1	2	2	2	1	1	1	1	1
MIR30C1	1	41222955	41223044	12	0	1	1	1	0	0	0	0	0	0	0	0	0	0	0	0	0	0	0	0	0	0	1	1	1	1	1	1	0	2	1	1	2	1	1	0	1	2	2	2	1	1	1	1	1
KCNQ4	1	41249683	41306124	12	0	1	1	1	0	0	0	0	0	0	0	0	0	0	0	0	0	0	0	0	0	0	1	1	1	1	1	1	0	2	1	1	2	1	1	0	1	2	2	2	1	1	1	1	1
CITED4	1	41326727	41328018	12	0	1	1	1	0	0	0	0	0	0	0	0	0	0	0	0	0	0	0	0	0	0	1	1	1	1	1	1	0	2	1	1	2	1	1	0	1	2	2	2	1	1	1	1	1
CTPS1	1	41444970	41478237	12	0	1	1	1	0	0	0	0	0	0	0	0	0	0	0	0	0	0	0	0	0	0	1	1	1	1	1	1	0	2	1	1	2	1	1	0	1	2	2	2	1	1	1	1	1
SLFNL1-AS1	1	41480261	41509562	12	0	1	1	1	0	0	0	0	0	0	0	0	0	0	0	0	0	0	0	0	0	0	1	1	1	1	1	1	0	2	1	1	2	1	1	0	1	2	2	2	1	1	1	1	1
SLFNL1	1	41481268	41487427	12	0	1	1	1	0	0	0	0	0	0	0	0	0	0	0	0	0	0	0	0	0	0	1	1	1	1	1	1	0	2	1	1	2	1	1	0	1	2	2	2	1	1	1	1	1
SCMH1	1	41492870	41707815	12	0	1	1	1	0	0	0	0	0	0	0	0	0	0	0	0	0	0	0	0	0	0	1	1	1	1	1	1	0	2	1	1	2	1	1	0	1	2	2	2	1	1	1	1	1
FOXO6	1	41827602	41849263	12	0	1	1	1	0	0	0	0	0	0	0	0	0	0	0	0	0	0	0	0	0	0	1	1	1	1	1	1	0	2	1	1	2	1	1	0	1	2	2	2	1	1	1	1	1
EDN2	1	41944445	41950344	12	0	1	1	1	0	0	0	0	0	0	0	0	0	0	0	0	0	0	0	0	0	0	1	1	1	1	1	1	0	2	1	1	2	1	1	0	1	2	2	2	1	1	1	1	1
HIVEP3	1	41972035	42384378	12	0	1	1	1	0	0	0	0	0	0	0	0	0	0	0	0	0	0	0	0	0	0	1	1	1	1	1	1	0	2	1	1	2	1	1	0	1	2	2	2	1	1	1	1	1
GUCA2B	1	42619091	42621495	12	0	1	1	1	0	0	0	0	0	0	0	0	0	0	0	0	0	0	0	0	0	0	1	1	1	1	1	1	0	2	1	1	2	1	1	0	1	2	2	2	1	1	1	1	1
GUCA2A	1	42628361	42630395	12	0	1	1	1	0	0	0	0	0	0	0	0	0	0	0	0	0	0	0	0	0	0	1	1	1	1	1	1	0	2	1	1	2	1	1	0	1	2	2	2	1	1	1	1	1
FOXJ3	1	42642209	42801548	12	0	1	1	1	0	0	0	0	0	0	0	0	0	0	0	0	0	0	0	0	0	0	1	1	1	1	1	1	0	2	1	1	2	1	1	0	1	2	2	2	1	1	1	1	1
RIMKLA	1	42846467	42889900	12	0	1	1	1	0	0	0	0	0	0	0	0	0	0	0	0	0	0	0	0	0	0	1	1	1	1	1	1	0	2	1	1	2	1	1	0	1	2	2	2	1	1	1	1	1
ZMYND12	1	42896000	42921938	12	0	1	1	1	0	0	0	0	0	0	0	0	0	0	0	0	0	0	0	0	0	0	1	1	1	1	1	1	0	2	1	1	2	1	1	0	1	2	2	2	1	1	1	1	1
PPCS	1	42922164	42939049	12	0	1	1	1	0	0	0	0	0	0	0	0	0	0	0	0	0	0	0	0	0	0	1	1	1	1	1	1	0	2	1	1	2	1	1	0	1	2	2	2	1	1	1	1	1
CCDC30	1	43000559	43120335	12	0	1	1	1	0	0	0	0	0	0	0	0	0	0	0	0	0	0	0	0	0	0	1	1	1	1	1	1	0	2	1	1	2	1	1	0	1	2	2	2	1	1	1	1	1
PPIH	1	43124047	43142429	12	0	1	1	1	0	0	0	0	0	0	0	0	0	0	0	0	0	0	0	0	0	0	1	1	1	1	1	1	0	2	1	1	2	1	1	0	1	2	2	2	1	1	1	1	1
YBX1	1	43148065	43168020	12	0	1	1	1	0	0	0	0	0	0	0	0	0	0	0	0	0	0	0	0	0	0	1	1	1	1	1	1	0	2	1	1	2	1	1	0	1	2	2	2	1	1	1	1	1
CLDN19	1	43198763	43205925	12	0	1	1	1	0	0	0	0	0	0	0	0	0	0	0	0	0	0	0	0	0	0	1	1	1	1	1	1	0	2	1	1	2	1	1	0	1	2	2	2	1	1	1	1	1
LEPRE1	1	43212005	43232755	12	0	1	1	1	0	0	0	0	0	0	0	0	0	0	0	0	0	0	0	0	0	0	1	1	1	1	1	1	0	2	1	1	2	1	1	0	1	2	2	2	1	1	1	1	1
C1orf50	1	43232915	43241413	12	0	1	1	1	0	0	0	0	0	0	0	0	0	0	0	0	0	0	0	0	0	0	1	1	1	1	1	1	0	2	1	1	2	1	1	0	1	2	2	2	1	1	1	1	1
LOC100129924	1	43253660	43263901	12	0	1	1	1	0	0	0	0	0	0	0	0	0	0	0	0	0	0	0	0	0	0	1	1	1	1	1	1	0	2	1	1	2	1	1	0	1	2	2	2	1	1	1	1	1
CCDC23	1	43272722	43283059	12	0	1	1	1	0	0	0	0	0	0	0	0	0	0	0	0	0	0	0	0	0	0	1	1	1	1	1	1	0	2	1	1	2	1	1	0	1	2	2	2	1	1	1	1	1
ERMAP	1	43282775	43310660	12	0	1	1	1	0	0	0	0	0	0	0	0	0	0	0	0	0	0	0	0	0	0	1	1	1	1	1	1	0	2	1	1	2	1	1	0	1	2	2	2	1	1	1	1	1
ZNF691	1	43312243	43318146	12	0	1	1	1	0	0	0	0	0	0	0	0	0	0	0	0	0	0	0	0	0	0	1	1	1	1	1	1	0	2	1	1	2	1	1	0	1	2	2	2	1	1	1	1	1
LOC339539	1	43323292	43354463	12	0	1	1	1	0	0	0	0	0	0	0	0	0	0	0	0	0	0	0	0	0	0	1	1	1	1	1	1	0	2	1	1	2	1	1	0	1	2	2	2	1	1	1	1	1
SLC2A1	1	43391045	43424847	12	0	1	1	1	0	0	0	0	0	0	0	0	0	0	0	0	0	0	0	0	0	0	1	1	1	1	1	1	0	2	1	1	2	1	1	0	1	2	2	2	1	1	1	1	1
SLC2A1-AS1	1	43424719	43449029	12	0	1	1	1	0	0	0	0	0	0	0	0	0	0	0	0	0	0	0	0	0	0	1	1	1	1	1	1	0	2	1	1	2	1	1	0	1	2	2	2	1	1	1	1	1
FAM183A	1	43613593	43622067	12	0	1	1	1	0	0	0	0	0	0	0	0	0	0	0	0	0	0	0	0	0	0	1	1	1	1	1	1	0	2	1	1	1	1	1	0	1	2	2	2	1	1	1	1	1
EBNA1BP2	1	43629844	43638241	12	0	1	1	1	0	0	0	0	0	0	0	0	0	0	0	0	0	0	0	0	0	0	1	1	1	1	1	1	0	2	1	1	1	1	1	0	1	2	2	2	1	1	1	1	1
MIR6733	1	43637322	43637383	12	0	1	1	1	0	0	0	0	0	0	0	0	0	0	0	0	0	0	0	0	0	0	1	1	1	1	1	1	0	2	1	1	1	1	1	0	1	2	2	2	1	1	1	1	1
CFAP57	1	43638000	43720029	12	0	1	1	1	0	0	0	0	0	0	0	0	0	0	0	0	0	0	0	0	0	0	1	1	1	1	1	1	0	1	1	1	1	1	1	0	1	2	2	2	1	1	1	1	1
TMEM125	1	43735664	43739673	12	0	1	1	1	0	0	0	0	0	0	0	0	0	0	0	0	0	0	0	0	0	0	1	1	1	1	1	1	0	1	1	1	1	1	1	0	1	2	2	2	1	1	1	1	1
C1orf210	1	43747556	43751288	12	0	1	1	1	0	0	0	0	0	0	0	0	0	0	0	0	0	0	0	0	0	0	1	1	1	1	1	1	0	1	1	1	1	1	1	0	1	2	2	2	1	1	1	1	1
TIE1	1	43766565	43788781	12	0	1	1	1	0	0	0	0	0	0	0	0	0	0	0	0	0	0	0	0	0	0	1	1	1	1	1	1	0	1	1	1	1	1	1	0	1	2	2	2	1	1	1	1	1
MPL	1	43803474	43820135	12	0	1	1	1	0	0	0	0	0	0	0	0	0	0	0	0	0	0	0	0	0	0	1	1	1	1	1	1	0	1	1	1	1	1	1	0	1	2	2	2	1	1	1	1	1
CDC20	1	43824625	43828873	12	0	1	1	1	0	0	0	0	0	0	0	0	0	0	0	0	0	0	0	0	0	0	1	1	1	1	1	1	0	1	1	1	1	1	1	0	1	2	2	2	1	1	1	1	1
ELOVL1	1	43829067	43833745	12	0	1	1	1	0	0	0	0	0	0	0	0	0	0	0	0	0	0	0	0	0	0	1	1	1	1	1	1	0	1	1	1	1	1	1	0	1	2	2	2	1	1	1	1	1
MIR6734	1	43830318	43830386	12	0	1	1	1	0	0	0	0	0	0	0	0	0	0	0	0	0	0	0	0	0	0	1	1	1	1	1	1	0	1	1	1	1	1	1	0	1	2	2	2	1	1	1	1	1
MED8	1	43849578	43855483	12	0	1	1	1	0	0	0	0	0	0	0	0	0	0	0	0	0	0	0	0	0	0	1	1	1	1	1	1	0	1	1	1	1	1	1	0	1	2	2	2	1	1	1	1	1
SZT2	1	43855555	43919918	12	0	1	1	1	0	0	0	0	0	0	0	0	0	0	0	0	0	0	0	0	0	0	1	1	1	1	1	1	0	1	1	1	1	1	1	0	1	2	2	2	1	1	1	1	1
MIR6735	1	43914209	43914282	12	0	1	1	1	0	0	0	0	0	0	0	0	0	0	0	0	0	0	0	0	0	0	1	1	1	1	1	1	0	1	1	1	1	1	1	0	1	2	2	2	1	1	1	1	1
HYI	1	43916673	43919660	12	0	1	1	1	0	0	0	0	0	0	0	0	0	0	0	0	0	0	0	0	0	0	1	1	1	1	1	1	0	1	1	1	1	1	1	0	1	2	2	2	1	1	1	1	1
PTPRF	1	43996546	44089343	12	0	1	1	1	0	0	0	0	0	0	0	0	0	0	0	0	0	0	0	0	0	0	1	1	1	1	0	1	0	1	1	1	1	1	1	0	1	2	2	2	1	1	1	1	1
KDM4A	1	44115796	44171189	12	0	1	1	1	0	0	0	0	0	0	0	0	0	0	0	0	0	0	0	0	0	0	1	1	1	1	0	1	0	1	1	1	1	1	1	0	1	2	2	2	1	1	1	1	1
KDM4A-AS1	1	44165408	44173012	12	0	1	1	1	0	0	0	0	0	0	0	0	0	0	0	0	0	0	0	0	0	0	1	1	1	1	0	1	0	1	1	1	1	1	1	0	1	2	2	2	1	1	1	1	1
ST3GAL3	1	44173203	44396837	12	0	1	1	1	0	0	0	0	0	0	0	0	0	0	0	0	0	0	0	0	0	0	1	1	1	1	0	1	0	1	1	1	1	1	1	0	1	2	2	2	1	1	1	1	1
MIR6079	1	44304293	44304355	12	0	1	1	1	0	0	0	0	0	0	0	0	0	0	0	0	0	0	0	0	0	0	1	1	1	1	0	1	0	1	1	1	1	1	1	0	1	2	2	2	1	1	1	1	1
ARTN	1	44398991	44402912	12	0	1	1	1	0	0	0	0	0	0	0	0	0	0	0	0	0	0	0	0	0	0	1	1	1	1	0	1	0	1	1	1	1	1	1	0	1	2	2	2	1	1	1	1	1
IPO13	1	44412477	44433694	12	0	1	1	1	0	0	0	0	0	0	0	0	0	0	0	0	0	0	0	0	0	0	1	1	1	1	0	1	0	1	1	1	1	1	1	0	1	2	2	2	1	1	1	1	1
DPH2	1	44435652	44439043	12	0	1	1	1	0	0	0	0	0	0	0	0	0	0	0	0	0	0	0	0	0	0	1	1	1	1	0	1	0	1	1	1	1	1	1	0	1	2	2	2	1	1	1	1	1
ATP6V0B	1	44440319	44443972	12	0	1	1	1	0	0	0	0	0	0	0	0	0	0	0	0	0	0	0	0	0	0	1	1	1	1	0	1	0	1	1	1	1	1	1	0	1	2	2	2	1	1	1	1	1
B4GALT2	1	44444873	44456843	12	0	1	1	1	0	0	0	0	0	0	0	0	0	0	0	0	0	0	0	0	0	0	1	1	1	1	0	1	0	1	1	1	1	1	1	0	1	2	2	2	1	1	1	1	1
CCDC24	1	44457279	44462198	12	0	1	1	1	0	0	0	0	0	0	0	0	0	0	0	0	0	0	0	0	0	0	1	1	1	1	0	1	0	1	1	1	1	1	1	0	1	2	2	2	1	1	1	1	1
SLC6A9	1	44462154	44497164	12	0	1	1	1	0	0	0	0	0	0	0	0	0	0	0	0	0	0	0	0	0	0	1	1	1	1	0	1	0	1	1	1	1	1	1	0	1	2	2	2	1	1	1	1	1
KLF17	1	44584521	44600809	12	0	1	1	1	0	0	0	0	0	0	0	0	0	0	0	0	0	0	0	0	0	0	1	1	1	1	0	1	0	1	1	1	1	1	1	0	1	2	2	2	1	1	1	1	1
DMAP1	1	44679124	44686351	12	0	1	1	1	0	0	0	0	0	0	0	0	0	0	0	0	0	0	0	0	0	0	1	1	1	1	0	1	0	1	1	1	1	1	1	0	1	2	2	2	1	1	1	1	1
ERI3	1	44686741	44820939	12	0	1	1	1	0	0	0	0	0	0	0	0	0	0	0	0	0	0	0	0	0	0	1	1	1	1	0	1	0	1	1	1	1	1	1	0	1	2	2	2	1	1	1	1	1
ERI3-IT1	1	44688266	44709955	12	0	1	1	1	0	0	0	0	0	0	0	0	0	0	0	0	0	0	0	0	0	0	1	1	1	1	0	1	0	1	1	1	1	1	1	0	1	2	2	2	1	1	1	1	1
RNF220	1	44870959	45117396	12	0	1	1	1	0	0	0	0	0	0	0	0	0	0	0	0	0	0	0	0	0	0	1	1	1	1	0	1	0	1	1	1	1	1	1	0	1	2	2	2	1	1	1	1	1
MIR5584	1	45011164	45011224	12	0	1	1	1	0	0	0	0	0	0	0	0	0	0	0	0	0	0	0	0	0	0	1	1	1	1	0	1	0	1	1	1	1	1	1	0	1	2	2	2	1	1	1	1	1
LOC728989	1	146490894	146514599	12	0	1	1	1	0	1	1	1	1	1	1	0	0	0	0	0	0	0	0	0	0	0	1	1	1	2	1	1	2	1	1	1	1	1	0	1	1	2	1	1	1	2	3	2	2
RNVU1-8	1	146556162	146556303	12	0	1	1	1	0	1	1	1	1	1	1	0	0	0	0	0	0	0	0	0	0	0	1	1	1	2	1	NA	2	1	1	1	1	1	0	1	1	2	1	2	1	2	3	2	2
NBPF13P	1	146571065	146585928	12	0	1	1	1	0	1	1	1	1	1	1	0	0	0	0	0	0	0	0	0	0	0	1	1	1	2	1	2	2	1	1	1	1	1	0	1	1	2	1	2	1	2	3	2	2
PRKAB2	1	146626684	146644168	12	0	1	1	1	0	1	1	1	1	1	1	0	0	0	0	0	0	0	0	0	0	0	1	1	1	2	1	2	2	1	1	1	1	1	0	1	1	2	1	2	1	2	3	2	2
PDIA3P1	1	146649429	146651528	12	0	1	1	1	0	1	1	1	1	1	1	0	0	0	0	0	0	0	0	0	0	0	1	1	1	2	1	2	2	1	1	1	1	1	0	1	1	2	1	2	1	2	3	2	2
FMO5	1	146655883	146697230	12	0	1	1	1	0	1	1	1	1	1	1	0	0	0	0	0	0	0	0	0	0	0	1	1	1	2	1	2	2	1	1	1	1	1	0	1	1	2	1	2	1	2	3	2	2
CHD1L	1	146714290	146767447	12	0	1	1	1	0	1	1	1	1	1	1	0	0	0	0	0	0	0	0	0	0	0	1	1	1	2	1	2	2	1	1	1	1	1	0	1	1	2	1	2	1	2	3	2	2
LINC00624	1	146853913	146989699	12	0	1	1	1	0	1	1	1	1	1	1	0	0	0	0	0	0	0	0	0	0	0	1	1	1	2	1	2	2	1	1	1	1	1	0	1	1	2	1	2	1	2	3	2	2
BCL9	1	147013270	147098020	12	0	1	1	1	0	1	1	1	1	1	1	0	0	0	0	0	0	0	0	0	0	0	1	1	1	2	1	2	2	1	1	1	1	1	0	1	1	2	1	2	1	2	3	2	2
ACP6	1	147119167	147142634	12	0	1	1	1	0	1	1	1	1	1	1	0	0	0	0	0	0	0	0	0	0	0	1	1	1	2	1	2	2	1	1	1	1	1	0	1	1	2	1	2	1	2	3	2	2
GJA5	1	147228331	147245466	12	0	1	1	1	0	1	1	1	1	1	1	0	0	0	0	0	0	0	0	0	0	0	1	1	1	2	1	2	2	1	1	1	1	1	0	1	1	2	1	2	1	2	3	2	2
GJA8	1	147374945	147381395	12	0	1	1	1	0	1	1	1	1	1	1	0	0	0	0	0	0	0	0	0	0	0	1	1	1	2	1	2	2	1	1	1	1	1	0	1	1	2	1	2	1	2	3	2	2
GPR89B	1	147400505	147465753	12	0	1	1	1	0	1	1	1	1	1	1	0	0	0	0	0	0	0	0	0	0	0	1	1	1	2	1	2	2	1	1	1	1	1	0	1	1	2	1	2	1	2	3	2	2
PDZK1P2	1	147466093	147487188	12	0	1	1	1	0	1	1	1	1	1	1	0	0	0	0	0	0	0	0	0	0	0	1	1	1	2	1	2	2	1	1	1	1	1	0	1	1	2	1	2	1	2	3	2	2
NBPF11	1	147574322	147624469	12	0	1	1	1	0	1	1	1	1	1	1	0	0	0	0	0	0	0	0	0	0	0	1	1	1	2	1	2	2	1	1	1	1	1	0	1	1	2	1	2	1	2	3	2	2
LOC101927468	1	147680369	147719342	12	0	1	1	1	0	1	1	1	1	1	1	0	0	0	0	0	0	0	0	0	0	0	1	1	1	2	1	2	2	1	1	1	1	1	0	1	1	2	1	2	1	2	3	2	2
VPS45	1	150039349	150117505	12	0	1	1	1	0	1	1	1	1	1	1	0	0	0	0	0	0	0	0	0	0	0	1	1	1	2	1	2	2	1	1	1	1	1	0	3	1	2	1	2	1	2	3	2	2
PLEKHO1	1	150122169	150131825	12	0	1	1	1	0	1	1	1	1	1	1	0	0	0	0	0	0	0	0	0	0	0	1	1	1	2	1	2	2	1	1	1	1	1	0	3	1	2	1	2	1	2	3	2	2
ANP32E	1	150190716	150208504	12	0	1	1	1	0	1	1	1	1	1	1	0	0	0	0	0	0	0	0	0	0	0	1	1	1	2	1	2	2	1	1	1	1	1	0	3	1	2	1	2	1	2	3	2	2
CA14	1	150230217	150237480	12	0	1	1	1	0	1	1	1	1	1	1	0	0	0	0	0	0	0	0	0	0	0	1	1	1	2	1	2	2	1	1	1	1	1	0	3	1	2	1	2	1	2	3	2	2
APH1A	1	150237798	150241609	12	0	1	1	1	0	1	1	1	1	1	1	0	0	0	0	0	0	0	0	0	0	0	1	1	1	2	1	2	2	1	1	1	1	1	0	3	1	2	1	2	1	2	3	2	2
C1orf54	1	150244686	150253335	12	0	1	1	1	0	1	1	1	1	1	1	0	0	0	0	0	0	0	0	0	0	0	1	1	1	2	1	2	2	1	1	1	1	1	0	3	1	2	1	2	1	2	3	2	2
CIART	1	150254942	150259504	12	0	1	1	1	0	1	1	1	1	1	1	0	0	0	0	0	0	0	0	0	0	0	1	1	1	2	1	2	2	1	1	1	1	1	0	3	1	2	1	2	1	2	3	2	2
MRPS21	1	150266261	150281414	12	0	1	1	1	0	1	1	1	1	1	1	0	0	0	0	0	0	0	0	0	0	0	1	1	1	2	1	2	2	1	1	1	1	1	0	3	1	2	1	2	1	2	3	2	2
PRPF3	1	150293927	150325704	12	0	1	1	1	0	1	1	1	1	1	1	0	0	0	0	0	0	0	0	0	0	0	1	1	1	2	1	2	2	1	1	1	1	1	0	3	1	2	1	2	1	2	3	2	2
RPRD2	1	150336586	150449041	12	0	1	1	1	0	1	1	1	1	1	1	0	0	0	0	0	0	0	0	0	0	0	1	1	1	2	1	2	2	1	1	1	1	1	0	3	1	2	1	2	1	2	3	2	2
TARS2	1	150459839	150480085	12	0	1	1	1	0	1	1	1	1	1	1	0	0	0	0	0	0	0	0	0	0	0	1	1	1	2	1	2	2	1	1	1	1	1	0	3	1	2	1	2	1	2	3	2	2
MIR6878	1	150464820	150464886	12	0	1	1	1	0	1	1	1	1	1	1	0	0	0	0	0	0	0	0	0	0	0	1	1	1	2	1	2	2	1	1	1	1	1	0	3	1	2	1	2	1	2	3	2	2
ECM1	1	150480486	150486265	12	0	1	1	1	0	1	1	1	1	1	1	0	0	0	0	0	0	0	0	0	0	0	1	1	1	2	1	2	2	1	1	1	1	1	0	3	1	2	1	2	1	2	3	2	2
LINC00568	1	150488232	150490508	12	0	1	1	1	0	1	1	1	1	1	1	0	0	0	0	0	0	0	0	0	0	0	1	1	1	2	1	2	2	1	1	1	1	1	0	3	1	2	1	2	1	2	3	2	2
ADAMTSL4	1	150521844	150533412	12	0	1	1	1	0	1	1	1	1	1	1	0	0	0	0	0	0	0	0	0	0	0	1	1	1	2	1	2	2	1	1	1	1	1	0	3	1	2	1	2	1	2	3	2	2
MIR4257	1	150524404	150524490	12	0	1	1	1	0	1	1	1	1	1	1	0	0	0	0	0	0	0	0	0	0	0	1	1	1	2	1	2	2	1	1	1	1	1	0	3	1	2	1	2	1	2	3	2	2
ADAMTSL4-AS1	1	150533370	150547028	12	0	1	1	1	0	1	1	1	1	1	1	0	0	0	0	0	0	0	0	0	0	0	1	1	1	2	1	2	2	1	1	1	1	1	0	3	1	2	1	2	1	2	3	2	2
MCL1	1	150547026	150552214	12	0	1	1	1	0	1	1	1	1	1	1	0	0	0	0	0	0	0	0	0	0	0	1	1	1	2	1	2	2	1	1	1	1	1	0	3	1	2	1	2	1	2	3	2	2
ENSA	1	150594598	150602098	12	0	1	1	1	0	1	1	1	1	1	1	0	0	0	0	0	0	0	0	0	0	0	1	1	1	2	1	2	2	1	1	1	1	1	0	3	1	2	1	2	1	2	3	2	2
GOLPH3L	1	150618700	150669672	12	0	1	1	1	0	1	1	1	1	1	1	0	0	0	0	0	0	0	0	0	0	0	1	1	1	2	1	2	2	1	1	1	1	1	0	3	1	2	1	2	1	2	3	2	2
HORMAD1	1	150670534	150693364	12	0	1	1	1	0	1	1	1	1	1	1	0	0	0	0	0	0	0	0	0	0	0	1	1	1	2	1	2	2	1	1	1	1	1	0	3	1	2	1	2	1	2	3	2	2
CTSS	1	150702671	150738433	12	0	1	1	1	0	1	1	1	1	1	1	0	0	0	0	0	0	0	0	0	0	0	1	1	1	2	1	2	2	1	1	1	1	1	0	3	1	2	1	2	1	2	3	2	2
CTSK	1	150768683	150780917	12	0	1	1	1	0	1	1	1	1	1	1	0	0	0	0	0	0	0	0	0	0	0	1	1	1	2	1	2	2	1	1	1	1	1	0	3	1	2	1	2	1	2	3	2	2
ARNT	1	150782180	150849244	12	0	1	1	1	0	1	1	1	1	1	1	0	0	0	0	0	0	0	0	0	0	0	1	1	1	2	1	2	2	1	1	1	1	1	0	3	1	2	1	2	1	2	3	2	2
SETDB1	1	150898814	150937220	12	0	1	1	1	0	1	1	1	1	1	1	0	0	0	0	0	0	0	0	0	0	0	1	1	1	2	1	2	2	1	1	1	1	1	0	3	1	2	1	2	1	2	3	2	2
CERS2	1	150937648	150947479	12	0	1	1	1	0	1	1	1	1	1	1	0	0	0	0	0	0	0	0	0	0	0	1	1	1	2	1	2	2	1	1	1	1	1	0	3	1	2	1	2	1	2	3	2	2
ANXA9	1	150954498	150968114	12	0	1	1	1	0	1	1	1	1	1	1	0	0	0	0	0	0	0	0	0	0	0	1	1	1	2	1	2	2	1	1	1	1	1	0	3	1	2	1	2	1	2	3	2	2
FAM63A	1	150969300	150980854	12	0	1	1	1	0	1	1	1	1	1	1	0	0	0	0	0	0	0	0	0	0	0	1	1	1	2	1	2	2	1	1	1	1	1	0	3	1	2	1	2	1	2	3	2	2
PRUNE	1	150980972	151008189	12	0	1	1	1	0	1	1	1	1	1	1	0	0	0	0	0	0	0	0	0	0	0	1	1	1	2	1	2	2	1	1	1	1	1	0	3	1	2	1	2	1	2	3	2	2
BNIPL	1	151009028	151020076	12	0	1	1	1	0	1	1	1	1	1	1	0	0	0	0	0	0	0	0	0	0	0	1	1	1	2	1	2	2	1	1	1	1	1	0	3	1	2	1	2	1	2	3	2	2
C1orf56	1	151020258	151023871	12	0	1	1	1	0	1	1	1	1	1	1	0	0	0	0	0	0	0	0	0	0	0	1	1	1	2	1	2	2	1	1	1	1	1	0	3	1	2	1	2	1	2	3	2	2
CDC42SE1	1	151023446	151032125	12	0	1	1	1	0	1	1	1	1	1	1	0	0	0	0	0	0	0	0	0	0	0	1	1	1	2	1	2	2	1	1	1	1	1	0	3	1	2	1	2	1	2	3	2	2
MLLT11	1	151032150	151040973	12	0	1	1	1	0	1	1	1	1	1	1	0	0	0	0	0	0	0	0	0	0	0	1	1	1	2	1	2	2	1	1	1	1	1	0	3	1	2	1	2	1	2	3	2	2
GABPB2	1	151043079	151091007	12	0	1	1	1	0	1	1	1	1	1	1	0	0	0	0	0	0	0	0	0	0	0	1	1	1	2	1	2	2	1	1	1	1	1	0	3	1	2	1	2	1	2	3	2	2
SEMA6C	1	151104162	151119140	12	0	1	1	1	0	1	1	1	1	1	1	0	0	0	0	0	0	0	0	0	0	0	1	1	1	2	1	2	2	1	1	1	1	1	0	3	1	2	1	2	1	2	3	2	2
TNFAIP8L2	1	151129104	151132225	12	0	1	1	1	0	1	1	1	1	1	1	0	0	0	0	0	0	0	0	0	0	0	1	1	1	2	1	2	2	1	1	1	1	1	0	3	1	2	1	2	1	2	3	2	2
TNFAIP8L2-SCNM1	1	151129104	151142773	12	0	1	1	1	0	1	1	1	1	1	1	0	0	0	0	0	0	0	0	0	0	0	1	1	1	2	1	2	2	1	1	1	1	1	0	3	1	2	1	2	1	2	3	2	2
LYSMD1	1	151132223	151138424	12	0	1	1	1	0	1	1	1	1	1	1	0	0	0	0	0	0	0	0	0	0	0	1	1	1	2	1	2	2	1	1	1	1	1	0	3	1	2	1	2	1	2	3	2	2
SCNM1	1	151138497	151142773	12	0	1	1	1	0	1	1	1	1	1	1	0	0	0	0	0	0	0	0	0	0	0	1	1	1	2	1	2	2	1	1	1	1	1	0	3	1	2	1	2	1	2	3	2	2
TMOD4	1	151142462	151148547	12	0	1	1	1	0	1	1	1	1	1	1	0	0	0	0	0	0	0	0	0	0	0	1	1	1	2	1	2	2	1	1	1	1	1	0	3	1	2	1	2	1	2	3	2	2
VPS72	1	151148775	151162689	12	0	1	1	1	0	1	1	1	1	1	1	0	0	0	0	0	0	0	0	0	0	0	1	1	1	2	1	2	2	1	1	1	1	1	0	3	1	2	1	2	1	2	3	2	2
PIP5K1A	1	151171020	151222007	12	0	1	1	1	0	1	1	1	1	1	1	0	0	0	0	0	0	0	0	0	0	0	1	1	1	2	1	2	2	1	1	1	1	1	0	3	1	2	1	2	1	2	3	2	2
PSMD4	1	151227196	151239954	12	0	1	1	1	0	1	1	1	1	1	1	0	0	0	0	0	0	0	0	0	0	0	1	1	1	2	1	2	2	1	1	1	1	1	0	3	1	2	1	2	1	2	3	2	2
ZNF687	1	151254790	151264381	12	0	1	1	1	0	1	1	1	1	1	1	0	0	0	0	0	0	0	0	0	0	0	1	1	1	2	1	2	2	1	1	1	1	1	0	3	1	2	1	2	1	2	3	2	2
PI4KB	1	151264272	151300191	12	0	1	1	1	0	1	1	1	1	1	1	0	0	0	0	0	0	0	0	0	0	0	1	1	1	2	1	2	2	1	1	1	1	1	0	3	1	2	1	2	1	2	3	2	2
RFX5	1	151313115	151319769	12	0	1	1	1	0	1	1	1	1	1	1	0	0	0	0	0	0	0	0	0	0	0	1	1	1	2	1	2	2	1	1	1	1	1	0	3	1	2	1	2	1	2	3	2	2
SELENBP1	1	151336777	151345210	12	0	1	1	1	0	1	1	1	1	1	1	0	0	0	0	0	0	0	0	0	0	0	1	1	1	2	1	2	2	1	1	1	1	1	0	3	1	2	1	2	1	2	3	2	2
PSMB4	1	151372040	151374412	12	0	1	1	1	0	1	1	1	1	1	1	0	0	0	0	0	0	0	0	0	0	0	1	1	1	2	1	2	2	1	1	1	1	1	0	3	1	2	1	2	1	2	3	2	2
POGZ	1	151375199	151431941	12	0	1	1	1	0	1	1	1	1	1	1	0	0	0	0	0	0	0	0	0	0	0	1	1	1	2	1	2	2	1	1	1	1	1	0	3	1	2	1	2	1	2	3	2	2
CGN	1	151483861	151511167	12	0	1	1	1	0	1	1	1	1	1	1	0	0	0	0	0	0	0	0	0	0	0	1	1	1	2	1	2	1	1	1	1	1	1	0	3	1	2	1	2	1	2	3	2	2
TUFT1	1	151512780	151556059	12	0	1	1	1	0	1	1	1	1	1	1	0	0	0	0	0	0	0	0	0	0	0	1	1	1	2	1	2	1	1	1	1	1	1	0	3	1	2	1	2	1	2	3	2	2
MIR554	1	151518271	151518367	12	0	1	1	1	0	1	1	1	1	1	1	0	0	0	0	0	0	0	0	0	0	0	1	1	1	2	1	2	1	1	1	1	1	1	0	3	1	2	1	2	1	2	3	2	2
SNX27	1	151584661	151671559	12	0	1	1	1	0	1	1	1	1	1	1	0	0	0	0	0	0	0	0	0	0	0	1	1	1	2	1	2	1	1	1	1	1	1	0	3	2	2	1	2	1	2	3	2	2
CELF3	1	151672533	151689296	12	0	1	1	1	0	1	1	1	1	1	1	0	0	0	0	0	0	0	0	0	0	0	1	1	1	2	1	2	1	1	1	1	1	1	0	3	2	2	1	2	1	2	3	2	2
RIIAD1	1	151694012	151702082	12	0	1	1	1	0	1	1	1	1	1	1	0	0	0	0	0	0	0	0	0	0	0	1	1	1	2	1	2	1	1	1	1	1	1	0	1	2	2	1	2	1	2	3	2	2
MRPL9	1	151732118	151736392	12	0	1	1	1	0	1	1	1	1	1	1	0	0	0	0	0	0	0	0	0	0	0	1	1	1	2	1	2	1	1	1	1	1	1	0	1	2	2	1	2	1	2	3	2	2
OAZ3	1	151735444	151743806	12	0	1	1	1	0	1	1	1	1	1	1	0	0	0	0	0	0	0	0	0	0	0	1	1	1	2	1	2	1	1	1	1	1	1	0	1	2	2	1	2	1	2	3	2	2
TDRKH	1	151744040	151763010	12	0	1	1	1	0	1	1	1	1	1	1	0	0	0	0	0	0	0	0	0	0	0	1	1	1	2	1	2	1	1	1	1	1	1	0	1	2	2	1	2	1	2	3	2	2
LINGO4	1	151772764	151777882	12	0	1	1	1	0	1	1	1	1	1	1	0	0	0	0	0	0	0	0	0	0	0	1	1	1	2	1	2	1	1	1	1	1	1	0	1	2	2	1	2	1	2	3	2	2
RORC	1	151778546	151804348	12	0	1	1	1	0	1	1	1	1	1	1	0	0	0	0	0	0	0	0	0	0	0	1	1	1	2	1	2	1	1	1	1	1	1	0	1	2	2	1	2	1	2	3	2	2
C2CD4D	1	151810338	151813033	12	0	1	1	1	0	1	1	1	1	1	1	0	0	0	0	0	0	0	0	0	0	0	1	1	1	2	1	2	1	1	1	1	1	1	0	1	2	2	1	2	1	2	3	2	2
LOC100132111	1	151810944	151816641	12	0	1	1	1	0	1	1	1	1	1	1	0	0	0	0	0	0	0	0	0	0	0	1	1	1	2	1	2	1	1	1	1	1	1	0	1	2	2	1	2	1	2	3	2	2
THEM5	1	151819576	151826173	12	0	1	1	1	0	1	1	1	1	1	1	0	0	0	0	0	0	0	0	0	0	0	1	1	1	2	1	2	1	1	1	1	1	1	0	1	2	2	1	2	1	2	3	2	2
THEM4	1	151843342	151882361	12	0	1	1	1	0	1	1	1	1	1	1	0	0	0	0	0	0	0	0	0	0	0	1	1	1	2	1	2	1	1	1	1	1	1	0	1	2	2	1	2	1	2	3	2	2
S100A10	1	151955385	151966714	12	0	1	1	1	0	1	1	1	1	1	1	0	0	0	0	0	0	0	0	0	0	0	1	1	1	2	1	2	1	1	1	1	1	1	0	1	2	2	1	2	1	2	3	2	2
NBPF18P	1	151990753	151994985	12	0	1	1	1	0	1	1	1	1	1	1	0	0	0	0	0	0	0	0	0	0	0	1	1	1	2	1	2	1	1	1	1	1	1	0	1	2	2	1	2	1	2	3	2	2
S100A11	1	152004981	152009511	12	0	1	1	1	0	1	1	1	1	1	1	0	0	0	0	0	0	0	0	0	0	0	1	1	1	2	1	2	1	1	1	1	1	1	0	1	2	2	1	2	1	2	3	2	2
TCHHL1	1	152056619	152061540	12	0	1	1	1	0	1	1	1	1	1	1	0	0	0	0	0	0	0	0	0	0	0	1	1	1	2	1	2	1	1	1	1	1	1	0	1	2	2	1	2	1	2	3	2	2
TCHH	1	152078792	152087930	12	0	1	1	1	0	1	1	1	1	1	1	0	0	0	0	0	0	0	0	0	0	0	1	1	1	2	1	2	1	1	1	1	1	1	0	1	2	2	1	2	1	2	3	2	2
RPTN	1	152126070	152131704	12	0	1	1	1	0	1	1	1	1	1	1	0	0	0	0	0	0	0	0	0	0	0	1	1	1	2	1	2	1	1	1	1	1	1	0	1	2	2	1	2	1	2	3	2	2
HRNR	1	152184551	152196672	12	0	1	1	1	0	1	1	1	1	1	1	0	0	0	0	0	0	0	0	0	0	0	1	1	1	2	1	2	1	1	1	1	1	1	0	1	2	2	1	2	1	2	3	2	2
FLG	1	152274650	152297679	12	0	1	1	1	0	1	1	1	1	1	1	0	0	0	0	0	0	0	0	0	0	0	1	1	1	2	1	2	1	1	1	1	1	1	0	1	2	2	1	2	1	2	3	2	2
FLG-AS1	1	152285934	152339168	12	0	1	1	1	0	1	1	1	1	1	1	0	0	0	0	0	0	0	0	0	0	0	1	1	1	2	1	2	1	1	1	1	1	1	0	1	2	2	1	2	1	2	3	2	2
FLG2	1	152321212	152332482	12	0	1	1	1	0	1	1	1	1	1	1	0	0	0	0	0	0	0	0	0	0	0	1	1	1	2	1	2	1	1	1	1	1	1	0	1	2	2	1	2	1	2	3	2	2
CRNN	1	152381718	152386750	12	0	1	1	1	0	1	1	1	1	1	1	0	0	0	0	0	0	0	0	0	0	0	1	1	1	2	1	2	1	1	1	1	1	1	0	1	2	2	1	2	1	2	3	2	2
LCE5A	1	152483319	152484653	12	0	1	1	1	0	1	1	1	1	1	1	0	0	0	0	0	0	0	0	0	0	0	1	1	1	2	1	2	1	1	1	1	1	1	0	1	2	2	1	2	1	2	3	2	2
CRCT1	1	152486977	152488481	12	0	1	1	1	0	1	1	1	1	1	1	0	0	0	0	0	0	0	0	0	0	0	1	1	1	2	1	2	1	1	1	1	1	1	0	1	2	2	1	2	1	2	3	2	2
LCE3E	1	152538174	152539229	12	0	1	1	1	0	1	1	1	1	1	1	0	0	0	0	0	0	0	0	0	0	0	1	1	1	2	1	2	1	1	1	1	1	1	0	1	2	2	1	2	1	2	3	2	2
LCE3D	1	152551859	152552980	12	0	1	1	1	0	1	1	1	1	1	1	0	0	0	0	0	0	0	0	0	0	0	1	1	1	2	1	2	1	1	1	1	1	1	0	1	2	2	1	2	1	2	3	2	2
LCE3C	1	152573137	152573562	12	0	1	1	1	0	1	1	1	1	1	1	0	0	0	0	0	0	0	0	0	0	0	1	1	1	2	1	2	1	1	1	1	1	1	0	1	2	2	1	2	1	2	3	2	2
LCE3B	1	152586286	152586574	12	0	1	1	1	0	1	1	1	1	1	1	0	0	0	0	0	0	0	0	0	0	0	1	1	1	2	1	2	1	1	1	1	1	1	0	1	2	2	1	2	1	2	3	2	2
LCE3A	1	152595309	152595579	12	0	1	1	1	0	1	1	1	1	1	1	0	0	0	0	0	0	0	0	0	0	0	1	1	1	2	1	2	1	1	1	1	1	1	0	1	2	2	1	2	1	2	3	2	2
LCE2D	1	152635886	152637135	12	0	1	1	1	0	1	1	1	1	1	1	0	0	0	0	0	0	0	0	0	0	0	1	1	1	2	1	2	1	1	1	1	1	1	0	1	2	2	1	2	1	2	3	2	2
LCE2C	1	152647790	152649049	12	0	1	1	1	0	1	1	1	1	1	1	0	0	0	0	0	0	0	0	0	0	0	1	1	1	2	1	2	1	1	1	1	1	1	0	1	2	2	1	2	1	2	2	2	2
LCE2B	1	152658598	152659876	12	0	1	1	1	0	1	1	1	1	1	1	0	0	0	0	0	0	0	0	0	0	0	1	1	1	2	1	2	1	1	1	1	1	1	0	1	2	2	1	2	1	2	2	2	2
LCE2A	1	152670839	152671918	12	0	1	1	1	0	1	1	1	1	1	1	0	0	0	0	0	0	0	0	0	0	0	1	1	1	2	1	2	1	1	1	1	1	1	0	1	2	2	1	2	1	2	2	2	2
LCE4A	1	152681522	152681910	12	0	1	1	1	0	1	1	1	1	1	1	0	0	0	0	0	0	0	0	0	0	0	1	1	1	2	1	1	1	1	1	1	1	1	0	1	2	2	1	2	1	2	2	2	2
C1orf68	1	152691997	152692905	12	0	1	1	1	0	1	1	1	1	1	1	0	0	0	0	0	0	0	0	0	0	0	1	1	1	2	0	1	1	1	1	1	1	1	0	1	2	2	1	2	1	2	2	2	2
KPRP	1	152730505	152734529	12	0	1	1	1	0	1	1	1	1	1	1	0	0	0	0	0	0	0	0	0	0	0	1	1	1	2	0	1	1	1	1	1	1	1	0	1	2	2	1	2	1	2	2	2	2
LCE1F	1	152748847	152749445	12	0	1	1	1	0	1	1	1	1	1	1	0	0	0	0	0	0	0	0	0	0	0	1	1	1	2	0	1	1	1	1	1	1	1	0	1	2	2	1	2	1	2	2	2	2
LCE1E	1	152758752	152760901	12	0	1	1	1	0	1	1	1	1	1	1	0	0	0	0	0	0	0	0	0	0	0	1	1	1	2	0	1	1	1	1	1	1	1	0	1	2	2	1	2	1	2	2	2	2
LCE1D	1	152769226	152770657	12	0	1	1	1	0	1	1	1	1	1	1	0	0	0	0	0	0	0	0	0	0	0	1	1	1	2	0	1	1	1	1	1	1	1	0	1	2	2	1	2	1	2	2	2	2
LCE1C	1	152777310	152779107	12	0	1	1	1	0	1	1	1	1	1	1	0	0	0	0	0	0	0	0	0	0	0	1	1	1	2	0	1	1	1	1	1	1	1	0	1	2	2	1	2	1	2	2	2	2
LCE1B	1	152784446	152785585	12	0	1	1	1	0	1	1	1	1	1	1	0	0	0	0	0	0	0	0	0	0	0	1	1	1	2	0	1	1	1	1	1	1	1	0	1	2	2	1	2	1	2	2	2	2
LCE1A	1	152799948	152800573	12	0	1	1	1	0	1	1	1	1	1	1	0	0	0	0	0	0	0	0	0	0	0	1	1	1	2	0	1	1	1	1	1	1	1	0	1	2	2	1	2	1	2	2	2	2
LCE6A	1	152815329	152816459	12	0	1	1	1	0	1	1	1	1	1	1	0	0	0	0	0	0	0	0	0	0	0	1	1	1	2	0	1	1	1	1	1	1	1	0	1	2	2	1	2	1	2	2	2	2
SMCP	1	152850797	152857523	12	0	1	1	1	0	1	1	1	1	1	1	0	0	0	0	0	0	0	0	0	0	0	1	1	1	2	0	1	1	1	1	1	1	1	0	1	2	2	1	2	1	2	2	2	2
IVL	1	152881038	152884362	12	0	1	1	1	0	1	1	1	1	1	1	0	0	0	0	0	0	0	0	0	0	0	1	1	1	2	0	1	1	1	1	1	1	1	0	1	2	2	1	2	1	2	2	2	2
SPRR4	1	152943127	152945069	12	0	1	1	1	0	1	1	1	1	1	1	0	0	0	0	0	0	0	0	0	0	0	1	1	1	2	0	1	1	1	1	1	1	1	0	1	2	2	1	2	1	2	2	2	2
SPRR1A	1	152956563	152958290	12	0	1	1	1	0	1	1	1	1	1	1	0	0	0	0	0	0	0	0	0	0	0	1	1	1	2	0	1	1	1	1	1	1	1	0	1	2	2	1	2	1	2	2	2	2
SPRR3	1	152974222	152976332	12	0	1	1	1	0	1	1	1	1	1	1	0	0	0	0	0	0	0	0	0	0	0	1	1	1	2	0	1	1	1	1	1	1	1	0	1	2	2	1	2	1	2	2	2	2
SPRR1B	1	153003678	153005376	12	0	1	1	1	0	1	1	1	1	1	1	0	0	0	0	0	0	0	0	0	0	0	1	1	1	2	0	1	1	1	1	1	1	1	0	1	2	2	1	2	1	2	2	2	2
SPRR2D	1	153012200	153013594	12	0	1	1	1	0	1	1	1	1	1	1	0	0	0	0	0	0	0	0	0	0	0	1	1	1	2	0	1	1	1	1	1	1	1	0	1	2	2	1	2	1	2	2	2	2
SPRR2A	1	153028595	153029988	12	0	1	1	1	0	1	1	1	1	1	1	0	0	0	0	0	0	0	0	0	0	0	1	1	1	2	0	1	1	1	1	1	1	1	0	1	2	2	1	2	1	2	2	2	2
SPRR2B	1	153042717	153044084	12	0	1	1	1	0	1	1	1	1	1	1	0	0	0	0	0	0	0	0	0	0	0	1	1	1	2	0	1	1	1	1	1	1	1	0	1	2	2	1	2	1	2	2	2	2
SPRR2E	1	153065610	153067004	12	0	1	1	1	0	1	1	1	1	1	1	0	0	0	0	0	0	0	0	0	0	0	1	1	1	2	0	1	1	1	1	1	1	1	0	1	2	2	1	2	1	2	2	2	2
SPRR2F	1	153084612	153085989	12	0	1	1	1	0	1	1	1	1	1	1	0	0	0	0	0	0	0	0	0	0	0	1	1	1	2	0	1	1	1	1	1	1	1	0	1	2	2	1	2	1	2	2	2	2
SPRR2C	1	153112593	153113969	12	0	1	1	1	0	1	1	1	1	1	1	0	0	0	0	0	0	0	0	0	0	0	1	1	1	2	0	1	1	1	1	1	1	1	0	1	2	2	1	2	1	2	2	2	2
SPRR2G	1	153122057	153123427	12	0	1	1	1	0	1	1	1	1	1	1	0	0	0	0	0	0	0	0	0	0	0	1	1	1	2	0	1	1	1	1	1	1	1	0	1	2	2	1	2	1	2	2	2	2
LOC101928009	1	153146993	153164152	12	0	1	1	1	0	1	1	1	1	1	1	0	0	0	0	0	0	0	0	0	0	0	1	1	1	2	0	1	1	1	1	1	1	1	0	1	2	2	1	2	1	2	2	2	2
LELP1	1	153175905	153177601	12	0	1	1	1	0	1	1	1	1	1	1	0	0	0	0	0	0	0	0	0	0	0	1	1	1	2	0	1	1	1	1	1	1	1	0	1	2	2	1	2	1	2	2	2	2
PRR9	1	153190059	153191793	12	0	1	1	1	0	1	1	1	1	1	1	0	0	0	0	0	0	0	0	0	0	0	1	1	1	2	0	1	1	1	1	1	1	1	0	1	2	2	1	2	1	2	2	2	2
LOR	1	153232178	153234600	12	0	1	1	1	0	1	1	1	1	1	1	0	0	0	0	0	0	0	0	0	0	0	1	1	1	2	0	1	1	1	1	1	1	1	0	1	2	2	1	2	1	2	2	2	2
PGLYRP3	1	153270337	153283194	12	0	1	1	1	0	1	1	1	1	1	1	0	0	0	0	0	0	0	0	0	0	0	1	1	1	2	0	1	1	1	1	1	1	1	0	1	2	2	1	2	1	2	2	2	2
PGLYRP4	1	153302596	153321022	12	0	1	1	1	0	1	1	1	1	1	1	0	0	0	0	0	0	0	0	0	0	0	1	1	1	2	0	1	1	1	1	1	1	1	0	1	2	1	1	2	1	2	2	2	2
S100A9	1	153330329	153333503	12	0	1	1	1	0	1	1	1	1	1	1	0	0	0	0	0	0	0	0	0	0	0	1	1	1	2	0	1	1	1	1	1	1	1	0	1	2	1	1	2	1	2	2	2	2
S100A12	1	153346183	153348075	12	0	1	1	1	0	1	1	1	1	1	1	0	0	0	0	0	0	0	0	0	0	0	1	1	1	2	0	1	1	1	1	1	1	1	0	1	2	1	1	2	1	2	2	2	2
S100A8	1	153362507	153363664	12	0	1	1	1	0	1	1	1	1	1	1	0	0	0	0	0	0	0	0	0	0	0	1	1	1	2	0	1	1	1	1	1	1	1	0	1	2	1	1	2	1	2	2	2	2
S100A7A	1	153388999	153395701	12	0	1	1	1	0	1	1	1	1	1	1	0	0	0	0	0	0	0	0	0	0	0	1	1	1	2	0	1	1	1	1	1	1	1	0	1	2	1	1	2	1	2	2	2	2
S100A7L2	1	153409470	153412503	12	0	1	1	1	0	1	1	1	1	1	1	0	0	0	0	0	0	0	0	0	0	0	1	1	1	2	0	1	1	1	1	1	1	1	0	1	2	1	1	2	1	2	2	2	2
S100A7	1	153430219	153433137	12	0	1	1	1	0	1	1	1	1	1	1	0	0	0	0	0	0	0	0	0	0	0	1	1	1	2	0	1	1	1	1	1	1	1	0	1	2	1	1	2	1	2	2	2	2
S100A6	1	153507075	153508717	12	0	1	1	1	0	1	1	1	1	1	1	0	0	0	0	0	0	0	0	0	0	0	1	1	1	2	0	1	1	1	1	1	1	1	0	1	2	1	1	2	1	2	2	2	2
S100A5	1	153509622	153514241	12	0	1	1	1	0	1	1	1	1	1	1	0	0	0	0	0	0	0	0	0	0	0	1	1	1	2	0	1	1	1	1	1	1	1	0	1	2	1	1	2	1	2	2	2	2
S100A4	1	153516094	153518282	12	0	1	1	1	0	1	1	1	1	1	1	0	0	0	0	0	0	0	0	0	0	0	1	1	1	2	0	1	1	1	1	1	1	1	0	1	2	1	1	2	1	2	2	2	2
S100A3	1	153519808	153521734	12	0	1	1	1	0	1	1	1	1	1	1	0	0	0	0	0	0	0	0	0	0	0	1	1	1	2	0	1	1	1	1	1	1	1	0	1	2	1	1	2	1	2	2	2	2
S100A2	1	153533584	153538306	12	0	1	1	1	0	1	1	1	1	1	1	0	0	0	0	0	0	0	0	0	0	0	1	1	1	2	0	1	1	1	1	1	1	1	0	1	2	1	1	2	1	2	2	2	2
S100A16	1	153579366	153585514	12	0	1	1	1	0	1	1	1	1	1	1	0	0	0	0	0	0	0	0	0	0	0	1	1	1	2	0	1	1	1	1	1	1	1	0	1	2	1	1	2	1	2	2	2	2
S100A14	1	153586731	153588808	12	0	1	1	1	0	1	1	1	1	1	1	0	0	0	0	0	0	0	0	0	0	0	1	1	1	2	0	1	1	1	1	1	1	1	0	1	2	1	1	2	1	2	2	2	2
S100A13	1	153591275	153606568	12	0	1	1	1	0	1	1	1	1	1	1	0	0	0	0	0	0	0	0	0	0	0	1	1	1	2	0	1	1	1	1	1	1	1	0	1	2	1	1	2	1	2	2	2	2
S100A1	1	153600872	153604513	12	0	1	1	1	0	1	1	1	1	1	1	0	0	0	0	0	0	0	0	0	0	0	1	1	1	2	0	1	1	1	1	1	1	1	0	1	2	1	1	2	1	2	2	2	2
CHTOP	1	153606457	153618782	12	0	1	1	1	0	1	1	1	1	1	1	0	0	0	0	0	0	0	0	0	0	0	1	1	1	2	0	1	1	1	1	1	1	1	0	1	2	1	1	2	1	2	2	2	2
SNAPIN	1	153631129	153634328	12	0	1	1	1	0	1	1	1	1	1	1	0	0	0	0	0	0	0	0	0	0	0	1	1	1	2	0	1	1	1	1	1	1	1	0	1	2	1	1	2	1	2	2	2	2
ILF2	1	153634263	153643504	12	0	1	1	1	0	1	1	1	1	1	1	0	0	0	0	0	0	0	0	0	0	0	1	1	1	2	0	1	1	1	1	1	1	1	0	1	2	1	1	2	1	2	2	2	2
NPR1	1	153651163	153666468	12	0	1	1	1	0	1	1	1	1	1	1	0	0	0	0	0	0	0	0	0	0	0	1	1	1	2	0	1	1	1	1	1	1	1	0	1	2	1	1	2	1	2	2	2	2
MIR8083	1	153662180	153662269	12	0	1	1	1	0	1	1	1	1	1	1	0	0	0	0	0	0	0	0	0	0	0	1	1	1	2	0	1	1	1	1	1	1	1	0	1	2	1	1	2	1	2	2	2	2
INTS3	1	153700566	153746555	12	0	1	1	1	0	1	1	1	1	1	1	0	0	0	0	0	0	0	0	0	0	0	1	1	1	2	0	1	1	1	1	1	1	1	0	1	2	1	1	2	1	2	2	2	2
SLC27A3	1	153747767	153752633	12	0	1	1	1	0	1	1	1	1	1	1	0	0	0	0	0	0	0	0	0	0	0	1	1	1	2	0	1	1	1	1	1	1	1	0	1	2	1	1	2	1	2	2	2	2
GATAD2B	1	153777202	153895451	12	0	1	1	1	0	1	1	1	1	1	1	0	0	0	0	0	0	0	0	0	0	0	1	1	1	2	0	1	1	1	1	1	1	1	0	1	2	2	1	2	1	2	2	2	2
DENND4B	1	153901976	153919154	12	0	1	1	1	0	1	1	1	1	1	1	0	0	0	0	0	0	0	0	0	0	0	1	1	1	2	0	1	1	1	1	1	1	1	0	1	2	2	1	2	1	2	2	2	2
CRTC2	1	153920147	153931132	12	0	1	1	1	0	1	1	1	1	1	1	0	0	0	0	0	0	0	0	0	0	0	1	1	1	2	0	1	1	1	1	1	1	1	0	1	2	2	1	2	1	2	2	2	2
SLC39A1	1	153931574	153940660	12	0	1	1	1	0	1	1	1	1	1	1	0	0	0	0	0	0	0	0	0	0	0	1	1	1	2	0	1	1	1	1	1	1	1	0	1	2	2	1	2	1	2	2	2	2
MIR6737	1	153934826	153934896	12	0	1	1	1	0	1	1	1	1	1	1	0	0	0	0	0	0	0	0	0	0	0	1	1	1	2	0	1	1	1	1	1	1	1	0	1	2	2	1	2	1	2	2	2	2
CREB3L4	1	153940314	153946840	12	0	1	1	1	0	1	1	1	1	1	1	0	0	0	0	0	0	0	0	0	0	0	1	1	1	2	0	1	1	1	1	1	1	1	0	1	2	2	1	2	1	2	2	2	2
JTB	1	153946744	153950451	12	0	1	1	1	0	1	1	1	1	1	1	0	0	0	0	0	0	0	0	0	0	0	1	1	1	2	0	1	1	1	1	1	1	1	0	1	2	2	1	2	1	2	2	2	2
RAB13	1	153954092	153958853	12	0	1	1	1	0	1	1	1	1	1	1	0	0	0	0	0	0	0	0	0	0	0	1	1	1	2	0	1	1	1	1	1	1	1	0	1	2	2	1	2	1	2	2	2	2
RPS27	1	153963238	153964631	12	0	1	1	1	0	1	1	1	1	1	1	0	0	0	0	0	0	0	0	0	0	0	1	1	1	2	0	1	1	1	1	1	1	1	0	1	2	2	1	2	1	2	2	2	2
NUP210L	1	153965167	154127592	12	0	1	1	1	0	1	1	1	1	1	1	0	0	0	0	0	0	0	0	0	0	0	1	1	1	2	0	1	1	1	1	1	1	1	0	1	2	2	1	2	1	2	2	2	2
TPM3	1	154134288	154164611	12	0	1	1	1	0	1	1	1	1	1	1	0	0	0	0	0	0	0	0	0	0	0	1	1	1	2	0	1	1	1	1	1	1	1	0	1	2	2	1	2	1	2	2	2	2
MIR190B	1	154166140	154166219	12	0	1	1	1	0	1	1	1	1	1	1	0	0	0	0	0	0	0	0	0	0	0	1	1	1	2	0	1	1	1	1	1	1	1	0	1	2	2	1	2	1	2	2	2	2
C1orf189	1	154171561	154178841	12	0	1	1	1	0	1	1	1	1	1	1	0	0	0	0	0	0	0	0	0	0	0	1	1	1	2	0	1	1	1	1	1	1	1	0	1	2	2	1	2	1	2	2	2	2
C1orf43	1	154179176	154193273	12	0	1	1	1	0	1	1	1	1	1	1	0	0	0	0	0	0	0	0	0	0	0	1	1	1	2	0	1	1	1	1	1	1	1	0	1	2	2	1	2	1	2	2	2	2
UBAP2L	1	154193324	154243986	12	0	1	1	1	0	1	1	1	1	1	1	0	0	0	0	0	0	0	0	0	0	0	1	1	1	2	0	1	1	1	1	1	1	1	0	1	2	2	1	2	1	2	2	2	2
HAX1	1	154245038	154248355	12	0	1	1	1	0	1	1	1	1	1	1	0	0	0	0	0	0	0	0	0	0	0	1	1	1	2	0	1	2	1	1	1	1	1	0	1	2	2	1	2	1	2	2	2	2
AQP10	1	154293591	154297801	12	0	1	1	1	0	1	1	1	1	1	1	0	0	0	0	0	0	0	0	0	0	0	1	1	1	2	0	1	2	1	1	1	1	1	0	1	2	2	1	2	1	1	2	2	2
ATP8B2	1	154300275	154323780	12	0	1	1	1	0	1	1	1	1	1	1	0	0	0	0	0	0	0	0	0	0	0	1	1	1	2	0	1	2	1	1	1	1	1	0	1	2	2	1	2	1	1	2	2	2
IL6R	1	154377668	154441926	12	0	1	1	1	0	1	1	1	1	1	1	0	0	0	0	0	0	0	0	0	0	0	1	1	1	2	0	2	2	1	1	1	1	1	0	1	2	2	1	2	1	1	2	2	2
SHE	1	154451953	154474526	12	0	1	1	1	0	1	1	1	1	1	1	0	0	0	0	0	0	0	0	0	0	0	1	1	1	2	0	2	2	1	1	1	1	1	0	1	2	2	1	2	1	1	2	2	2
TDRD10	1	154474694	154520623	12	0	1	1	1	0	1	1	1	1	1	1	0	0	0	0	0	0	0	0	0	0	0	1	1	1	2	0	2	2	1	1	1	1	1	0	1	2	2	1	2	1	1	2	2	2
UBE2Q1	1	154521050	154531120	12	0	1	1	1	0	1	1	1	1	1	1	0	0	0	0	0	0	0	0	0	0	0	1	1	1	2	0	2	2	1	1	1	1	1	0	1	2	2	1	2	1	1	2	2	2
CHRNB2	1	154540256	154552353	12	0	1	1	1	0	1	1	1	1	1	1	0	0	0	0	0	0	0	0	0	0	0	1	1	1	2	0	2	2	1	1	1	1	1	0	1	2	2	1	2	1	1	2	2	2
ADAR	1	154554533	154600456	12	0	1	1	1	0	1	1	1	1	1	1	0	0	0	0	0	0	0	0	0	0	0	1	1	1	2	0	2	2	1	1	1	1	1	0	1	2	2	1	2	1	1	2	2	2
KCNN3	1	154669941	154842754	12	0	1	1	1	0	1	1	1	1	1	1	0	0	0	0	0	0	0	0	0	0	0	1	1	1	2	0	2	2	1	1	1	1	1	0	1	2	2	1	2	1	1	2	2	2
PMVK	1	154897207	154909484	12	0	1	1	1	0	1	1	1	1	1	1	0	0	0	0	0	0	0	0	0	0	0	1	1	1	2	0	2	2	1	1	1	1	1	0	1	2	2	1	2	1	1	2	2	2
PBXIP1	1	154916558	154928567	12	0	1	1	1	0	1	1	1	1	1	1	0	0	0	0	0	0	0	0	0	0	0	1	1	1	2	0	2	2	1	1	1	1	1	0	1	2	2	1	2	1	1	2	2	2
PYGO2	1	154929501	154934258	12	0	1	1	1	0	1	1	1	1	1	1	0	0	0	0	0	0	0	0	0	0	0	1	1	1	2	0	2	2	1	1	1	1	1	0	1	2	2	1	2	1	1	2	2	2
SHC1	1	154934773	154946959	12	0	1	1	1	0	1	1	1	1	1	1	0	0	0	0	0	0	0	0	0	0	0	1	1	1	2	0	2	2	1	1	1	1	1	0	1	2	2	1	2	1	1	2	2	2
CKS1B	1	154947117	154951725	12	0	1	1	1	0	1	1	1	1	1	1	0	0	0	0	0	0	0	0	0	0	0	1	1	1	2	0	2	2	1	1	1	1	1	0	1	2	2	1	2	1	1	2	2	2
MIR4258	1	154948168	154948259	12	0	1	1	1	0	1	1	1	1	1	1	0	0	0	0	0	0	0	0	0	0	0	1	1	1	2	0	2	2	1	1	1	1	1	0	1	2	2	1	2	1	1	2	2	2
FLAD1	1	154955769	154965587	12	0	1	1	1	0	1	1	1	1	1	1	0	0	0	0	0	0	0	0	0	0	0	1	1	1	2	0	2	2	1	1	1	1	1	0	1	2	2	1	2	1	1	2	2	2
LENEP	1	154966061	154966791	12	0	1	1	1	0	1	1	1	1	1	1	0	0	0	0	0	0	0	0	0	0	0	1	1	1	2	0	2	2	1	1	1	1	1	0	1	2	2	1	2	1	1	2	2	2
ZBTB7B	1	154975105	154991001	12	0	1	1	1	0	1	1	1	1	1	1	0	0	0	0	0	0	0	0	0	0	0	1	1	1	2	0	2	2	1	1	1	1	1	0	1	2	2	1	2	1	1	2	2	2
DCST2	1	154991002	155006257	12	0	1	1	1	0	1	1	1	1	1	1	0	0	0	0	0	0	0	0	0	0	0	1	1	1	2	0	2	2	1	1	1	1	1	0	1	2	2	1	2	1	1	2	2	2
DCST1	1	155006281	155023406	12	0	1	1	1	0	1	1	1	1	1	1	0	0	0	0	0	0	0	0	0	0	0	1	1	1	2	0	2	2	1	1	1	1	1	0	1	2	2	1	2	1	1	2	2	2
LOC100505666	1	155017667	155036467	12	0	1	1	1	0	1	1	1	1	1	1	0	0	0	0	0	0	0	0	0	0	0	1	1	1	2	0	2	2	1	1	1	1	1	0	1	2	2	1	2	1	1	2	2	2
ADAM15	1	155023747	155035252	12	0	1	1	1	0	1	1	1	1	1	1	0	0	0	0	0	0	0	0	0	0	0	1	1	1	2	0	2	2	1	1	1	1	1	0	1	2	2	1	2	1	1	2	2	2
EFNA4	1	155036212	155042029	12	0	1	1	1	0	1	1	1	1	1	1	0	0	0	0	0	0	0	0	0	0	0	1	1	1	2	0	2	2	1	1	1	1	1	0	1	2	2	1	2	1	1	2	2	2
EFNA3	1	155051347	155060014	12	0	1	1	1	0	1	1	1	1	1	1	0	0	0	0	0	0	0	0	0	0	0	1	1	1	2	0	2	2	1	1	1	1	1	0	1	2	2	1	2	1	1	2	2	2
EFNA1	1	155100348	155107386	12	0	1	1	1	0	1	1	1	1	1	1	0	0	0	0	0	0	0	0	0	0	0	1	1	1	2	0	2	2	1	1	1	1	1	0	1	2	2	1	2	1	1	2	2	2
SLC50A1	1	155107819	155111334	12	0	1	1	1	0	1	1	1	1	1	1	0	0	0	0	0	0	0	0	0	0	0	1	1	1	2	0	2	2	1	1	1	1	1	0	1	2	2	1	2	1	1	2	2	2
DPM3	1	155112366	155112996	12	0	1	1	1	0	1	1	1	1	1	1	0	0	0	0	0	0	0	0	0	0	0	1	1	1	2	0	2	2	1	1	1	1	1	0	1	2	2	1	2	1	1	2	2	2
KRTCAP2	1	155141883	155145804	12	0	1	1	1	0	1	1	1	1	1	1	0	0	0	0	0	0	0	0	0	0	0	1	1	1	2	0	2	2	1	1	1	1	1	0	1	2	2	1	2	1	1	2	2	2
TRIM46	1	155146262	155157447	12	0	1	1	1	0	1	1	1	1	1	1	0	0	0	0	0	0	0	0	0	0	0	1	1	1	2	0	2	2	1	1	1	1	1	0	1	2	2	1	2	1	1	2	2	2
MUC1	1	155158299	155162706	12	0	1	1	1	0	1	1	1	1	1	1	0	0	0	0	0	0	0	0	0	0	0	1	1	1	2	0	2	2	1	1	1	1	1	0	1	2	2	1	2	1	1	2	2	2
MIR92B	1	155164967	155165063	12	0	1	1	1	0	1	1	1	1	1	1	0	0	0	0	0	0	0	0	0	0	0	1	1	1	2	0	2	2	1	1	1	1	1	0	1	2	2	1	2	1	1	2	2	2
THBS3	1	155165378	155177772	12	0	1	1	1	0	1	1	1	1	1	1	0	0	0	0	0	0	0	0	0	0	0	1	1	1	2	0	2	2	1	1	1	1	1	0	1	2	2	1	2	1	1	2	2	2
MTX1	1	155178489	155183630	12	0	1	1	1	0	1	1	1	1	1	1	0	0	0	0	0	0	0	0	0	0	0	1	1	1	2	0	2	2	1	1	1	1	1	0	1	2	2	1	2	1	1	2	2	2
GBAP1	1	155183615	155197325	12	0	1	1	1	0	1	1	1	1	1	1	0	0	0	0	0	0	0	0	0	0	0	1	1	1	2	0	2	2	1	1	1	1	1	0	1	2	2	1	2	1	1	2	2	2
GBA	1	155204238	155214653	12	0	1	1	1	0	1	1	1	1	1	1	0	0	0	0	0	0	0	0	0	0	0	1	1	1	2	0	2	2	1	1	1	1	1	0	1	2	2	1	2	1	1	2	2	2
FAM189B	1	155216995	155225274	12	0	1	1	1	0	1	1	1	1	1	1	0	0	0	0	0	0	0	0	0	0	0	1	1	1	2	0	2	2	1	1	1	1	1	0	1	2	2	1	2	1	1	2	2	2
SCAMP3	1	155225769	155232176	12	0	1	1	1	0	1	1	1	1	1	1	0	0	0	0	0	0	0	0	0	0	0	1	1	1	2	0	2	2	1	1	1	1	1	0	1	2	2	1	2	1	1	2	2	2
CLK2	1	155232658	155243320	12	0	1	1	1	0	1	1	1	1	1	1	0	0	0	0	0	0	0	0	0	0	0	1	1	1	2	0	2	2	1	1	1	1	1	0	1	2	2	1	2	1	1	2	2	2
HCN3	1	155247217	155259639	12	0	1	1	1	0	1	1	1	1	1	1	0	0	0	0	0	0	0	0	0	0	0	1	1	1	2	0	2	2	1	1	1	1	1	0	1	2	2	1	2	1	1	2	2	2
PKLR	1	155259083	155271225	12	0	1	1	1	0	1	1	1	1	1	1	0	0	0	0	0	0	0	0	0	0	0	1	1	1	2	0	2	2	1	1	1	1	1	0	1	2	2	1	2	1	1	2	2	2
FDPS	1	155278538	155290457	12	0	1	1	1	0	1	1	1	1	1	1	0	0	0	0	0	0	0	0	0	0	0	1	1	1	2	0	2	2	1	1	1	1	1	0	1	2	2	1	2	1	1	2	2	2
RUSC1-AS1	1	155290250	155293938	12	0	1	1	1	0	1	1	1	1	1	1	0	0	0	0	0	0	0	0	0	0	0	1	1	1	2	0	2	2	1	1	1	1	1	0	1	2	2	1	2	1	1	2	2	2
RUSC1	1	155290639	155300909	12	0	1	1	1	0	1	1	1	1	1	1	0	0	0	0	0	0	0	0	0	0	0	1	1	1	2	0	2	2	1	1	1	1	1	0	1	2	2	1	2	1	1	2	2	2
ASH1L	1	155305051	155532324	12	0	1	1	1	0	1	1	1	1	1	1	0	0	0	0	0	0	0	0	0	0	0	1	1	1	2	0	2	2	1	1	1	1	1	0	1	2	2	1	2	1	1	2	2	2
MIR555	1	155316140	155316236	12	0	1	1	1	0	1	1	1	1	1	1	0	0	0	0	0	0	0	0	0	0	0	1	1	1	2	0	2	2	1	1	1	1	1	0	1	2	2	1	2	1	1	2	2	2
POU5F1P4	1	155402970	155404053	12	0	1	1	1	0	1	1	1	1	1	1	0	0	0	0	0	0	0	0	0	0	0	1	1	1	2	0	2	2	1	1	1	1	1	0	1	2	2	1	2	1	1	2	2	2
ASH1L-AS1	1	155531771	155533735	12	0	1	1	1	0	1	1	1	1	1	1	0	0	0	0	0	0	0	0	0	0	0	1	1	1	2	0	2	2	1	1	1	1	1	0	1	2	2	1	2	1	1	2	2	2
MSTO1	1	155579960	155584758	12	0	1	1	1	0	1	1	1	1	1	1	0	0	0	0	0	0	0	0	0	0	0	1	1	1	2	0	2	2	1	1	1	1	1	0	1	2	2	1	2	1	1	2	2	2
YY1AP1	1	155629232	155658823	12	0	1	1	1	0	1	1	1	1	1	1	0	0	0	0	0	0	0	0	0	0	0	1	1	1	2	0	2	2	1	1	1	1	1	0	1	2	2	1	2	1	1	2	2	2
DAP3	1	155658881	155708800	12	0	1	1	1	0	1	1	1	1	1	1	0	0	0	0	0	0	0	0	0	0	0	1	1	1	2	0	2	2	1	1	1	1	1	0	1	2	2	1	2	1	1	2	2	2
MSTO2P	1	155715558	155720479	12	0	1	1	1	0	1	1	1	1	1	1	0	0	0	0	0	0	0	0	0	0	0	1	1	1	2	0	2	2	1	1	1	1	1	0	1	2	2	1	2	1	1	2	2	2
GON4L	1	155719448	155829191	12	0	1	1	1	0	1	1	1	1	1	1	0	0	0	0	0	0	0	0	0	0	0	1	1	1	2	0	2	2	1	1	1	1	1	0	1	2	2	1	2	1	1	2	2	2
SYT11	1	155829259	155854990	12	0	1	1	1	0	1	1	1	1	1	1	0	0	0	0	0	0	0	0	0	0	0	1	1	1	2	0	2	2	1	1	1	1	1	0	1	2	2	1	2	1	1	2	2	2
RIT1	1	155867598	155881193	12	0	1	1	1	0	1	1	1	1	1	1	0	0	0	0	0	0	0	0	0	0	0	1	1	1	2	0	2	2	1	1	1	1	1	0	1	2	2	1	2	1	1	2	2	2
KIAA0907	1	155882835	155904188	12	0	1	1	1	0	1	1	1	1	1	1	0	0	0	0	0	0	0	0	0	0	0	1	1	1	2	0	2	2	1	1	1	1	1	0	1	2	2	1	2	1	1	2	2	2
SNORA80E	1	155889699	155889833	12	0	1	1	1	0	1	1	1	1	1	1	0	0	0	0	0	0	0	0	0	0	0	1	1	1	2	0	2	2	1	1	1	1	1	0	1	2	2	1	2	1	1	2	2	2
SCARNA4	1	155895748	155895877	12	0	1	1	1	0	1	1	1	1	1	1	0	0	0	0	0	0	0	0	0	0	0	1	1	1	2	0	2	2	1	1	1	1	1	0	1	2	2	1	2	1	1	2	2	2
RXFP4	1	155911479	155912625	12	0	1	1	1	0	1	1	1	1	1	1	0	0	0	0	0	0	0	0	0	0	0	1	1	1	2	0	2	2	1	1	1	1	1	0	1	2	2	1	2	1	1	2	2	2
ARHGEF2	1	155916629	155948336	12	0	1	1	1	0	1	1	1	1	1	1	0	0	0	0	0	0	0	0	0	0	0	1	1	1	2	0	2	2	1	1	1	1	1	0	1	2	2	1	2	1	1	2	2	2
MIR6738	1	155921063	155921127	12	0	1	1	1	0	1	1	1	1	1	1	0	0	0	0	0	0	0	0	0	0	0	1	1	1	2	0	2	2	1	1	1	1	1	0	1	2	2	1	2	1	1	2	2	2
SSR2	1	155978838	155990758	12	0	1	1	1	0	1	1	1	1	1	1	0	0	0	0	0	0	0	0	0	0	0	1	1	1	2	0	2	2	1	1	1	1	1	0	1	2	2	1	2	1	1	2	2	2
MIR7851	1	155996957	156132001	12	0	1	1	1	0	1	1	1	1	1	1	0	0	0	0	0	0	0	0	0	0	0	1	1	1	2	0	2	2	1	1	1	1	1	0	1	2	2	1	2	1	1	2	2	2
UBQLN4	1	156005091	156023516	12	0	1	1	1	0	1	1	1	1	1	1	0	0	0	0	0	0	0	0	0	0	0	1	1	1	2	0	2	2	1	1	1	1	1	0	1	2	2	1	2	1	1	2	2	2
LAMTOR2	1	156024516	156028301	12	0	1	1	1	0	1	1	1	1	1	1	0	0	0	0	0	0	0	0	0	0	0	1	1	1	2	0	2	2	1	1	1	1	1	0	1	2	2	1	2	1	1	2	2	2
RAB25	1	156030965	156040295	12	0	1	1	1	0	1	1	1	1	1	1	0	0	0	0	0	0	0	0	0	0	0	1	1	1	2	0	2	2	1	1	1	1	1	0	1	2	2	1	2	1	1	2	2	2
MEX3A	1	156041803	156051789	12	0	1	1	1	0	1	1	1	1	1	1	0	0	0	0	0	0	0	0	0	0	0	1	1	1	2	0	2	2	1	1	1	1	1	0	1	2	2	1	2	1	1	2	2	2
LMNA	1	156052336	156107657	12	0	1	1	1	0	1	1	1	1	1	1	0	0	0	0	0	0	0	0	0	0	0	1	1	1	2	0	2	2	1	1	1	1	1	0	1	2	2	1	2	1	1	2	2	2
SEMA4A	1	156119734	156147542	12	0	1	1	1	0	1	1	1	1	1	1	0	0	0	0	0	0	0	0	0	0	0	1	1	1	2	0	2	2	1	1	1	1	1	0	1	2	2	1	2	1	1	2	2	2
SLC25A44	1	156163722	156182587	12	0	1	1	1	0	1	1	1	1	1	1	0	0	0	0	0	0	0	0	0	0	0	1	1	1	2	0	2	2	1	1	1	1	1	0	1	2	2	1	2	1	1	2	2	2
PMF1	1	156182778	156209868	12	0	1	1	1	0	1	1	1	1	1	1	0	0	0	0	0	0	0	0	0	0	0	1	1	1	2	0	2	2	1	1	1	1	1	0	1	2	2	1	2	1	1	2	2	2
PMF1-BGLAP	1	156182778	156213123	12	0	1	1	1	0	1	1	1	1	1	1	0	0	0	0	0	0	0	0	0	0	0	1	1	1	2	0	2	2	1	1	1	1	1	0	1	2	2	1	2	1	1	2	2	2
BGLAP	1	156211950	156213123	12	0	1	1	1	0	1	1	1	1	1	1	0	0	0	0	0	0	0	0	0	0	0	1	1	1	2	0	2	2	1	1	1	1	1	0	1	2	2	1	2	1	1	2	2	2
PAQR6	1	156213111	156217908	12	0	1	1	1	0	1	1	1	1	1	1	0	0	0	0	0	0	0	0	0	0	0	1	1	1	2	0	2	2	1	1	1	1	1	0	1	2	2	1	2	1	1	2	2	2
SMG5	1	156219014	156252620	12	0	1	1	1	0	1	1	1	1	1	1	0	0	0	0	0	0	0	0	0	0	0	1	1	1	2	0	2	2	1	1	1	1	1	0	1	2	2	1	2	1	1	2	2	2
TMEM79	1	156252703	156262234	12	0	1	1	1	0	1	1	1	1	1	1	0	0	0	0	0	0	0	0	0	0	0	1	1	1	2	0	2	2	1	1	1	1	1	0	1	2	2	1	2	1	1	2	2	2
C1orf85	1	156262477	156265480	12	0	1	1	1	0	1	1	1	1	1	1	0	0	0	0	0	0	0	0	0	0	0	1	1	1	2	0	2	2	1	1	1	1	1	0	1	2	2	1	2	1	1	2	2	2
VHLL	1	156268414	156269428	12	0	1	1	1	0	1	1	1	1	1	1	0	0	0	0	0	0	0	0	0	0	0	1	1	1	2	0	2	2	1	1	1	1	1	0	1	2	2	1	2	1	1	2	2	2
CCT3	1	156278751	156308206	12	0	1	1	1	0	1	1	1	1	1	1	0	0	0	0	0	0	0	0	0	0	0	1	1	1	2	0	2	2	1	1	1	1	1	0	1	2	2	1	2	1	1	2	2	2
TSACC	1	156307104	156316785	12	0	1	1	1	0	1	1	1	1	1	1	0	0	0	0	0	0	0	0	0	0	0	1	1	1	2	0	2	2	1	1	1	1	1	0	1	2	2	1	2	1	1	2	2	2
RHBG	1	156338979	156355013	12	0	1	1	1	0	1	1	1	1	1	1	0	0	0	0	0	0	0	0	0	0	0	1	1	1	2	0	2	2	1	1	1	1	1	0	1	2	2	1	2	1	1	2	2	2
C1orf61	1	156374054	156399184	12	0	1	1	1	0	1	1	1	1	1	1	0	0	0	0	0	0	0	0	0	0	0	1	1	1	2	0	2	2	1	1	1	1	1	0	1	2	2	1	2	1	1	2	2	2
MIR9-1	1	156390132	156390221	12	0	1	1	1	0	1	1	1	1	1	1	0	0	0	0	0	0	0	0	0	0	0	1	1	1	2	0	2	2	1	1	1	1	1	0	1	2	2	1	2	1	1	2	2	2
MEF2D	1	156433512	156470634	12	0	1	1	1	0	1	1	1	1	1	1	0	0	0	0	0	0	0	0	0	0	0	1	1	1	2	0	2	2	1	1	1	1	1	0	1	2	2	1	2	1	1	2	2	2
IQGAP3	1	156495196	156542396	12	0	1	1	1	0	1	1	1	1	1	1	0	0	0	0	0	0	0	0	0	0	0	1	1	1	2	0	2	2	1	1	1	1	1	0	1	2	2	1	2	1	1	2	2	2
TTC24	1	156549518	156556562	12	0	1	1	1	0	1	1	1	1	1	1	0	0	0	0	0	0	0	0	0	0	0	1	1	1	2	0	2	2	1	1	1	1	1	0	1	2	2	1	2	1	1	2	2	2
APOA1BP	1	156561557	156564091	12	0	1	1	1	0	1	1	1	1	1	1	0	0	0	0	0	0	0	0	0	0	0	1	1	1	2	0	2	2	1	1	1	1	1	0	1	2	2	1	2	1	1	2	2	2
GPATCH4	1	156564099	156571279	12	0	1	1	1	0	1	1	1	1	1	1	0	0	0	0	0	0	0	0	0	0	0	1	1	1	2	0	2	2	1	1	1	1	1	0	1	2	2	1	2	1	1	2	2	2
HAPLN2	1	156589085	156595517	12	0	1	1	1	0	1	1	1	1	1	1	0	0	0	0	0	0	0	0	0	0	0	1	1	1	2	0	2	2	1	1	1	1	1	0	1	2	2	1	2	1	1	2	2	2
BCAN	1	156611739	156629324	12	0	1	1	1	0	1	1	1	1	1	1	0	0	0	0	0	0	0	0	0	0	0	1	1	1	2	0	2	2	1	1	1	1	1	0	1	2	2	1	2	1	1	2	2	2
NES	1	156638555	156647189	12	0	1	1	1	0	1	1	1	1	1	1	0	0	0	0	0	0	0	0	0	0	0	1	1	1	2	0	2	2	1	1	1	1	1	0	1	2	2	1	2	1	1	2	2	2
CRABP2	1	156669399	156675608	12	0	1	1	1	0	1	1	1	1	1	1	0	0	0	0	0	0	0	0	0	0	0	1	1	1	2	0	2	2	1	1	1	1	1	0	1	2	2	1	2	1	1	2	2	2
ISG20L2	1	156692412	156697705	12	0	1	1	1	0	1	1	1	1	1	1	0	0	0	0	0	0	0	0	0	0	0	1	1	1	2	0	2	2	1	1	1	1	1	0	1	2	2	1	2	1	1	2	2	2
RRNAD1	1	156698262	156706752	12	0	1	1	1	0	1	1	1	1	1	1	0	0	0	0	0	0	0	0	0	0	0	1	1	1	2	0	2	2	1	1	1	1	1	0	1	2	2	1	2	1	1	2	2	2
MRPL24	1	156707093	156710923	12	0	1	1	1	0	1	1	1	1	1	1	0	0	0	0	0	0	0	0	0	0	0	1	1	1	2	0	2	2	1	1	1	1	1	0	1	2	2	1	2	1	1	2	2	2
HDGF	1	156711898	156722240	12	0	1	1	1	0	1	1	1	1	1	1	0	0	0	0	0	0	0	0	0	0	0	1	1	1	2	0	2	2	1	1	1	1	1	0	1	2	2	1	2	1	1	2	2	2
PRCC	1	156737273	156770609	12	0	1	1	1	0	1	1	1	1	1	1	0	0	0	0	0	0	0	0	0	0	0	1	1	1	2	0	2	2	1	1	1	1	1	0	1	2	2	1	2	1	1	2	2	2
SH2D2A	1	156776034	156786640	12	0	1	1	1	0	1	1	1	1	1	1	0	0	0	0	0	0	0	0	0	0	0	1	1	1	2	0	2	2	1	1	1	1	1	0	1	2	2	1	2	1	1	2	2	2
NTRK1	1	156785541	156851642	12	0	1	1	1	0	1	1	1	1	1	1	0	0	0	0	0	0	0	0	0	0	0	1	1	1	2	0	2	2	1	1	1	1	1	0	1	2	2	1	2	1	1	2	2	2
INSRR	1	156810664	156828712	12	0	1	1	1	0	1	1	1	1	1	1	0	0	0	0	0	0	0	0	0	0	0	1	1	1	2	0	2	2	1	1	1	1	1	0	1	2	2	1	2	1	1	2	2	2
PEAR1	1	156863522	156886226	12	0	1	1	1	0	1	1	1	1	1	1	0	0	0	0	0	0	0	0	0	0	0	1	1	1	2	0	2	2	1	1	1	1	1	0	1	2	2	1	2	1	1	2	2	2
LRRC71	1	156890423	156902880	12	0	1	1	1	0	1	1	1	1	1	1	0	0	0	0	0	0	0	0	0	0	0	1	1	1	2	0	2	2	1	1	1	1	1	0	1	2	2	1	2	1	1	2	2	2
ARHGEF11	1	156904631	157015162	12	0	1	1	1	0	1	1	1	1	1	1	0	0	0	0	0	0	0	0	0	0	0	1	1	1	2	0	2	2	1	1	1	1	1	0	1	2	2	1	2	1	1	2	2	2
MIR765	1	156905922	156906036	12	0	1	1	1	0	1	1	1	1	1	1	0	0	0	0	0	0	0	0	0	0	0	1	1	1	2	0	2	2	1	1	1	1	1	0	1	2	2	1	2	1	1	2	2	2
ETV3L	1	157061834	157069600	12	0	1	1	1	0	1	1	1	1	1	1	0	0	0	0	0	0	0	0	0	0	0	1	1	1	2	0	2	2	1	1	1	1	1	0	1	2	2	1	2	1	1	2	2	2
ETV3	1	157094458	157108383	12	0	1	1	1	0	1	1	1	1	1	1	0	0	0	0	0	0	0	0	0	0	0	1	1	1	2	0	2	2	1	1	1	1	1	0	1	2	2	1	2	1	1	2	2	2
CYCSP52	1	157098153	157098463	12	0	1	1	1	0	1	1	1	1	1	1	0	0	0	0	0	0	0	0	0	0	0	1	1	1	2	0	2	2	1	1	1	1	1	0	1	2	2	1	2	1	1	2	2	2
CD48	1	160648535	160681641	12	0	1	1	1	0	1	1	1	1	1	1	0	0	0	0	0	0	0	0	0	0	0	1	1	1	2	0	2	2	1	1	1	1	1	0	1	2	2	1	2	1	2	3	3	2
SLAMF7	1	160708846	160724608	12	0	1	1	1	0	1	1	1	1	1	1	0	0	0	0	0	0	0	0	0	0	0	1	1	1	2	0	2	2	1	1	1	1	1	0	1	2	2	1	2	1	2	3	3	2
LY9	1	160765863	160798045	12	0	1	1	1	0	1	1	1	1	1	1	0	0	0	0	0	0	0	0	0	0	0	1	1	1	2	0	2	2	1	1	1	1	1	0	1	2	2	1	2	1	2	3	3	2
CD244	1	160799949	160832692	12	0	1	1	1	0	1	1	1	1	1	1	0	0	0	0	0	0	0	0	0	0	0	1	1	1	2	0	2	2	1	1	1	1	1	0	1	2	2	1	2	1	2	3	3	2
ITLN1	1	160846329	160854960	12	0	1	1	1	0	1	1	1	1	1	1	0	0	0	0	0	0	0	0	0	0	0	1	1	1	2	0	2	2	1	1	1	1	1	0	1	2	2	1	2	1	2	3	3	2
LOC101928372	1	160902254	160919712	12	0	1	1	1	0	1	1	1	1	1	1	0	0	0	0	0	0	0	0	0	0	0	1	1	1	2	0	2	2	1	1	1	1	1	0	1	2	2	1	2	1	2	3	3	2
ITLN2	1	160914815	160924589	12	0	1	1	1	0	1	1	1	1	1	1	0	0	0	0	0	0	0	0	0	0	0	1	1	1	2	0	2	2	1	1	1	1	1	0	1	2	2	1	2	1	2	3	3	2
F11R	1	160965000	160991133	12	0	1	1	1	0	1	1	1	1	1	1	0	0	0	0	0	0	0	0	0	0	0	1	1	1	2	0	2	2	1	1	1	1	1	0	1	2	2	1	2	1	2	3	3	2
TSTD1	1	161007421	161008774	12	0	1	1	1	0	1	1	1	1	1	1	0	0	0	0	0	0	0	0	0	0	0	1	1	1	2	0	2	2	1	1	1	1	1	0	1	2	2	1	2	1	2	3	3	2
USF1	1	161009040	161015769	12	0	1	1	1	0	1	1	1	1	1	1	0	0	0	0	0	0	0	0	0	0	0	1	1	1	2	0	2	2	1	1	1	1	1	0	1	2	2	1	2	1	2	3	3	2
ARHGAP30	1	161016731	161039760	12	0	1	1	1	0	1	1	1	1	1	1	0	0	0	0	0	0	0	0	0	0	0	1	1	1	2	0	2	2	1	1	1	1	1	0	1	2	2	1	2	1	2	3	3	2
PVRL4	1	161040780	161059385	12	0	1	1	1	0	1	1	1	1	1	1	0	0	0	0	0	0	0	0	0	0	0	1	1	1	2	0	2	2	1	1	1	1	1	0	1	2	2	1	2	1	2	3	3	2
KLHDC9	1	161068150	161070138	12	0	1	1	1	0	1	1	1	1	1	1	0	0	0	0	0	0	0	0	0	0	0	1	1	1	2	0	2	2	1	1	1	1	1	0	1	2	2	1	2	1	2	3	3	2
PFDN2	1	161070345	161087866	12	0	1	1	1	0	1	1	1	1	1	1	0	0	0	0	0	0	0	0	0	0	0	1	1	1	2	0	2	2	1	1	1	1	1	0	1	2	2	1	2	1	2	3	3	2
NIT1	1	161087861	161095235	12	0	1	1	1	0	1	1	1	1	1	1	0	0	0	0	0	0	0	0	0	0	0	1	1	1	2	0	2	2	1	1	1	1	1	0	1	2	2	1	2	1	2	3	3	2
DEDD	1	161090768	161102478	12	0	1	1	1	0	1	1	1	1	1	1	0	0	0	0	0	0	0	0	0	0	0	1	1	1	2	0	2	2	1	1	1	1	1	0	1	2	2	1	2	1	2	3	3	2
UFC1	1	161123533	161128646	12	0	1	1	1	0	1	1	1	1	1	1	0	0	0	0	0	0	0	0	0	0	0	1	1	1	2	0	2	2	1	1	1	1	1	0	1	2	2	1	2	1	2	3	3	2
USP21	1	161129253	161135516	12	0	1	1	1	0	1	1	1	1	1	1	0	0	0	0	0	0	0	0	0	0	0	1	1	1	2	0	2	2	1	1	1	1	1	0	1	2	2	1	2	1	2	3	3	2
PPOX	1	161136180	161141010	12	0	1	1	1	0	1	1	1	1	1	1	0	0	0	0	0	0	0	0	0	0	0	1	1	1	2	0	2	2	1	1	1	1	1	0	1	2	2	1	2	1	2	3	3	2
B4GALT3	1	161141099	161147758	12	0	1	1	1	0	1	1	1	1	1	1	0	0	0	0	0	0	0	0	0	0	0	1	1	1	2	0	2	2	1	1	1	1	1	0	1	2	2	1	2	1	2	3	3	2
ADAMTS4	1	161159537	161168845	12	0	1	1	1	0	1	1	1	1	1	1	0	0	0	0	0	0	0	0	0	0	0	1	1	1	2	0	2	2	1	1	1	1	1	0	1	2	2	1	2	1	2	3	3	2
NDUFS2	1	161169104	161184184	12	0	1	1	1	0	1	1	1	1	1	1	0	0	0	0	0	0	0	0	0	0	0	1	1	1	2	0	2	2	1	1	1	1	1	0	1	2	2	1	2	1	2	3	3	2
FCER1G	1	161185086	161189038	12	0	1	1	1	0	1	1	1	1	1	1	0	0	0	0	0	0	0	0	0	0	0	1	1	1	2	0	2	2	1	1	1	1	1	0	1	2	2	1	2	1	2	3	3	2
APOA2	1	161192082	161193418	12	0	1	1	1	0	1	1	1	1	1	1	0	0	0	0	0	0	0	0	0	0	0	1	1	1	2	0	2	2	1	1	1	1	1	0	1	2	2	1	2	1	2	3	3	2
TOMM40L	1	161195728	161200536	12	0	1	1	1	0	1	1	1	1	1	1	0	0	0	0	0	0	0	0	0	0	0	1	1	1	2	0	2	2	1	1	1	1	1	0	1	2	2	1	2	1	2	3	3	2
MIR5187	1	161196975	161197051	12	0	1	1	1	0	1	1	1	1	1	1	0	0	0	0	0	0	0	0	0	0	0	1	1	1	2	0	2	2	1	1	1	1	1	0	1	2	2	1	2	1	2	3	3	2
NR1I3	1	161199455	161208000	12	0	1	1	1	0	1	1	1	1	1	1	0	0	0	0	0	0	0	0	0	0	0	1	1	1	2	0	2	2	1	1	1	1	1	0	1	2	2	1	2	1	2	3	3	2
PCP4L1	1	161228516	161255240	12	0	1	1	1	0	1	1	1	1	1	1	0	0	0	0	0	0	0	0	0	0	0	1	1	1	2	0	2	2	1	1	1	1	1	0	1	2	2	1	2	1	2	3	3	2
MPZ	1	161274524	161279762	12	0	1	1	1	0	1	1	1	1	1	1	0	0	0	0	0	0	0	0	0	0	0	1	1	1	2	0	2	2	1	1	1	1	1	0	1	2	2	1	2	1	2	3	3	2
SDHC	1	161284165	161334535	12	0	1	1	1	0	1	1	1	1	1	1	0	0	0	0	0	0	0	0	0	0	0	1	1	1	2	0	2	2	1	1	1	1	1	0	1	2	2	1	2	1	2	3	3	2
C1orf192	1	161334520	161337673	12	0	1	1	1	0	1	1	1	1	1	1	0	0	0	0	0	0	0	0	0	0	0	1	1	1	2	0	2	2	1	1	1	1	1	0	1	2	2	1	2	1	2	3	3	2
FCGR2A	1	161475204	161489360	12	0	1	1	1	0	1	1	1	1	1	1	0	0	0	0	0	0	0	0	0	0	0	1	1	1	2	0	2	2	1	1	1	1	1	0	1	2	2	1	2	1	2	3	3	2
HSPA6	1	161494035	161496687	12	0	1	1	1	0	1	1	1	1	1	1	0	0	0	0	0	0	0	0	0	0	0	1	1	1	2	0	2	2	1	1	1	1	1	0	1	2	2	1	2	1	2	3	3	2
FCGR3A	1	161511550	161520413	12	0	1	1	1	0	1	1	1	1	1	1	0	0	0	0	0	0	0	0	0	0	0	1	1	1	2	0	2	2	1	1	1	1	1	0	1	2	2	1	2	1	2	3	3	2
FCGR2C	1	161551128	161571010	12	0	1	1	1	0	1	1	1	1	1	1	0	0	0	0	0	0	0	0	0	0	0	1	1	1	2	0	2	2	1	1	1	1	1	0	1	2	2	1	2	1	2	3	3	2
HSPA7	1	161575848	161578341	12	0	1	1	1	0	1	1	1	1	1	1	0	0	0	0	0	0	0	0	0	0	0	1	1	1	2	0	2	2	1	1	1	1	1	0	1	2	2	1	2	1	2	3	3	2
FCGR3B	1	161592987	161601753	12	0	1	1	1	0	1	1	1	1	1	1	0	0	0	0	0	0	0	0	0	0	0	1	1	1	2	0	2	2	1	1	1	1	1	0	1	2	2	1	2	1	2	3	3	2
FCGR2B	1	161632904	161648444	12	0	1	1	1	0	1	1	1	1	1	1	0	0	0	0	0	0	0	0	0	0	0	1	1	1	2	0	2	2	1	1	1	1	1	0	1	2	2	1	2	1	2	3	3	2
RPL31P11	1	161653494	161655042	12	0	1	1	1	0	1	1	1	1	1	1	0	0	0	0	0	0	0	0	0	0	0	1	1	1	2	0	2	2	1	1	1	1	1	0	1	2	2	1	2	1	2	3	3	2
FCRLA	1	161676761	161684142	12	0	1	1	1	0	1	1	1	1	1	1	0	0	0	0	0	0	0	0	0	0	0	1	1	1	2	0	2	2	1	1	1	1	1	0	1	2	2	1	2	1	2	3	3	2
FCRLB	1	161691333	161697933	12	0	1	1	1	0	1	1	1	1	1	1	0	0	0	0	0	0	0	0	0	0	0	1	1	1	2	0	2	2	1	1	1	1	1	0	1	2	2	1	2	1	2	3	3	2
DUSP12	1	161719580	161726952	12	0	1	1	1	0	1	1	1	1	1	1	0	0	0	0	0	0	0	0	0	0	0	1	1	1	2	0	2	2	1	1	1	1	1	0	1	2	2	1	2	1	2	3	3	2
ATF6	1	161736033	161933860	12	0	1	1	1	0	1	1	1	1	2	1	0	0	0	0	0	0	0	0	0	0	0	1	1	1	2	1	2	2	1	1	1	1	1	0	1	2	2	1	2	1	2	3	3	2
RGS5	1	163112088	163291581	12	0	1	1	1	0	1	1	2	2	2	2	0	0	0	0	0	0	0	0	0	0	0	1	2	1	3	1	2	2	1	1	1	1	1	0	2	2	2	1	2	1	2	3	3	4
LOC101928404	1	163131464	163182813	12	0	1	1	1	0	1	1	2	2	2	2	0	0	0	0	0	0	0	0	0	0	0	1	2	1	3	1	2	2	1	1	1	1	1	0	2	2	2	1	2	1	2	3	3	4
NUF2	1	163291722	163325553	12	0	1	1	1	0	1	1	2	2	2	2	0	0	0	0	0	0	0	0	0	0	0	1	2	1	3	1	2	2	1	1	1	1	1	0	2	2	2	1	2	1	2	3	3	4
LOC100422212	1	163390859	163392981	12	0	1	1	1	0	1	1	2	2	2	2	0	0	0	0	0	0	0	0	0	0	0	1	2	1	3	1	2	2	1	1	1	1	1	0	2	2	2	1	2	1	2	3	3	4
PBX1	1	164528596	164821060	12	0	1	1	1	0	1	1	1	2	2	2	0	0	0	0	0	0	0	0	0	0	0	1	2	1	2	1	2	2	1	1	1	1	1	0	2	2	2	1	2	1	2	3	3	4
LOC100505795	1	164738352	164743878	12	0	1	1	1	0	1	1	1	2	2	2	0	0	0	0	0	0	0	0	0	0	0	1	2	1	2	1	2	2	1	1	1	1	1	0	2	2	2	1	2	1	2	3	3	3
LMX1A	1	165171103	165325952	12	0	1	1	1	0	1	1	1	2	2	2	0	0	0	0	0	0	0	0	0	0	0	1	2	1	2	1	2	2	1	1	1	1	1	0	2	2	2	1	2	1	2	3	3	3
RXRG	1	165370158	165414592	12	0	1	1	1	0	1	1	1	2	2	2	0	0	0	0	0	0	0	0	0	0	0	1	2	1	2	1	2	2	1	1	1	1	1	0	2	2	2	1	2	1	2	3	3	3
LOC400794	1	165446078	165551341	12	0	1	1	1	0	1	1	1	2	2	2	0	0	0	0	0	0	0	0	0	0	0	1	2	1	2	1	2	2	1	1	1	1	1	0	2	2	2	1	2	1	2	3	3	3
LRRC52	1	165513477	165533185	12	0	1	1	1	0	1	1	1	2	2	2	0	0	0	0	0	0	0	0	0	0	0	1	2	1	2	1	2	2	1	1	1	1	1	0	2	2	2	1	2	1	2	3	3	3
MGST3	1	165600109	165625372	12	0	1	1	1	0	1	1	1	2	2	2	0	0	0	0	0	0	0	0	0	0	0	1	2	1	2	1	2	2	1	1	1	1	1	0	2	2	2	1	2	1	2	3	3	3
ALDH9A1	1	165631448	165667900	12	0	1	1	1	0	1	1	1	2	2	2	0	0	0	0	0	0	0	0	0	0	0	1	2	1	2	1	2	2	1	1	1	1	1	0	2	2	2	1	2	1	2	3	3	3
LOC440700	1	165667986	165679199	12	0	1	1	1	0	1	1	1	2	2	2	0	0	0	0	0	0	0	0	0	0	0	1	2	1	2	1	2	2	1	1	1	1	1	0	2	2	2	1	2	1	2	3	3	3
TMCO1	1	165693527	165738159	12	0	1	1	1	0	1	1	1	2	2	2	0	0	0	0	0	0	0	0	0	0	0	1	2	1	2	1	2	2	1	1	1	1	1	0	2	2	2	1	2	1	2	3	3	3
LOC100147773	1	165738165	165744685	12	0	1	1	1	0	1	1	1	2	2	2	0	0	0	0	0	0	0	0	0	0	0	1	2	1	2	1	2	2	1	1	1	1	1	0	2	2	2	1	2	1	2	3	3	3
UCK2	1	165796731	165880855	12	0	1	1	1	0	1	1	1	2	2	2	0	0	0	0	0	0	0	0	0	0	0	1	2	1	2	1	2	2	1	1	1	1	1	0	2	2	2	1	2	1	2	3	3	3
MIR3658	1	165877157	165877213	12	0	1	1	1	0	1	1	1	2	2	2	0	0	0	0	0	0	0	0	0	0	0	1	2	1	2	1	2	2	1	1	1	1	1	0	2	2	2	1	2	1	2	3	3	3
FAM78B	1	166039255	166135958	12	0	1	1	1	0	1	1	1	2	2	2	0	0	0	0	0	0	0	0	0	0	0	1	2	1	2	1	2	2	1	1	1	1	1	0	2	2	2	1	2	1	2	3	3	3
MIR921	1	166123979	166124035	12	0	1	1	1	0	1	1	1	2	2	2	0	0	0	0	0	0	0	0	0	0	0	1	2	1	2	1	2	2	1	1	1	1	1	0	2	2	2	1	2	1	2	3	3	3
FMO9P	1	166573152	166594473	12	0	1	1	1	0	1	1	1	2	2	2	0	0	0	0	0	0	0	0	0	0	0	1	2	1	2	1	2	2	1	1	1	1	1	0	2	2	2	1	2	1	2	3	3	3
MAEL	1	166944818	166991449	12	0	1	1	1	0	1	1	1	2	2	2	0	0	0	0	0	0	0	0	0	0	0	1	2	1	2	1	2	2	1	1	1	1	1	0	2	2	2	1	2	1	2	3	3	3
GPA33	1	167022081	167059868	12	0	1	1	1	0	1	1	1	2	2	2	0	0	0	0	0	0	0	0	0	0	0	1	2	1	2	1	2	2	1	1	1	1	1	0	2	2	2	1	2	1	2	3	3	3
DUSP27	1	167064086	167098402	12	0	1	1	1	0	1	1	1	2	2	2	0	0	0	0	0	0	0	0	0	0	0	1	2	1	2	1	2	2	1	1	1	1	1	0	2	2	2	1	2	1	2	3	3	3
LINC01363	1	167144598	167165042	12	0	1	1	1	0	1	1	1	2	2	2	0	0	0	0	0	0	0	0	0	0	0	1	2	1	2	1	2	2	1	1	1	1	1	0	2	2	2	1	2	1	2	3	3	3
POU2F1	1	167190065	167396582	12	0	1	1	1	0	1	1	1	2	2	2	0	0	0	0	0	0	0	0	0	0	0	1	2	1	2	1	2	2	1	1	1	1	1	0	2	2	2	1	2	1	2	3	3	3
CD247	1	167399876	167487847	12	0	1	1	1	0	1	1	1	2	2	2	0	0	0	0	0	0	0	0	0	0	0	1	2	1	2	1	2	2	1	1	1	1	1	0	2	2	2	1	2	1	2	3	3	3
CREG1	1	167510250	167523056	12	0	1	1	1	0	1	1	1	2	2	2	0	0	0	0	0	0	0	0	0	0	0	1	2	1	2	1	2	2	1	1	1	1	1	0	2	2	2	1	2	1	2	3	3	3
RCSD1	1	167599473	167675486	12	0	1	1	1	0	1	1	1	2	2	2	0	0	0	0	0	0	0	0	0	0	0	1	2	1	2	1	2	2	1	1	1	1	1	0	2	2	2	1	2	1	2	3	3	3
MIR557	1	168344761	168344859	12	0	1	1	1	0	1	1	1	2	2	2	0	0	0	0	0	0	0	0	0	0	0	1	2	1	2	1	2	2	1	1	1	1	1	0	1	2	2	1	2	1	2	3	3	3
LOC100505918	1	168369426	168391894	12	0	1	1	1	0	1	1	1	2	2	2	0	0	0	0	0	0	0	0	0	0	0	1	2	1	2	1	2	2	1	1	1	1	1	0	1	2	2	1	2	1	2	3	3	3
XCL2	1	168510002	168513235	12	0	1	1	1	0	1	1	1	2	2	2	0	0	0	0	0	0	0	0	0	0	0	1	2	1	2	1	2	2	1	1	1	1	1	0	1	2	2	1	2	1	2	3	3	3
XCL1	1	168545710	168551315	12	0	1	1	1	0	1	1	1	2	2	2	0	0	0	0	0	0	0	0	0	0	0	1	2	1	2	1	2	2	1	1	1	1	1	0	1	2	2	1	2	1	2	3	3	3
DPT	1	168664694	168698442	12	0	1	1	1	0	1	1	1	2	2	2	0	0	0	0	0	0	0	0	0	0	0	1	2	1	2	1	2	2	1	1	1	1	1	0	1	2	2	1	2	1	2	3	3	3
LINC00626	1	168756178	168762126	12	0	1	1	1	0	1	1	1	2	2	2	0	0	0	0	0	0	0	0	0	0	0	1	2	1	2	1	2	2	1	1	1	1	1	0	1	2	2	1	2	1	2	3	3	3
LINC00970	1	168873142	169056243	12	0	1	1	1	0	1	1	1	2	2	2	0	0	0	0	0	0	0	0	0	0	0	1	2	1	2	1	2	2	1	1	1	1	1	0	1	2	2	1	2	1	2	3	3	3
ATP1B1	1	169075946	169101960	12	0	1	1	1	0	1	1	1	2	2	2	0	0	0	0	0	0	0	0	0	0	0	1	2	1	2	1	2	2	1	1	1	1	1	0	1	2	2	1	2	1	2	3	3	3
NME7	1	169101767	169337201	12	0	1	1	1	0	1	1	1	2	2	2	0	0	0	0	0	0	0	0	0	0	0	1	2	1	2	1	2	2	1	1	1	1	1	0	1	2	2	1	2	1	2	3	3	3
BLZF1	1	169337193	169365780	12	0	1	1	1	0	1	1	1	2	2	2	0	0	0	0	0	0	0	0	0	0	0	1	2	1	2	1	2	2	1	1	1	1	1	0	1	2	2	1	2	1	2	3	3	3
CCDC181	1	169364107	169429907	12	0	1	1	1	0	1	1	1	2	2	2	0	0	0	0	0	0	0	0	0	0	0	1	2	1	2	1	2	2	1	1	1	1	1	0	1	2	2	1	2	1	2	3	3	3
SLC19A2	1	169433148	169455208	12	0	1	1	1	0	1	1	1	2	2	2	0	0	0	0	0	0	0	0	0	0	0	1	2	1	2	1	2	2	1	1	1	1	1	0	1	2	2	1	2	1	2	3	3	3
F5	1	169481191	169555769	12	0	1	1	1	0	1	1	1	2	2	2	0	0	0	0	0	0	0	0	0	0	0	1	2	1	2	1	2	2	1	1	1	1	1	0	1	2	2	1	2	1	2	3	3	3
SELP	1	169558087	169599377	12	0	1	1	1	0	1	1	1	2	2	2	0	0	0	0	0	0	0	0	0	0	0	1	2	1	2	1	2	2	1	1	1	1	1	0	1	2	2	1	2	1	2	3	3	3
SELL	1	169659805	169680843	12	0	1	1	1	0	1	1	1	2	2	2	0	0	0	0	0	0	0	0	0	0	0	1	2	1	2	1	2	2	1	1	1	1	1	0	1	2	2	1	2	1	2	3	3	3
SELE	1	169691780	169703220	12	0	1	1	1	0	1	1	1	2	2	2	0	0	0	0	0	0	0	0	0	0	0	1	2	1	2	1	2	2	1	1	1	1	1	0	1	2	2	1	2	1	2	3	3	3
METTL18	1	169761669	169764061	12	0	1	1	1	0	1	1	1	2	2	2	0	0	0	0	0	0	0	0	0	0	0	1	2	1	2	1	2	2	1	1	1	1	1	0	1	2	2	1	2	1	2	3	3	3
C1orf112	1	169764549	169822229	12	0	1	1	1	0	1	1	1	2	2	2	0	0	0	0	0	0	0	0	0	0	0	1	2	1	2	1	2	2	1	1	1	1	1	0	1	2	2	1	2	1	2	3	3	3
SCYL3	1	169822214	169863100	12	0	1	1	1	0	1	1	1	2	2	2	0	0	0	0	0	0	0	0	0	0	0	1	2	1	2	1	2	2	1	1	1	1	1	0	1	2	2	1	2	1	2	3	3	3
KIFAP3	1	169890469	170043879	12	0	1	1	1	0	1	1	1	2	2	2	0	0	0	0	0	0	0	0	0	0	0	1	2	1	2	1	2	2	1	1	1	1	1	0	1	2	2	1	2	1	2	3	3	3
METTL11B	1	170115187	170136923	12	0	1	1	1	0	1	1	1	2	2	2	0	0	0	0	0	0	0	0	0	0	0	1	2	1	2	1	2	2	1	1	1	1	1	0	1	2	2	1	2	1	2	3	3	3
MIR3119-1	1	170120518	170120603	12	0	1	1	1	0	1	1	1	2	2	2	0	0	0	0	0	0	0	0	0	0	0	1	2	1	2	1	2	2	1	1	1	1	1	0	1	2	2	1	2	1	2	3	3	3
MIR3119-2	1	170120518	170120603	12	0	1	1	1	0	1	1	1	2	2	2	0	0	0	0	0	0	0	0	0	0	0	1	2	1	2	1	2	2	1	1	1	1	1	0	1	2	2	1	2	1	2	3	3	3
LINC01142	1	170240545	170253349	12	0	1	1	1	0	1	1	1	2	2	2	0	0	0	0	0	0	0	0	0	0	0	1	2	1	2	1	2	2	1	1	1	1	1	0	1	2	2	1	2	1	2	3	3	3
GORAB	1	170501262	170522974	12	0	1	1	1	0	1	1	1	2	2	2	0	0	0	0	0	0	0	0	0	0	0	1	2	1	2	1	2	2	1	1	1	1	1	0	1	2	2	1	2	1	2	3	3	3
PRRX1	1	170633312	170708541	12	0	1	1	1	0	1	1	1	2	2	2	0	0	0	0	0	0	0	0	0	0	0	1	2	1	2	1	2	2	1	1	1	1	1	0	1	2	2	1	2	1	2	3	3	3
MROH9	1	170904611	171033906	12	0	1	1	1	0	1	1	1	2	2	2	0	0	0	0	0	0	0	0	0	0	0	1	2	1	2	1	2	2	1	1	1	1	1	0	1	2	2	1	2	1	2	3	3	3
FMO3	1	171060017	171086959	12	0	1	1	1	0	1	1	1	2	2	2	0	0	0	0	0	0	0	0	0	0	0	1	2	1	2	1	2	2	1	1	1	1	1	0	1	2	2	1	2	1	2	3	3	3
MIR1295A	1	171070868	171070947	12	0	1	1	1	0	1	1	1	2	2	2	0	0	0	0	0	0	0	0	0	0	0	1	2	1	2	1	2	2	1	1	1	1	1	0	1	2	2	1	2	1	2	3	3	3
MIR1295B	1	171070879	171070939	12	0	1	1	1	0	1	1	1	2	2	2	0	0	0	0	0	0	0	0	0	0	0	1	2	1	2	1	2	2	1	1	1	1	1	0	1	2	2	1	2	1	2	3	3	3
FMO6P	1	171106878	171130702	12	0	1	1	1	0	1	1	1	2	2	2	0	0	0	0	0	0	0	0	0	0	0	1	2	1	2	1	2	2	1	1	1	1	1	0	1	2	2	1	2	1	2	3	3	3
FMO2	1	171154346	171181822	12	0	1	1	1	0	1	1	1	2	2	2	0	0	0	0	0	0	0	0	0	0	0	1	2	1	2	1	2	2	1	1	1	1	1	0	1	2	2	1	2	1	2	3	3	3
FMO1	1	171217609	171255117	12	0	1	1	1	0	1	1	1	2	2	2	0	0	0	0	0	0	0	0	0	0	0	1	2	1	2	1	1	1	1	1	1	1	1	0	1	2	2	1	2	1	2	3	3	3
FMO4	1	171283485	171311223	12	0	1	1	1	0	1	1	1	2	2	2	0	0	0	0	0	0	0	0	0	0	0	1	2	1	2	1	1	1	1	1	1	1	1	0	1	2	2	1	2	1	2	3	3	3
TOP1P1	1	171308034	171310463	12	0	1	1	1	0	1	1	1	2	2	2	0	0	0	0	0	0	0	0	0	0	0	1	2	1	2	1	1	1	1	1	1	1	1	0	1	2	2	1	2	1	2	3	3	3
PRRC2C	1	171454665	171562650	12	0	1	1	1	0	1	1	1	2	2	2	0	0	0	0	0	0	0	0	0	0	0	1	2	1	2	1	1	1	1	1	1	1	1	0	1	2	2	1	2	1	2	3	3	3
MYOC	1	171604556	171621773	12	0	1	1	1	0	1	1	1	2	2	2	0	0	0	0	0	0	0	0	0	0	0	1	2	1	2	1	1	1	1	1	1	1	1	0	1	2	2	1	2	1	2	3	3	3
VAMP4	1	171669295	171711379	12	0	1	1	1	0	1	1	1	2	2	2	0	0	0	0	0	0	0	0	0	0	0	1	2	1	2	1	1	1	1	1	1	1	1	0	1	2	2	1	2	1	2	3	3	3
METTL13	1	171750760	171766856	12	0	1	1	1	0	1	1	1	2	2	2	0	0	0	0	0	0	0	0	0	0	0	1	2	1	2	1	1	1	1	1	1	1	1	0	1	2	2	1	2	1	2	3	3	3
DNM3	1	171810617	172381857	12	0	1	1	1	0	1	1	1	2	2	2	0	0	0	0	0	0	0	0	0	0	0	1	2	1	2	1	1	1	1	1	1	1	1	0	1	2	2	1	2	1	2	3	3	3
DNM3OS	1	172106018	172113975	12	0	1	1	1	0	1	1	1	2	2	2	0	0	0	0	0	0	0	0	0	0	0	1	2	1	2	1	1	1	1	1	1	1	1	0	1	2	2	1	2	1	2	3	3	3
MIR214	1	172107937	172108047	12	0	1	1	1	0	1	1	1	2	2	2	0	0	0	0	0	0	0	0	0	0	0	1	2	1	2	1	1	1	1	1	1	1	1	0	1	2	2	1	2	1	2	3	3	3
MIR3120	1	172107947	172108028	12	0	1	1	1	0	1	1	1	2	2	2	0	0	0	0	0	0	0	0	0	0	0	1	2	1	2	1	1	1	1	1	1	1	1	0	1	2	2	1	2	1	2	3	3	3
MIR199A2	1	172113674	172113784	12	0	1	1	1	0	1	1	1	2	2	2	0	0	0	0	0	0	0	0	0	0	0	1	2	1	2	1	1	1	1	1	1	1	1	0	1	2	2	1	2	1	2	3	3	3
C1orf105	1	172389827	172437969	12	0	1	1	1	0	1	1	1	2	2	2	0	0	0	0	0	0	0	0	0	0	0	1	2	1	2	1	1	1	1	1	1	1	1	0	1	2	2	1	2	1	2	3	3	3
PIGC	1	172410596	172413230	12	0	1	1	1	0	1	1	1	2	2	2	0	0	0	0	0	0	0	0	0	0	0	1	2	1	2	1	1	1	1	1	1	1	1	0	1	2	2	1	2	1	2	3	3	3
SUCO	1	172501488	172580975	12	0	1	1	1	0	1	1	1	2	2	2	0	0	0	0	0	0	0	0	0	0	0	1	2	1	2	1	1	1	1	1	1	1	1	0	1	2	2	1	2	1	2	3	3	3
FASLG	1	172628184	172636012	12	0	1	1	1	0	1	1	1	2	2	2	0	0	0	0	0	0	0	0	0	0	0	1	2	1	2	1	1	1	1	1	1	1	1	0	1	2	2	1	2	1	2	3	3	3
TNFSF18	1	173010359	173020103	12	0	1	1	1	0	1	1	1	2	2	2	0	0	0	0	0	0	0	0	0	0	0	1	2	1	2	1	1	1	1	1	1	1	1	0	1	2	2	1	2	1	2	3	3	3
TNFSF4	1	173152869	173176452	12	0	1	1	1	0	1	1	1	2	2	2	0	0	0	0	0	0	0	0	0	0	0	1	2	1	2	1	1	1	1	1	1	1	1	0	1	2	2	2	2	1	2	3	3	3
LOC100506023	1	173204198	173446294	12	0	1	1	1	0	1	1	1	2	2	2	0	0	0	0	0	0	0	0	0	0	0	1	2	1	2	1	1	1	1	1	1	1	1	0	1	2	2	2	2	2	2	3	3	3
PRDX6	1	173446485	173457946	12	0	1	1	1	0	1	1	1	2	2	2	0	0	0	0	0	0	0	0	0	0	0	1	2	1	2	1	1	1	1	1	1	1	1	0	1	2	2	2	2	2	2	3	3	3
SLC9C2	1	173469603	173572233	12	0	1	1	1	0	1	1	1	2	2	2	0	0	0	0	0	0	0	0	0	0	0	1	2	1	2	1	1	1	1	1	1	1	1	0	1	2	2	2	2	2	2	3	3	3
ANKRD45	1	173577474	173639001	12	0	1	1	1	0	1	1	1	2	2	2	0	0	0	0	0	0	0	0	0	0	0	1	2	1	2	1	1	1	1	1	1	1	1	0	1	2	2	2	2	1	2	3	3	3
LOC730159	1	173604660	173606272	12	0	1	1	1	0	1	1	1	2	2	2	0	0	0	0	0	0	0	0	0	0	0	1	2	1	2	1	1	1	1	1	1	1	1	0	1	2	2	2	2	1	2	3	3	3
KLHL20	1	173684079	173755840	12	0	1	1	1	0	1	1	1	2	2	2	0	0	0	0	0	0	0	0	0	0	0	1	2	1	2	1	1	1	1	1	1	1	1	0	1	2	2	2	2	1	2	3	3	3
CENPL	1	173768687	173793777	12	0	1	1	1	0	1	1	1	2	2	2	0	0	0	0	0	0	0	0	0	0	0	1	2	1	2	1	1	1	1	1	1	1	1	0	1	2	2	2	2	1	2	3	3	3
DARS2	1	173793796	173827682	12	0	1	1	1	0	1	1	1	2	2	2	0	0	0	0	0	0	0	0	0	0	0	1	2	1	2	1	1	1	1	1	1	1	1	0	1	2	2	2	2	1	2	3	3	3
GAS5-AS1	1	173832385	173833079	12	0	1	1	1	0	1	1	1	2	2	2	0	0	0	0	0	0	0	0	0	0	0	1	2	1	2	1	1	1	1	1	1	1	1	0	1	2	2	2	2	1	2	3	3	3
GAS5	1	173833038	173837125	12	0	1	1	1	0	1	1	1	2	2	2	0	0	0	0	0	0	0	0	0	0	0	1	2	1	2	1	1	1	1	1	1	1	1	0	1	2	2	2	2	1	2	3	3	3
SNORD81	1	173833312	173833355	12	0	1	1	1	0	1	1	1	2	2	2	0	0	0	0	0	0	0	0	0	0	0	1	2	1	2	1	1	1	1	1	1	1	1	0	1	2	2	2	2	1	2	3	3	3
SNORD47	1	173833506	173833583	12	0	1	1	1	0	1	1	1	2	2	2	0	0	0	0	0	0	0	0	0	0	0	1	2	1	2	1	1	1	1	1	1	1	1	0	1	2	2	2	2	1	2	3	3	3
SNORD80	1	173833970	173834041	12	0	1	1	1	0	1	1	1	2	2	2	0	0	0	0	0	0	0	0	0	0	0	1	2	1	2	1	1	1	1	1	1	1	1	0	1	2	2	2	2	1	2	3	3	3
SNORD79	1	173834487	173834568	12	0	1	1	1	0	1	1	1	2	2	2	0	0	0	0	0	0	0	0	0	0	0	1	2	1	2	1	1	1	1	1	1	1	1	0	1	2	2	2	2	1	2	3	3	3
SNORD78	1	173834770	173834824	12	0	1	1	1	0	1	1	1	2	2	2	0	0	0	0	0	0	0	0	0	0	0	1	2	1	2	1	1	1	1	1	1	1	1	0	1	2	2	2	2	1	2	3	3	3
SNORD44	1	173835105	173835166	12	0	1	1	1	0	1	1	1	2	2	2	0	0	0	0	0	0	0	0	0	0	0	1	2	1	2	1	1	1	1	1	1	1	1	0	1	2	2	2	2	1	2	3	3	3
SNORD77	1	173835448	173835509	12	0	1	1	1	0	1	1	1	2	2	2	0	0	0	0	0	0	0	0	0	0	0	1	2	1	2	1	1	1	1	1	1	1	1	0	1	2	2	2	2	1	2	3	3	3
SNORD76	1	173835772	173835853	12	0	1	1	1	0	1	1	1	2	2	2	0	0	0	0	0	0	0	0	0	0	0	1	2	1	2	1	1	1	1	1	1	1	1	0	1	2	2	2	2	1	2	3	3	3
SNORD75	1	173836016	173836076	12	0	1	1	1	0	1	1	1	2	2	2	0	0	0	0	0	0	0	0	0	0	0	1	2	1	2	1	1	1	1	1	1	1	1	0	1	2	2	2	2	1	2	3	3	3
SNORD74	1	173836811	173836883	12	0	1	1	1	0	1	1	1	2	2	2	0	0	0	0	0	0	0	0	0	0	0	1	2	1	2	1	1	1	1	1	1	1	1	0	1	2	2	2	2	1	2	3	3	3
ZBTB37	1	173837492	173855774	12	0	1	1	1	0	1	1	1	2	2	2	0	0	0	0	0	0	0	0	0	0	0	1	2	1	2	1	1	1	1	1	1	1	1	0	1	2	2	1	2	1	2	3	3	3
SERPINC1	1	173872941	173886516	12	0	1	1	1	0	1	1	1	2	2	2	0	0	0	0	0	0	0	0	0	0	0	1	2	1	2	1	1	1	1	1	1	1	1	0	1	2	2	1	2	1	2	3	3	3
RC3H1	1	173900221	173962210	12	0	1	1	1	0	1	1	1	2	2	2	0	0	0	0	0	0	0	0	0	0	0	1	2	1	2	1	1	1	1	1	1	1	1	0	1	2	2	1	2	1	2	3	3	3
LOC102724601	1	174090775	174128425	12	0	1	1	1	0	1	1	1	2	2	2	0	0	0	0	0	0	0	0	0	0	0	1	2	1	2	1	1	1	1	1	1	1	1	0	1	2	2	1	2	1	2	3	3	3
RABGAP1L	1	174128551	174927327	12	0	1	1	1	0	1	1	1	2	2	2	0	0	0	0	0	0	0	0	0	0	0	1	2	1	2	1	1	1	1	1	1	1	1	0	1	2	2	1	2	1	2	3	3	3
GPR52	1	174417211	174418683	12	0	1	1	1	0	1	1	1	2	2	2	0	0	0	0	0	0	0	0	0	0	0	1	2	1	2	1	1	1	1	1	1	1	1	0	1	2	2	1	2	1	2	3	3	3
LOC101928696	1	174904083	174923398	12	0	1	1	1	0	1	1	1	2	2	2	0	0	0	0	0	0	0	0	0	0	0	1	2	1	2	1	1	1	1	1	1	1	1	0	1	2	2	1	2	1	2	3	3	3
CACYBP	1	174968570	174981163	12	0	1	1	1	0	1	1	1	2	2	2	0	0	0	0	0	0	0	0	0	0	0	1	2	1	2	1	1	1	1	1	1	1	1	0	1	2	2	1	2	1	2	3	3	3
MRPS14	1	174982093	174992591	12	0	1	1	1	0	1	1	1	2	2	2	0	0	0	0	0	0	0	0	0	0	0	1	2	1	2	1	1	1	1	1	1	1	1	0	1	2	2	1	2	1	2	3	3	3
TNN	1	175036993	175117202	12	0	1	1	1	0	1	1	1	2	2	2	0	0	0	0	0	0	0	0	0	0	0	1	2	1	2	1	1	1	1	1	1	1	1	0	1	2	2	1	2	1	2	3	3	3
KIAA0040	1	175126122	175162229	12	0	1	1	1	0	1	1	1	2	2	2	0	0	0	0	0	0	0	0	0	0	0	1	2	1	2	1	1	1	1	1	1	1	1	0	1	2	2	1	2	1	2	3	3	3
TNR	1	175291934	175712752	12	0	1	1	1	0	1	1	1	2	2	2	0	0	0	0	0	0	0	0	0	0	0	1	2	1	2	1	1	1	1	1	1	1	1	0	1	2	2	1	2	1	2	3	3	3
RFWD2	1	175913961	176176380	12	0	1	1	1	0	1	1	1	2	2	2	0	0	0	0	0	0	0	0	0	0	0	1	2	1	2	1	1	1	1	1	1	1	1	0	1	2	2	1	2	1	2	3	3	3
SCARNA3	1	175937532	175937676	12	0	1	1	1	0	1	1	1	2	2	2	0	0	0	0	0	0	0	0	0	0	0	1	2	1	2	1	1	1	1	1	1	1	1	0	1	2	2	1	2	1	2	3	3	3
RGS16	1	182567757	182573548	12	0	1	1	1	0	1	1	1	2	2	2	0	0	0	0	0	0	0	0	1	0	0	1	2	1	2	1	1	1	1	2	1	1	1	0	0	2	2	1	2	1	2	2	3	3
LOC284648	1	182584274	182585764	12	0	1	1	1	0	1	1	1	2	2	2	0	0	0	0	0	0	0	0	1	0	0	1	2	1	2	1	1	1	1	2	1	1	1	0	0	2	2	1	2	1	2	2	3	3
RGS8	1	182615791	182642067	12	0	1	1	1	0	1	1	1	2	2	2	0	0	0	0	0	0	0	0	1	0	0	1	2	1	2	1	1	1	1	2	1	1	1	0	0	2	2	1	2	1	2	2	3	3
WNT9A	1	228109164	228135676	12	0	1	1	1	0	1	1	1	2	2	2	0	0	0	0	0	0	0	0	1	0	1	1	2	1	2	1	1	1	1	1	1	1	1	0	0	1	1	1	1	1	2	3	3	2
MIR5008	1	228129290	228129384	12	0	1	1	1	0	1	1	1	2	2	2	0	0	0	0	0	0	0	0	1	0	1	1	2	1	2	1	1	1	1	1	1	1	1	0	0	1	1	1	1	1	2	3	3	2
WNT3A	1	228194722	228248972	12	0	1	1	1	0	1	1	1	2	2	2	0	0	0	0	0	0	0	0	1	0	1	1	2	1	2	1	1	1	1	1	1	1	1	0	0	1	1	1	1	1	2	3	3	2
ARF1	1	228270360	228286913	12	0	1	1	1	0	1	1	1	2	2	2	0	0	0	0	0	0	0	0	1	0	1	1	2	1	2	1	1	1	1	1	1	1	1	0	0	1	1	1	1	1	2	3	3	2
MIR3620	1	228284963	228285042	12	0	1	1	1	0	1	1	1	2	2	2	0	0	0	0	0	0	0	0	1	0	1	1	2	1	2	1	1	1	1	1	1	1	1	0	0	1	1	1	1	1	2	3	3	2
C1orf35	1	228288427	228291022	12	0	1	1	1	0	1	1	1	2	2	2	0	0	0	0	0	0	0	0	1	0	1	1	2	1	2	1	1	1	1	1	1	1	1	0	0	1	1	1	1	1	2	3	3	2
MRPL55	1	228294379	228297013	12	0	1	1	1	0	1	1	1	2	2	2	0	0	0	0	0	0	0	0	1	0	1	1	2	1	2	1	1	1	1	1	1	1	1	0	0	1	1	1	1	1	2	3	3	2
GUK1	1	228327784	228336655	12	0	1	1	1	0	1	1	1	2	2	2	0	0	0	0	0	0	0	0	1	0	1	1	2	1	2	1	1	1	1	1	1	1	1	0	0	1	1	1	1	1	2	3	3	2
GJC2	1	228337414	228347527	12	0	1	1	1	0	1	1	1	2	2	2	0	0	0	0	0	0	0	0	1	0	1	1	2	1	2	1	1	1	1	1	1	1	1	0	0	1	1	1	1	1	2	3	3	2
IBA57-AS1	1	228351786	228353213	12	0	1	1	1	0	1	1	1	2	2	2	0	0	0	0	0	0	0	0	1	0	1	1	2	1	2	1	1	1	1	1	1	1	1	0	0	1	1	1	1	1	2	3	3	2
IBA57	1	228353428	228369958	12	0	1	1	1	0	1	1	1	2	2	2	0	0	0	0	0	0	0	0	1	0	1	1	2	1	2	1	1	1	1	1	1	1	1	0	0	1	1	1	1	1	2	3	3	2
C1orf145	1	228391206	228401356	12	0	1	1	1	0	1	1	1	2	2	2	0	0	0	0	0	0	0	0	1	0	1	1	2	1	2	1	1	1	1	1	1	1	1	0	0	1	1	1	1	1	2	3	3	2
OBSCN	1	228395830	228566575	12	0	1	1	1	0	1	1	1	2	2	2	0	0	0	0	0	0	0	0	1	0	1	1	2	1	2	1	1	1	1	1	1	1	1	0	0	1	1	1	1	1	2	3	3	2
TRIM11	1	228581376	228594517	12	0	1	1	1	0	1	1	1	2	2	2	0	0	0	0	0	0	0	0	1	0	1	1	2	1	2	1	1	1	1	1	1	1	1	0	0	1	1	1	1	1	2	3	3	2
MIR6742	1	228584748	228584810	12	0	1	1	1	0	1	1	1	2	2	2	0	0	0	0	0	0	0	0	1	0	1	1	2	1	2	1	1	1	1	1	1	1	1	0	0	1	1	1	1	1	2	3	3	2
TRIM17	1	228595635	228604583	12	0	1	1	1	0	1	1	1	2	2	2	0	0	0	0	0	0	0	0	1	0	1	1	2	1	2	1	1	1	1	1	1	1	1	0	0	1	1	1	1	1	2	3	3	2
HIST3H3	1	228612545	228613026	12	0	1	1	1	0	1	1	1	2	2	2	0	0	0	0	0	0	0	0	1	0	1	1	2	1	2	1	1	1	1	1	1	1	1	0	0	1	1	1	1	1	2	3	3	2
HIST3H2A	1	228645064	228645560	12	0	1	1	1	0	1	1	1	2	2	2	0	0	0	0	0	0	0	0	1	0	1	1	2	1	2	1	1	1	1	1	1	1	1	0	0	1	1	1	1	1	2	3	3	2
HIST3H2BB	1	228645807	228646259	12	0	1	1	1	0	1	1	1	2	2	2	0	0	0	0	0	0	0	0	1	0	1	1	2	1	2	1	1	1	1	1	1	1	1	0	0	1	1	1	1	1	2	3	3	2
MIR4666A	1	228649774	228649853	12	0	1	1	1	0	1	1	1	2	2	2	0	0	0	0	0	0	0	0	1	0	1	1	2	1	2	1	1	1	1	1	1	1	1	0	0	1	1	1	1	1	2	3	3	2
RNF187	1	228675067	228683889	12	0	1	1	1	0	1	1	1	2	2	2	0	0	0	0	0	0	0	0	1	0	1	1	2	1	2	1	1	1	1	1	1	1	1	0	0	1	1	1	1	1	2	3	3	2
BTNL10	1	228698059	228699989	12	0	1	1	1	0	1	1	1	2	2	2	0	0	0	0	0	0	0	0	1	0	1	1	2	1	2	1	1	1	1	1	1	1	1	0	0	1	1	1	1	1	2	3	3	2
RHOU	1	228780393	228882416	12	0	1	1	1	0	1	1	1	2	2	2	0	0	0	0	0	0	0	0	1	0	1	1	2	1	2	1	1	1	1	1	1	1	1	0	0	1	1	1	1	1	2	3	3	2
DUSP5P1	1	228780656	228788159	12	0	1	1	1	0	1	1	1	2	2	2	0	0	0	0	0	0	0	0	1	0	1	1	2	1	2	1	1	1	1	1	1	1	1	0	0	1	1	1	1	1	2	3	3	2
PLEKHG4B	5	140372	190087	12	0	1	0	1	2	0	0	0	0	0	0	0	1	0	0	1	1	1	1	1	2	1	2	2	2	3	1	3	3	3	2	1	2	2	3	0	1	1	1	1	1	2	3	4	4
LRRC14B	5	191625	195468	12	0	1	0	1	2	0	0	0	0	0	0	0	1	0	0	1	1	1	1	1	2	1	2	2	2	3	1	3	3	3	2	1	2	2	3	0	1	1	1	1	1	2	3	4	4
CCDC127	5	204874	218297	12	0	1	0	1	2	0	0	0	0	0	0	0	1	0	0	1	1	1	1	1	2	1	2	2	2	3	1	3	3	3	2	1	2	2	3	0	1	1	1	1	1	2	3	4	4
SDHA	5	218337	257197	12	0	1	0	1	2	0	0	0	0	0	0	0	1	0	0	1	1	1	1	1	2	1	2	2	2	3	1	3	3	3	2	1	2	2	3	0	1	1	1	1	1	2	3	4	4
LOC102467073	5	269670	271639	12	0	1	0	1	2	0	0	0	0	0	0	0	1	0	0	1	1	1	1	1	2	1	2	2	2	3	1	3	3	3	2	1	2	2	3	0	1	1	1	1	1	2	3	4	4
PDCD6	5	271735	315089	12	0	1	0	1	2	0	0	0	0	0	0	0	1	0	0	1	1	1	1	1	2	1	2	2	2	3	1	3	3	3	2	1	2	2	3	0	1	1	1	1	1	2	3	4	4
AHRR	5	304290	438405	12	0	1	0	1	2	0	0	0	0	0	0	0	1	0	0	1	1	1	1	1	2	1	2	2	2	3	1	3	3	3	2	1	2	2	3	0	1	1	1	1	1	2	3	4	4
C5orf55	5	441642	443258	12	0	1	0	1	2	0	0	0	0	0	0	0	1	0	0	1	1	1	1	1	2	1	2	2	2	3	1	3	3	3	2	1	2	2	3	0	1	1	1	1	1	2	3	4	4
EXOC3	5	443333	467409	12	0	1	0	1	2	0	0	0	0	0	0	0	1	0	0	1	1	1	1	1	2	1	2	2	2	3	1	3	3	3	2	1	2	2	3	0	1	1	1	1	1	2	3	4	4
PP7080	5	470624	473080	12	0	1	0	1	2	0	0	0	0	0	0	0	1	0	0	1	1	1	1	1	2	1	2	2	2	3	1	3	3	3	2	1	2	2	3	0	1	1	1	1	1	2	3	4	4
SLC9A3	5	473333	524549	12	0	1	0	1	2	0	0	0	0	0	0	0	1	0	0	1	1	1	1	1	2	1	2	2	2	3	1	3	3	3	2	1	2	2	3	0	1	1	1	1	1	2	3	4	4
LOC100288152	5	473350	481006	12	0	1	0	1	2	0	0	0	0	0	0	0	1	0	0	1	1	1	1	1	2	1	2	2	2	3	1	3	3	3	2	1	2	2	3	0	1	1	1	1	1	2	3	4	4
MIR4456	5	535954	535997	12	0	1	0	1	2	0	0	0	0	0	0	0	1	0	0	1	1	1	1	1	2	1	2	2	2	3	1	3	3	3	2	1	2	2	3	0	1	1	1	1	1	2	3	4	4
LOC100996325	5	602283	612325	12	0	1	0	1	2	0	0	0	0	0	0	0	1	0	0	1	1	1	1	1	2	1	2	2	2	3	1	3	3	3	2	1	2	2	3	0	1	1	1	1	1	2	3	4	4
CEP72	5	612404	653666	12	0	1	0	1	2	0	0	0	0	0	0	0	1	0	0	1	1	1	1	1	2	1	2	2	2	3	1	3	3	3	2	1	2	2	3	0	1	1	1	1	1	2	3	4	4
TPPP	5	659976	693510	12	0	1	0	1	2	0	0	0	0	0	0	0	1	0	0	1	1	1	1	1	2	1	2	2	2	3	1	3	3	3	2	1	2	2	3	0	1	1	1	1	1	2	3	4	4
ZDHHC11	5	795719	851101	12	0	1	0	1	2	0	0	0	0	0	0	0	1	0	0	1	1	1	1	1	2	1	2	2	2	3	1	3	3	3	2	1	2	2	3	0	1	6	1	6	5	2	3	4	4
BRD9	5	863849	892939	12	0	1	0	1	2	0	0	0	0	0	0	0	1	0	0	1	1	1	1	1	2	1	2	2	2	3	1	3	3	3	2	1	2	2	3	0	5	6	5	6	5	2	3	4	4
TRIP13	5	892968	918164	12	0	1	0	1	2	0	0	0	0	0	0	0	1	0	0	1	1	1	1	1	2	1	2	2	2	3	1	3	3	3	2	1	2	2	3	0	5	6	5	6	5	2	3	4	4
LOC100506688	5	987291	997455	12	0	1	0	1	2	0	0	0	0	0	0	0	1	0	0	1	1	1	1	1	2	1	2	2	2	3	1	3	3	3	2	1	2	2	3	0	5	6	5	6	5	2	3	4	4
NKD2	5	1009076	1038927	12	0	1	0	1	2	0	0	0	0	0	0	0	1	0	0	1	1	1	1	1	2	1	2	2	2	3	1	3	3	3	2	1	2	2	3	0	5	6	5	6	5	2	3	4	4
SLC12A7	5	1050488	1112172	12	0	1	0	1	2	0	0	0	0	0	0	0	1	0	0	1	1	1	1	1	2	1	2	2	2	3	1	3	3	3	2	1	2	2	3	0	5	6	5	6	5	2	3	4	4
MIR4635	5	1063010	1063089	12	0	1	0	1	2	0	0	0	0	0	0	0	1	0	0	1	1	1	1	1	2	1	2	2	2	3	1	3	3	3	2	1	2	2	3	0	5	6	5	6	5	2	3	4	4
CTD-3080P12.3	5	1173210	1178720	12	0	1	0	1	2	0	0	0	0	0	0	0	1	0	0	1	1	1	1	1	2	1	2	2	2	3	1	3	3	3	2	1	2	2	3	0	5	6	5	6	5	2	3	4	4
SLC6A19	5	1201709	1225230	12	0	1	0	1	2	0	0	0	0	0	0	0	1	0	0	1	1	1	1	1	2	1	2	2	2	3	1	3	3	3	2	1	2	2	3	0	5	6	5	6	5	2	3	4	4
SLC6A18	5	1225469	1246304	12	0	1	0	1	2	0	0	0	0	0	0	0	1	0	0	1	1	1	1	1	2	1	2	2	2	3	1	3	3	3	2	1	2	2	3	0	5	6	5	6	5	2	3	4	4
TERT	5	1253286	1295162	12	0	1	0	1	2	0	0	0	0	0	0	0	1	0	0	1	1	1	1	1	2	1	2	2	2	3	1	3	3	3	2	1	2	2	3	0	5	6	5	6	5	2	3	4	4
TMEM196	7	19758937	19812404	12	0	2	2	2	2	0	0	0	0	1	1	2	2	2	2	2	2	2	2	3	3	3	5	4	6	8	3	4	4	0	0	0	0	0	0	0	3	3	3	3	3	2	1	2	1
LOC101927668	7	19958603	20180049	12	0	2	2	2	2	0	0	0	0	1	1	2	2	2	2	2	2	2	2	3	3	3	5	4	6	8	1	4	4	0	0	0	0	0	0	0	3	3	3	3	3	2	1	2	1
MACC1	7	20174278	20257013	12	0	2	2	2	2	0	0	0	0	1	1	2	2	2	2	2	2	2	2	3	3	3	5	4	6	8	1	4	4	0	0	0	0	0	0	0	3	3	3	3	3	2	1	2	1
MACC1-AS1	7	20181538	20193154	12	0	2	2	2	2	0	0	0	0	1	1	2	2	2	2	2	2	2	2	3	3	3	5	4	6	8	1	4	4	0	0	0	0	0	0	0	3	3	3	3	3	2	1	2	1
LOC101927769	7	20336330	20351335	12	0	2	2	2	2	0	0	0	0	1	1	2	2	2	2	2	2	2	2	3	3	3	5	4	6	8	1	4	4	0	0	0	0	0	0	0	3	3	3	3	3	2	1	2	1
LOC101927811	7	20367923	20371385	12	0	2	2	2	2	0	0	0	0	1	1	2	2	2	2	2	2	2	2	3	3	3	5	4	6	8	1	4	4	0	0	0	0	0	0	0	3	3	3	3	3	2	1	2	1
ITGB8	7	20370724	20455382	12	0	2	2	2	2	0	0	0	0	1	1	2	2	2	2	2	2	2	2	3	3	3	5	4	6	8	1	4	4	0	0	0	0	0	0	0	3	3	3	3	3	2	1	2	1
ABCB5	7	20655244	20796637	12	0	2	2	2	2	0	0	0	0	1	1	2	2	2	1	2	2	2	2	3	3	3	5	4	6	8	3	4	4	0	0	0	0	0	0	0	3	3	3	3	3	2	1	2	1
SP8	7	20821893	20826508	12	0	2	2	2	2	0	0	0	0	1	1	2	2	2	1	2	2	2	2	3	3	3	5	4	6	8	3	4	4	0	0	0	0	0	0	0	3	3	3	3	3	2	1	2	1
RPL23P8	7	20866916	20867439	12	0	2	2	2	2	0	0	0	0	1	1	2	2	2	1	2	2	2	2	3	3	3	5	4	6	8	3	4	4	0	0	0	0	0	0	0	3	3	3	3	3	2	1	2	1
SP4	7	21467688	21554151	12	0	2	2	2	2	0	0	0	0	1	1	2	2	2	1	2	2	1	2	2	3	3	5	4	6	8	3	4	6	0	0	0	0	0	0	0	2	3	3	3	3	2	1	2	1
DNAH11	7	21582832	21941186	12	0	2	2	1	1	0	0	0	0	1	1	2	2	2	1	2	2	1	2	2	3	3	5	4	6	8	3	5	7	0	0	0	0	0	0	0	2	3	3	3	3	2	1	2	1
CDCA7L	7	21940516	21985542	12	0	2	2	1	1	0	0	0	0	1	1	1	2	2	1	2	2	1	2	2	3	2	5	4	4	6	3	5	7	0	0	0	0	0	0	0	2	3	3	3	3	2	1	2	1
RAPGEF5	7	22157907	22396533	12	0	2	2	1	1	0	0	0	0	1	1	1	1	2	1	1	2	1	1	2	2	2	5	4	4	6	3	5	7	0	0	0	0	0	0	0	2	3	3	3	3	2	1	2	1
STEAP1B	7	22459062	22539901	12	0	2	2	1	1	0	0	0	0	1	1	1	1	2	1	1	2	1	1	2	2	2	5	4	4	6	3	5	7	0	0	0	0	0	0	0	2	3	3	3	3	2	1	2	1
LOC100506178	7	22602955	22613617	12	0	2	2	1	1	0	0	0	0	1	1	1	1	2	1	1	2	1	1	2	2	2	5	4	4	6	3	5	7	0	0	0	0	0	0	0	2	3	3	3	3	1	1	2	1
LOC401312	7	22689578	22705152	12	0	2	2	1	1	0	0	0	0	1	1	1	1	2	1	1	2	1	1	2	2	2	5	4	4	6	3	5	7	0	0	0	0	0	0	0	2	3	3	3	3	1	1	2	1
IL6	7	22766765	22771621	12	0	2	2	1	1	0	0	0	0	1	1	1	1	2	1	1	2	1	1	2	2	2	5	4	4	6	3	5	7	0	0	0	0	0	0	0	2	3	3	3	3	1	1	2	1
TOMM7	7	22852250	22862471	12	0	2	2	1	1	0	0	0	0	1	1	1	1	2	1	1	2	1	1	2	2	2	5	4	4	6	3	5	7	0	0	0	0	0	0	0	2	3	3	3	3	1	1	2	1
SNORD93	7	22896231	22896305	12	0	2	2	1	1	0	0	0	0	1	1	1	1	2	1	1	2	1	1	2	2	2	5	4	4	6	3	5	6	0	0	0	0	0	0	0	2	3	3	3	3	1	1	2	1
FAM126A	7	22980877	23053770	12	0	2	2	1	1	0	0	0	0	1	1	1	1	2	1	1	2	1	1	2	2	2	5	4	4	6	3	5	6	0	0	0	0	0	0	0	2	3	3	3	3	1	1	2	1
KLHL7-AS1	7	23140846	23145322	12	0	2	2	1	1	0	0	0	0	1	1	1	1	2	1	1	2	1	1	2	2	2	5	4	4	6	3	5	6	0	0	0	0	0	0	0	2	3	3	3	3	1	1	2	1
KLHL7	7	23145352	23215038	12	0	2	2	1	1	0	0	0	0	1	1	1	1	2	1	1	2	1	1	2	2	2	5	4	4	6	3	5	6	0	0	0	0	0	0	0	2	3	3	3	3	1	1	2	1
NUPL2	7	23221445	23240630	12	0	2	2	1	1	0	0	0	0	1	1	1	1	2	1	1	2	1	1	2	2	2	5	4	4	6	3	5	6	0	0	0	0	0	0	0	2	3	3	3	3	1	1	2	1
GPNMB	7	23286315	23314729	12	0	2	2	1	1	0	0	0	0	1	1	1	1	2	1	1	2	1	1	2	2	2	5	4	4	6	3	5	6	0	0	0	0	0	0	0	2	3	3	3	3	1	1	2	1
MALSU1	7	23338939	23349180	12	0	2	2	1	1	0	0	0	0	1	1	1	1	2	1	1	2	1	1	2	2	2	5	4	4	6	3	5	6	0	0	0	0	0	0	0	2	3	3	3	3	1	1	2	1
IGF2BP3	7	23349827	23509995	12	0	2	2	1	1	0	0	0	0	1	1	1	1	2	1	1	2	1	1	2	2	2	5	4	4	6	3	5	6	0	0	0	0	0	0	0	2	3	3	3	3	1	1	2	1
RPS2P32	7	23530006	23531031	12	0	2	2	1	1	0	0	0	0	1	1	1	1	2	1	1	2	1	1	2	2	2	5	4	4	6	3	5	6	0	0	0	0	0	0	0	2	3	3	3	3	1	1	2	1
TRA2A	7	23544400	23571660	12	0	2	2	1	1	0	0	0	0	1	1	1	1	2	1	1	2	1	1	2	2	2	5	4	4	6	3	5	6	0	0	0	0	0	0	0	2	3	3	3	3	1	1	2	1
CLK2P	7	23624334	23626146	12	0	2	2	1	1	0	0	0	0	1	1	1	1	2	1	1	2	1	1	2	2	2	5	4	4	6	3	5	6	0	0	0	0	0	0	0	2	3	3	3	3	1	1	2	1
CCDC126	7	23636997	23684327	12	0	2	2	1	1	0	0	0	0	1	1	1	1	2	1	1	2	1	1	2	2	2	5	4	4	6	3	5	6	0	0	0	0	0	0	0	2	3	3	3	3	1	1	2	1
FAM221A	7	23719732	23742269	12	0	2	2	1	1	0	0	0	0	1	1	1	1	2	1	1	2	1	1	2	2	2	5	4	4	6	3	5	6	0	0	0	0	0	0	0	2	2	3	2	2	1	1	2	1
STK31	7	23749785	23872130	12	0	2	2	1	1	0	0	0	0	1	1	1	1	2	1	1	2	1	1	2	2	2	5	4	4	6	3	5	6	0	0	0	0	0	0	0	2	2	3	2	2	1	1	2	1
NPY	7	24323806	24331484	12	0	2	2	1	1	0	0	0	0	1	1	1	1	2	1	1	2	1	1	2	2	2	5	4	4	6	3	5	6	0	0	0	0	0	0	0	2	2	3	2	2	1	1	2	1
MPP6	7	24613084	24727498	12	0	2	2	1	1	0	0	0	0	1	1	1	1	2	1	1	2	1	1	2	2	2	5	4	4	6	3	5	6	0	0	0	0	0	0	0	2	2	3	2	2	1	1	2	1
DFNA5	7	24737973	24797639	12	0	2	2	1	1	0	0	0	0	1	1	1	1	2	1	1	2	1	1	2	2	2	5	4	4	6	3	5	6	0	0	0	0	0	0	0	2	2	3	2	2	1	1	2	1
OSBPL3	7	24836155	25019831	12	0	2	2	1	1	0	0	0	0	1	1	1	1	2	1	1	2	1	1	2	2	2	5	4	4	6	3	5	6	0	0	0	0	0	0	0	2	2	3	2	2	1	1	2	1
CYCS	7	25158269	25164980	12	0	2	2	1	1	0	0	0	0	1	1	1	1	2	1	1	2	1	1	2	2	2	5	4	4	6	3	5	6	0	0	0	0	0	0	0	2	2	3	2	2	1	1	2	1
C7orf31	7	25174315	25219817	12	0	2	2	1	1	0	0	0	0	1	1	1	1	2	1	1	2	1	1	2	2	2	5	4	4	6	3	5	6	0	0	0	0	0	0	0	2	2	3	2	2	1	1	2	1
NPVF	7	25264190	25268105	12	0	2	2	1	1	0	0	0	0	1	1	1	1	2	1	1	2	1	1	2	2	2	5	4	4	6	3	5	6	0	0	0	0	0	0	0	2	2	3	2	2	1	1	2	1
RNU6-16P	7	25880600	25880630	12	0	2	2	1	1	0	0	0	0	1	1	1	1	2	1	1	2	1	1	2	2	2	5	4	4	6	3	5	6	0	0	0	0	0	0	0	2	2	3	2	2	1	1	2	1
MIR148A	7	25989538	25989606	12	0	2	2	1	1	0	0	0	0	1	1	1	1	2	1	1	2	1	1	2	2	2	5	4	4	6	3	5	6	0	0	0	0	0	0	0	2	2	3	2	2	1	1	2	1
NFE2L3	7	26191846	26226756	12	0	2	2	1	1	0	0	0	0	1	1	1	1	2	1	1	2	1	1	2	2	2	5	4	4	6	3	5	6	0	0	0	0	0	0	0	2	2	3	2	2	1	1	2	1
HNRNPA2B1	7	26229555	26240413	12	0	2	2	1	1	0	0	0	0	1	1	1	1	2	1	1	2	1	1	2	2	2	5	4	4	6	3	5	6	0	0	0	0	0	0	0	2	2	3	2	2	1	1	2	1
CBX3	7	26240830	26253227	12	0	2	2	1	1	0	0	0	0	1	1	1	1	2	1	1	2	1	1	2	2	2	5	4	4	6	3	5	6	0	0	0	0	0	0	0	2	2	3	2	2	1	1	2	1
MTURN	7	30174551	30202381	12	0	2	2	1	1	0	0	0	0	1	1	1	1	2	1	1	2	1	1	2	2	2	5	4	4	5	3	4	4	0	0	0	0	0	0	0	2	2	3	2	2	1	1	2	1
ZNRF2	7	30323922	30407308	12	0	2	2	1	1	0	0	0	0	1	1	1	1	2	1	1	2	1	1	2	2	2	5	4	4	5	3	4	3	0	0	0	0	0	0	0	2	2	3	2	2	1	1	2	1
MIR550A1	7	30329409	30329506	12	0	2	2	1	1	0	0	0	0	1	1	1	1	2	1	1	2	1	1	2	2	2	5	4	4	5	3	4	3	0	0	0	0	0	0	0	2	2	3	2	2	1	1	2	1
MIR550B1	7	30329409	30329506	12	0	2	2	1	1	0	0	0	0	1	1	1	1	2	1	1	2	1	1	2	2	2	5	4	4	5	3	4	3	0	0	0	0	0	0	0	2	2	3	2	2	1	1	2	1
DKFZP586I1420	7	30409665	30412410	12	0	2	2	1	1	0	0	0	0	1	1	1	1	2	1	1	2	1	1	2	2	2	5	4	4	5	3	4	3	0	0	0	0	0	0	0	2	2	3	2	2	1	1	2	1
LINC01176	7	30430500	30443670	12	0	2	2	1	1	0	0	0	0	1	1	1	1	2	1	1	2	1	1	2	2	2	5	4	4	5	3	4	3	0	0	0	0	0	0	0	2	2	3	2	2	1	1	2	1
NOD1	7	30464142	30518393	12	0	2	2	1	1	0	0	0	0	1	1	1	1	2	1	1	2	1	1	2	2	2	5	4	4	5	2	4	3	0	0	0	0	0	0	0	2	2	3	2	2	1	1	2	1
GGCT	7	30536236	30544457	12	0	2	2	1	1	0	0	0	0	1	1	1	1	2	1	1	2	1	1	2	2	2	5	4	4	5	2	4	3	0	0	0	0	0	0	0	2	2	3	2	2	1	1	2	1
LOC401320	7	30587972	30617395	12	0	2	2	1	1	0	0	0	0	1	1	1	1	2	1	1	2	1	1	2	2	2	5	4	4	5	2	4	3	0	0	0	0	0	0	0	2	2	3	2	2	1	1	2	1
GARS	7	30634180	30673648	12	0	2	2	1	1	0	0	0	0	1	1	1	1	2	1	1	2	1	1	2	2	2	5	4	4	5	2	4	3	0	0	0	0	0	0	0	2	2	3	2	2	1	1	2	1
CRHR2	7	30691558	30739719	12	0	2	2	1	1	0	0	0	0	1	1	1	1	2	1	1	2	1	1	2	2	2	5	4	4	5	2	4	3	0	0	0	0	0	0	0	2	2	3	2	2	1	1	2	1
INMT	7	30791750	30797218	12	0	2	2	1	1	0	0	0	0	1	1	1	1	2	1	1	2	1	1	2	2	2	5	4	4	5	2	4	3	0	0	0	0	0	0	0	2	2	3	2	2	1	1	2	1
INMT-FAM188B	7	30791750	30932002	12	0	2	2	1	1	0	0	0	0	1	1	1	1	2	1	1	2	1	1	2	2	2	5	4	4	5	2	4	3	0	0	0	0	0	0	0	2	2	3	2	2	1	1	2	1
FAM188B	7	30811032	30932002	12	0	2	2	1	1	0	0	0	0	1	1	1	1	2	1	1	2	1	1	2	2	2	5	4	4	5	2	4	3	0	0	0	0	0	0	0	2	2	3	2	2	1	1	2	1
AQP1	7	30951414	30965131	12	0	2	2	1	1	0	0	0	0	1	1	1	1	2	1	1	2	1	1	2	2	2	5	4	4	5	2	4	3	0	0	0	0	0	0	0	2	2	3	2	2	1	1	2	1
GHRHR	7	31003635	31019146	12	0	2	2	1	1	0	0	0	0	1	1	1	1	2	1	1	2	1	1	2	2	2	5	4	4	5	2	4	3	0	0	0	0	0	0	0	2	2	3	2	2	1	1	2	1
ADCYAP1R1	7	31092075	31151093	12	0	2	2	1	1	0	0	0	0	1	1	1	1	2	1	1	2	1	1	2	2	2	5	4	4	5	2	4	3	0	0	0	0	0	0	0	2	2	3	2	2	1	1	2	1
NEUROD6	7	31377074	31380538	12	0	2	2	1	1	0	0	0	0	1	1	1	1	2	1	1	2	1	1	2	2	2	5	4	4	6	2	4	3	0	0	0	0	0	0	0	2	2	3	2	3	1	1	2	1
CCDC129	7	31553684	31693303	12	0	2	2	1	1	0	0	0	0	1	1	1	1	2	1	1	2	1	1	2	2	2	5	4	4	6	2	4	3	0	0	0	0	0	0	0	2	2	3	2	3	1	1	2	1
PPP1R17	7	31726630	31748069	12	0	2	2	1	1	0	0	0	0	1	1	1	1	2	1	1	2	1	1	2	2	2	5	4	4	6	2	4	3	0	0	0	0	0	0	0	2	2	3	2	3	1	1	2	1
PDE1C	7	31790792	32339016	12	0	2	2	1	1	0	0	0	0	1	1	1	1	2	1	1	2	1	1	2	2	2	5	4	4	6	2	4	3	0	0	0	0	0	0	0	2	2	3	2	3	1	1	2	1
YWHAZ	8	101930803	101965623	12	0	1	1	3	2	0	0	1	0	0	0	0	1	1	0	0	0	0	1	0	0	0	3	4	3	3	0	1	1	0	0	0	0	0	1	1	4	5	4	5	5	2	0	1	0
FLJ42969	8	102064281	102088479	12	0	1	1	3	2	0	0	1	0	0	0	0	1	1	0	0	0	0	1	0	0	0	3	4	3	3	0	1	1	0	0	0	0	0	1	1	4	5	4	5	5	0	0	1	0
ZNF706	8	102209265	102218292	12	0	1	1	3	2	0	0	1	0	0	0	0	1	1	0	0	0	0	1	0	0	0	3	4	3	3	0	1	1	0	0	0	0	0	1	1	4	5	4	5	5	2	0	1	0
NACAP1	8	102381120	102381823	12	0	1	1	3	2	0	0	1	0	0	0	0	1	1	0	0	0	0	1	0	0	0	3	4	3	3	0	1	1	0	0	0	0	0	1	1	3	3	4	4	4	2	0	1	0
GRHL2	8	102504667	102681952	12	0	1	1	3	2	0	0	1	0	0	0	0	1	1	0	0	0	0	1	0	0	0	3	4	3	3	0	1	1	0	0	0	0	0	1	1	3	3	4	4	4	2	0	1	0
NCALD	8	102698769	103137135	12	0	1	1	2	2	0	0	1	0	0	0	0	1	1	0	0	0	0	1	0	0	0	3	4	3	3	0	1	1	0	0	0	0	0	1	1	3	3	4	4	4	2	0	1	0
MIR5680	8	103137659	103137743	12	0	1	1	2	2	0	0	1	0	0	0	0	1	1	0	0	0	0	1	0	0	0	3	4	3	3	0	1	1	0	0	0	0	0	1	1	3	3	4	4	4	2	0	1	0
RRM2B	8	103216728	103251346	12	0	1	1	2	2	0	0	1	0	0	0	0	1	1	0	0	0	0	1	0	0	0	3	4	3	3	0	1	1	0	0	0	0	0	1	1	3	3	4	4	4	2	0	1	0
LOC101927221	8	103251678	103264402	12	0	1	1	2	2	0	0	1	0	0	0	0	1	1	0	0	0	0	1	0	0	0	3	4	3	3	0	1	1	0	0	0	0	0	1	1	3	3	4	4	4	2	0	1	0
UBR5	8	103264501	103424917	12	0	1	1	2	2	0	0	1	0	0	0	0	1	1	0	0	0	0	1	0	0	0	3	4	3	3	0	1	1	0	0	0	0	0	1	1	3	3	4	4	4	2	0	1	0
ODF1	8	103563847	103573245	12	0	1	1	2	2	0	0	1	0	0	0	0	1	1	0	0	0	0	1	0	0	0	3	4	3	3	0	1	1	0	0	0	0	0	1	1	3	3	4	4	4	2	0	1	0
KLF10	8	103661004	103668130	12	0	1	1	2	2	0	0	1	0	0	0	0	1	1	0	0	0	0	1	0	0	0	3	4	3	3	0	1	1	0	0	0	0	0	1	1	3	3	4	4	4	2	0	1	0
AZIN1	8	103838535	103876397	12	0	1	1	2	2	0	0	1	0	0	0	0	1	1	0	0	0	0	1	0	0	0	3	4	3	3	0	1	1	0	0	0	0	0	1	1	3	3	4	4	4	2	0	1	0
TRPS1	8	116420723	116681255	12	0	1	1	2	2	0	0	0	0	0	0	0	1	1	0	0	0	0	1	0	0	0	3	4	3	4	1	1	1	0	0	0	0	1	1	4	3	4	4	5	4	2	1	1	0
LINC00536	8	116962735	117337297	12	0	1	1	2	2	0	0	0	0	0	0	0	1	1	0	0	0	0	1	0	0	0	3	4	3	4	1	1	1	0	0	0	0	1	1	4	3	4	4	4	4	2	1	1	0
RIMS3	1	41086351	41131324	12	1	1	1	1	0	0	0	0	0	0	0	0	0	0	0	0	0	0	0	0	0	-1	1	1	1	1	1	1	0	2	1	1	2	1	1	0	1	2	2	2	1	1	1	1	1
SLC30A10	1	220087605	220101993	12	1	1	1	1	0	1	1	2	2	2	2	0	0	0	0	0	0	0	0	1	0	1	1	2	1	2	1	1	0	1	1	1	1	1	0	-1	1	1	1	1	1	3	3	3	3
RAB4A	1	229406808	229441640	12	1	1	1	1	0	1	1	1	2	2	2	0	0	0	0	0	0	0	0	1	0	1	1	2	1	2	1	1	1	1	1	1	1	1	0	-1	1	1	1	1	1	2	3	3	2
SPHAR	1	229440128	229441250	12	1	1	1	1	0	1	1	1	2	2	2	0	0	0	0	0	0	0	0	1	0	1	1	2	1	2	1	1	1	1	1	1	1	1	0	-1	1	1	1	1	1	2	3	3	2
CCSAP	1	229456751	229478688	12	1	1	1	1	0	1	1	1	2	2	2	0	0	0	0	0	0	0	0	1	0	1	1	2	1	2	1	1	1	1	1	1	1	1	0	-1	1	1	1	1	1	2	3	3	2
ACTA1	1	229566992	229569843	12	1	1	1	1	0	1	1	1	2	2	2	0	0	0	0	0	0	0	0	1	0	1	1	2	1	2	1	1	1	1	1	1	1	1	0	-1	1	1	1	1	1	2	3	3	2
NUP133	1	229577043	229644088	12	1	1	1	1	0	1	1	1	2	2	2	0	0	0	0	0	0	0	0	1	0	1	1	2	1	2	1	1	1	1	1	1	1	1	0	-1	1	1	1	1	1	2	3	3	2
LOC101927478	1	229644176	229649834	12	1	1	1	1	0	1	1	1	2	2	2	0	0	0	0	0	0	0	0	1	0	1	1	2	1	2	1	1	1	1	1	1	1	1	0	-1	1	1	1	1	1	2	3	3	2
ABCB10	1	229652328	229694442	12	1	1	1	1	0	1	1	1	2	2	2	0	0	0	0	0	0	0	0	1	0	1	1	2	1	2	1	1	1	1	1	1	1	1	0	-1	1	1	1	1	1	2	3	3	2
TAF5L	1	229728865	229761794	12	1	1	1	1	0	1	1	1	2	2	2	0	0	0	0	0	0	0	0	1	0	1	1	2	1	2	1	1	1	1	1	1	1	1	0	-1	1	1	1	1	1	2	3	3	2
URB2	1	229761980	229795946	12	1	1	1	1	0	1	1	1	2	2	2	0	0	0	0	0	0	0	0	1	0	1	1	2	1	2	1	1	1	1	1	1	1	1	0	-1	1	1	1	1	1	2	3	3	2
GALNT2	1	230193535	230417876	12	1	1	1	1	0	1	1	1	2	2	2	0	0	0	0	0	0	0	0	1	0	1	1	2	1	2	1	1	1	1	1	1	1	1	0	-1	1	1	1	1	1	2	3	3	2
PGBD5	1	230457391	230561674	12	1	1	1	1	0	1	1	1	2	2	2	0	0	0	0	0	0	0	0	1	0	1	1	2	1	2	1	1	1	1	1	1	1	1	0	-1	1	1	1	1	1	2	3	3	2
COG2	1	230778201	230829731	12	1	1	1	1	0	1	1	1	2	2	2	0	0	0	0	0	0	0	0	1	0	1	1	2	1	2	1	1	1	1	1	1	1	1	0	-1	1	1	1	1	1	2	3	3	2
AGT	1	230838271	230850336	12	1	1	1	1	0	1	1	1	2	2	2	0	0	0	0	0	0	0	0	1	0	1	1	2	1	2	1	1	1	1	1	1	1	1	0	-1	1	1	1	1	1	2	3	3	2
CAPN9	1	230883160	230937749	12	1	1	1	1	0	1	1	1	2	2	2	0	0	0	0	0	0	0	0	1	0	1	1	2	1	2	1	1	1	1	1	1	1	1	0	-1	1	1	1	1	1	2	3	3	2
C1orf198	1	230972864	231005335	12	1	1	1	1	0	1	1	1	2	2	2	0	0	0	0	0	0	0	0	1	0	1	1	2	1	2	1	1	1	1	1	1	1	1	0	-1	1	1	1	1	1	2	3	3	2
LOC101927604	1	231010591	231014761	12	1	1	1	1	0	1	1	1	2	2	2	0	0	0	0	0	0	0	0	1	0	1	1	2	1	2	1	1	1	1	1	1	1	1	0	-1	1	1	1	1	1	2	3	3	2
TTC13	1	231041986	231114618	12	1	1	1	1	0	1	1	1	2	2	2	0	0	0	0	0	0	0	0	1	0	1	1	2	1	2	1	1	1	1	1	1	1	1	0	-1	1	1	1	1	1	2	3	3	2
ARV1	1	231114822	231136479	12	1	1	1	1	0	1	1	1	2	2	2	0	0	0	0	0	0	0	0	1	0	1	1	2	1	2	1	1	1	1	1	1	1	1	0	-1	1	1	1	1	1	2	3	3	2
FAM89A	1	231154703	231175995	12	1	1	1	1	0	1	1	1	2	2	2	0	0	0	0	0	0	0	0	1	0	1	1	2	1	2	1	1	1	1	1	1	1	1	0	-1	1	1	1	1	1	2	3	3	2
MIR1182	1	231155573	231155670	12	1	1	1	1	0	1	1	1	2	2	2	0	0	0	0	0	0	0	0	1	0	1	1	2	1	2	1	1	1	1	1	1	1	1	0	-1	1	1	1	1	1	2	3	3	2
TRIM67	1	231298673	231357314	12	1	1	1	1	0	1	1	1	2	2	2	0	0	0	0	0	0	0	0	1	0	1	1	2	1	2	1	1	1	1	1	1	1	1	0	-1	1	1	2	1	2	2	3	3	2
LOC149373	1	231319844	231323373	12	1	1	1	1	0	1	1	1	2	2	2	0	0	0	0	0	0	0	0	1	0	1	1	2	1	2	1	1	1	1	1	1	1	1	0	-1	1	1	2	1	2	2	3	3	2
C1orf131	1	231359508	231376933	12	1	1	1	1	0	1	1	1	2	2	2	0	0	0	0	0	0	0	0	1	0	1	1	2	1	2	1	1	1	1	1	1	1	1	0	-1	1	1	2	1	2	2	3	3	2
GNPAT	1	231376918	231413719	12	1	1	1	1	0	1	1	1	2	2	2	0	0	0	0	0	0	0	0	1	0	1	1	2	1	2	1	1	1	1	1	1	1	1	0	-1	1	1	2	1	2	2	3	3	2
EXOC8	1	231468481	231473578	12	1	1	1	1	0	1	1	1	2	2	2	0	0	0	0	0	0	0	0	1	0	1	1	2	1	2	1	1	1	1	1	1	1	1	0	-1	1	1	2	1	2	2	3	3	2
SPRTN	1	231473681	231490769	12	1	1	1	1	0	1	1	1	2	2	2	0	0	0	0	0	0	0	0	1	0	1	1	2	1	2	1	1	1	1	1	1	1	1	0	-1	1	1	2	1	2	2	3	3	2
EGLN1	1	231499496	231560790	12	1	1	1	1	0	1	1	1	2	2	2	0	0	0	0	0	0	0	0	1	0	1	1	2	1	2	1	1	1	1	1	1	1	1	0	-1	1	1	2	1	2	2	3	3	2
SNRPD2P2	1	231611509	231612271	12	1	1	1	1	0	1	1	1	2	2	2	0	0	0	0	0	0	0	0	1	0	1	1	2	1	2	1	1	1	1	1	1	1	1	0	-1	1	1	2	1	2	2	3	3	2
TSNAX	1	231664398	231702269	12	1	1	1	1	0	1	1	1	2	2	2	0	0	0	0	0	0	0	0	1	0	1	1	2	1	2	1	1	1	1	1	1	1	1	0	-1	1	1	2	1	2	2	3	3	2
TSNAX-DISC1	1	231664398	232177019	12	1	1	1	1	0	1	1	1	2	2	2	0	0	0	0	0	0	0	0	1	0	1	1	2	1	2	1	1	1	1	1	1	1	1	0	-1	1	1	2	1	2	2	3	3	2
LINC00582	1	231727037	231747836	12	1	1	1	1	0	1	1	1	2	2	2	0	0	0	0	0	0	0	0	1	0	1	1	2	1	2	1	1	1	1	1	1	1	1	0	-1	1	1	2	1	2	2	3	3	2
DISC1	1	231762560	232177019	12	1	1	1	1	0	1	1	1	2	2	2	0	0	0	0	0	0	0	0	1	0	1	1	2	1	2	1	1	1	1	1	1	1	1	0	-1	1	1	2	1	2	2	3	3	2
DISC2	1	231950371	231954263	12	1	1	1	1	0	1	1	1	2	2	2	0	0	0	0	0	0	0	0	1	0	1	1	2	1	2	1	1	1	1	1	1	1	1	0	-1	1	1	2	1	2	2	3	3	2
SIPA1L2	1	232533711	232651243	12	1	1	1	1	0	1	1	1	2	2	2	0	0	0	0	0	0	0	0	1	0	1	1	2	1	2	2	1	1	1	2	1	1	1	0	-1	1	1	2	1	2	2	3	3	2
LOC101927683	1	232862999	232878461	12	1	1	1	1	0	1	1	1	2	2	2	0	0	0	0	0	0	0	0	1	0	0	1	2	1	2	0	1	1	1	1	1	1	1	0	-1	1	1	2	1	2	2	3	3	2
MAP10	1	232940637	232946092	12	1	1	1	1	0	1	1	1	2	2	2	0	0	0	0	0	0	0	0	1	0	0	1	2	1	2	0	1	1	1	1	1	1	1	0	-1	1	1	2	1	2	2	3	3	2
NTPCR	1	233086369	233114219	12	1	1	1	1	0	1	1	1	2	2	2	0	0	0	0	0	0	0	0	1	0	0	1	2	1	2	0	1	1	1	1	1	1	1	0	-1	1	1	2	1	2	2	3	3	2
PCNXL2	1	233119881	233431459	12	1	1	1	1	0	1	1	1	2	2	2	0	0	0	0	0	0	0	0	1	0	0	1	2	1	2	0	1	1	1	1	1	1	1	0	-1	1	1	2	1	2	2	3	3	2
KIAA1804	1	233463513	233520894	12	1	1	1	1	0	1	1	1	2	2	2	0	0	0	0	0	0	0	0	1	0	0	1	2	1	2	0	1	1	1	1	1	1	1	0	-1	1	1	2	1	2	2	3	3	2
KCNK1	1	233749749	233808258	12	1	1	1	1	0	1	1	1	2	2	2	0	0	0	0	0	0	0	0	1	0	0	1	2	1	2	0	1	1	1	1	1	1	1	0	-1	1	1	2	1	2	2	3	3	2
MIR4427	1	233759897	233759965	12	1	1	1	1	0	1	1	1	2	2	2	0	0	0	0	0	0	0	0	1	0	0	1	2	1	2	0	1	1	1	1	1	1	1	0	-1	1	1	2	1	2	2	3	3	2
SLC35F3	1	234040457	234460264	12	1	1	1	1	0	1	1	1	2	2	2	0	0	0	0	0	0	0	0	1	0	0	1	2	1	2	0	1	1	1	1	1	1	1	0	-1	1	1	1	1	1	2	3	3	2
MIR4671	1	234442212	234442285	12	1	1	1	1	0	1	1	1	2	2	2	0	0	0	0	0	0	0	0	1	0	0	1	2	1	2	0	1	1	1	1	1	1	1	0	-1	1	1	1	1	1	2	3	3	2
COA6	1	234509213	234519795	12	1	1	1	1	0	1	1	1	2	2	2	0	0	0	0	0	0	0	0	1	0	0	1	2	1	2	0	1	1	1	1	1	1	1	0	-1	1	1	1	1	1	2	3	3	2
TARBP1	1	234527058	234614849	12	1	1	1	1	0	1	1	1	2	2	2	0	0	0	0	0	0	0	0	1	0	0	1	2	1	2	0	1	1	1	1	1	1	1	0	-1	1	1	1	1	1	2	3	3	2
LINC01354	1	234663636	234667525	12	1	1	1	1	0	1	1	1	2	2	2	0	0	0	0	0	0	0	0	1	0	0	1	2	1	2	0	1	1	1	1	1	1	1	0	-1	1	1	1	1	1	2	3	3	2
IRF2BP2	1	234740014	234745271	12	1	1	1	1	0	1	1	1	2	2	2	0	0	0	0	0	0	0	0	1	0	0	1	2	1	2	0	1	1	1	1	1	1	1	0	-1	1	1	1	1	1	2	3	3	2
LINC00184	1	234765056	234770526	12	1	1	1	1	0	1	1	1	2	2	2	0	0	0	0	0	0	0	0	1	0	0	1	2	1	2	0	1	1	1	1	1	1	1	0	-1	1	1	1	1	1	2	3	3	2
LINC01132	1	234859788	234867390	12	1	1	1	1	0	1	1	1	2	2	2	0	0	0	0	0	0	0	0	1	0	0	1	2	1	2	0	1	1	1	1	1	1	1	0	-1	1	1	1	1	1	2	3	3	2
TOMM20	1	235272657	235292256	12	1	1	1	1	0	1	1	1	2	2	2	0	0	0	0	0	0	0	0	1	0	0	1	2	1	2	0	1	1	1	1	1	1	1	0	-1	1	1	1	1	1	2	3	3	2
SNORA14B	1	235291117	235291252	12	1	1	1	1	0	1	1	1	2	2	2	0	0	0	0	0	0	0	0	1	0	0	1	2	1	2	0	1	1	1	1	1	1	1	0	-1	1	1	1	1	1	2	3	3	2
RBM34	1	235294497	235324571	12	1	1	1	1	0	1	1	1	2	2	2	0	0	0	0	0	0	0	0	1	0	0	1	2	1	2	0	1	1	1	1	1	1	1	0	-1	1	1	1	1	1	2	3	3	2
ARID4B	1	235330209	235491532	12	1	1	1	1	0	1	1	1	2	2	2	0	0	0	0	0	0	0	0	1	0	0	1	2	1	2	0	1	1	1	1	1	1	1	0	-1	1	1	1	1	1	2	3	3	2
MIR4753	1	235353348	235353431	12	1	1	1	1	0	1	1	1	2	2	2	0	0	0	0	0	0	0	0	1	0	0	1	2	1	2	0	1	1	1	1	1	1	1	0	-1	1	1	1	1	1	2	3	3	2
GGPS1	1	235491752	235507844	12	1	1	1	1	0	1	1	1	2	2	2	0	0	0	0	0	0	0	0	1	0	0	1	2	1	2	0	1	1	1	1	1	1	1	0	-1	1	1	1	1	1	2	3	3	2
TBCE	1	235530674	235612283	12	1	1	1	1	0	1	1	1	2	2	2	0	0	0	0	0	0	0	0	1	0	0	1	2	1	2	0	1	1	1	1	1	1	1	0	-1	1	1	1	1	1	2	3	3	2
B3GALNT2	1	235610504	235667781	12	1	1	1	1	0	1	1	1	2	2	2	0	0	0	0	0	0	0	0	1	0	0	1	2	1	2	0	1	2	1	1	1	1	1	0	-1	1	1	1	1	1	2	3	3	2
GNG4	1	235710984	235814054	12	1	1	1	1	0	1	1	1	2	2	2	0	0	0	0	0	0	0	0	1	0	0	1	2	1	2	0	1	2	1	1	1	1	1	0	-1	1	1	1	1	1	2	3	3	2
MIR4457	5	1309424	1309492	12	1	1	0	1	2	0	0	0	0	0	0	0	1	-1	-1	-1	-1	-1	-1	-1	-1	0	2	2	2	3	1	3	3	3	2	1	2	2	3	0	5	6	5	6	5	2	3	4	4
MRPL36	5	1798498	1799956	12	1	1	0	1	2	0	0	0	0	0	0	-1	-1	-1	-1	-1	-1	-1	-1	-1	-1	0	2	2	2	3	1	3	3	3	2	2	2	2	3	0	5	6	5	6	5	2	3	4	4
NDUFS6	5	1801495	1816167	12	1	1	0	1	2	0	0	0	0	0	0	-1	-1	-1	-1	-1	-1	-1	-1	-1	-1	0	2	2	2	3	1	3	3	3	2	2	2	2	3	0	5	6	5	6	5	2	3	4	4
LOC101929034	5	1856083	1856682	12	1	1	0	1	2	0	0	0	0	0	0	-1	-1	-1	-1	-1	-1	-1	-1	-1	-1	0	2	2	2	3	1	3	3	3	2	2	2	2	3	0	5	6	5	6	5	2	3	4	4
IRX4	5	1877540	1887293	12	1	1	0	1	2	0	0	0	0	0	0	-1	-1	-1	-1	-1	-1	-1	-1	-1	-1	0	2	2	2	3	1	3	3	3	2	2	2	2	3	0	5	6	5	6	5	2	3	4	4
CTD-2194D22.4	5	1887444	1900604	12	1	1	0	1	2	0	0	0	0	0	0	-1	-1	-1	-1	-1	-1	-1	-1	-1	-1	0	2	2	2	3	1	3	3	3	2	2	2	2	3	0	5	6	5	6	5	2	3	4	4
MIR548BA	5	1984028	1984054	12	1	1	0	1	2	0	0	0	0	0	0	-1	-1	-1	-1	-1	-1	-1	-1	-1	-1	0	2	2	2	3	1	3	3	3	2	2	2	2	3	0	5	6	5	6	5	2	3	4	4
LOC100506858	5	2303833	2312315	12	1	1	0	1	2	0	0	0	0	0	0	-1	-1	-1	-1	-1	-1	-1	-1	-1	-1	0	2	2	2	3	1	3	3	3	2	2	2	2	3	0	5	6	5	6	5	2	3	4	4
IRX2	5	2746278	2751769	12	1	1	0	1	2	0	0	0	0	0	0	-1	-1	-1	-1	-1	-1	-1	-1	-1	-1	0	2	2	2	3	1	3	4	3	2	2	2	2	3	0	5	6	5	6	5	3	3	5	4
C5orf38	5	2752244	2755511	12	1	1	0	1	2	0	0	0	0	0	0	-1	-1	-1	-1	-1	-1	-1	-1	-1	-1	0	2	2	2	3	1	3	4	3	2	2	2	2	3	0	5	6	5	6	5	3	3	5	4
LINC01377	5	3177948	3181346	12	1	1	0	1	2	0	0	0	0	0	0	-1	-1	-1	-1	-1	-1	-1	-1	-1	-1	0	2	2	2	3	1	3	4	3	2	2	2	2	3	0	5	6	5	6	5	3	3	5	4
LINC01019	5	3417265	3536208	12	1	1	0	1	2	0	0	0	0	0	0	-1	-1	-1	-1	-1	-1	-1	-1	-1	-1	0	2	2	2	3	1	3	4	3	2	2	2	2	3	0	5	6	5	6	5	3	3	5	4
LINC01017	5	3496485	3504118	12	1	1	0	1	2	0	0	0	0	0	0	-1	-1	-1	-1	-1	-1	-1	-1	-1	-1	0	2	2	2	3	1	3	4	3	2	2	2	2	3	0	5	6	5	6	5	3	3	5	4
IRX1	5	3596167	3601517	12	1	1	0	1	2	0	0	0	0	0	0	-1	-1	-1	-1	-1	-1	-1	-1	-1	-1	0	2	2	2	3	1	3	4	3	2	2	2	2	3	0	5	6	5	6	5	4	4	5	6
LOC101929153	5	4773593	4774978	12	1	1	0	1	2	0	0	0	0	0	0	-1	-1	-1	-1	-1	-1	-1	-1	-1	-1	0	2	2	2	3	1	3	4	3	2	2	2	2	3	0	5	6	5	6	5	3	3	6	5
LINC01020	5	5034471	5070115	12	1	1	0	1	2	0	0	0	0	0	0	-1	-1	-1	-1	-1	-1	-1	-1	-1	-1	0	2	2	2	3	1	3	4	3	2	2	2	2	3	0	5	6	5	6	5	3	3	6	5
CTD-2297D10.2	5	5132197	5140167	12	1	1	0	1	2	0	0	0	0	0	0	-1	-1	-1	-1	-1	-1	-1	-1	-1	-1	0	2	2	2	3	1	3	4	3	2	2	2	2	3	0	5	6	5	6	5	3	3	6	5
ADAMTS16	5	5140442	5320412	12	1	1	0	1	2	0	0	0	0	0	0	-1	-1	-1	-1	-1	-1	-1	-1	-1	-1	0	2	2	2	3	1	3	4	3	2	2	2	2	3	0	5	6	5	6	5	3	3	4	5
ICE1	5	5422785	5490347	12	1	1	0	1	2	0	0	0	0	0	0	-1	-1	-1	-1	-1	-1	-1	-1	-1	-1	0	2	2	2	3	1	3	4	3	2	2	2	2	3	0	5	6	5	6	5	3	3	4	4
FLJ33360	5	6310553	6337405	12	1	1	0	1	2	0	0	0	0	0	0	-1	-1	-1	-1	-1	-1	-1	-1	-1	-1	0	2	2	2	3	1	3	4	3	2	2	2	2	3	0	5	6	5	6	5	3	3	4	4
MED10	5	6372038	6378639	12	1	1	0	1	2	0	0	0	0	0	0	-1	-1	-1	-1	-1	-1	-1	-1	-1	-1	0	2	2	2	3	1	3	4	3	2	2	2	2	3	0	5	6	5	6	5	3	3	4	4
UBE2QL1	5	6448735	6496834	12	1	1	0	1	2	0	0	0	0	0	0	-1	-1	-1	-1	-1	-1	-1	-1	-1	-1	0	2	2	2	3	1	3	4	3	2	2	2	2	3	0	5	6	5	6	5	3	3	4	4
LINC01018	5	6582248	6588613	12	1	1	0	1	2	0	0	0	0	0	0	-1	-1	-1	-1	-1	-1	-1	-1	-1	-1	0	2	2	2	3	1	3	4	3	2	2	2	2	3	0	5	6	5	6	5	3	3	4	4
NSUN2	5	6599351	6633473	12	1	1	0	1	2	0	0	0	0	0	0	-1	-1	-1	-1	-1	-1	-1	-1	-1	-1	0	2	2	2	3	1	4	4	3	2	2	2	2	3	0	5	6	5	6	5	3	3	4	4
SRD5A1	5	6633499	6669675	12	1	1	0	1	2	0	0	0	0	0	0	-1	-1	-1	-1	-1	-1	-1	-1	-1	-1	0	2	2	2	3	1	4	4	3	2	2	2	2	3	0	5	6	5	6	5	3	3	4	4
LOC100505625	5	6686437	6707824	12	1	1	0	1	2	0	0	0	0	0	0	-1	-1	-1	-1	-1	-1	-1	-1	-1	-1	0	2	2	2	3	1	4	4	3	2	2	2	2	3	0	5	6	5	6	5	3	3	4	4
PAPD7	5	6714717	6757161	12	1	1	0	1	2	0	0	0	0	0	0	-1	-1	-1	-1	-1	-1	-1	-1	-1	-1	0	2	2	2	3	1	4	4	3	2	2	2	2	3	0	5	6	5	6	5	3	3	4	4
MIR4278	5	6827965	6828034	12	1	1	0	1	2	0	0	0	0	0	0	-1	-1	-1	-1	-1	-1	-1	-1	-1	-1	0	2	2	2	3	1	4	4	3	2	2	2	2	3	0	5	6	5	6	5	3	3	5	4
MIR4454	5	7269415	7269467	12	1	1	0	1	2	0	0	0	0	0	0	-1	-1	-1	-1	-1	-1	-1	-1	-1	-1	0	2	2	2	4	1	4	4	4	2	2	2	3	3	0	5	7	5	7	5	3	3	5	4
LOC442132	5	7299486	7306827	12	1	1	0	1	2	0	0	0	0	0	0	-1	-1	-1	-1	-1	-1	-1	-1	-1	-1	0	2	2	2	4	1	4	4	4	2	2	2	3	3	0	5	7	5	7	5	3	3	5	4
ADCY2	5	7396342	7830194	12	1	1	0	1	2	0	0	0	0	0	0	-1	-1	-1	-1	-1	-1	-1	-1	-1	-1	0	2	2	2	4	1	4	4	4	2	2	2	3	3	0	5	7	5	7	5	2	3	4	4
C5orf49	5	7830490	7851603	12	1	1	0	1	2	0	0	0	0	0	0	-1	-1	-1	-1	-1	-1	-1	-1	-1	-1	0	2	2	2	4	1	4	4	4	2	2	2	3	3	0	5	7	5	7	5	2	3	4	4
FASTKD3	5	7859271	7869150	12	1	1	0	1	2	0	0	0	0	0	0	-1	-1	-1	-1	-1	-1	-1	-1	-1	-1	0	2	2	2	4	1	4	4	4	2	2	2	3	3	0	5	7	5	7	5	2	3	4	4
MTRR	5	7869216	7901235	12	1	1	0	1	2	0	0	0	0	0	0	-1	-1	-1	-1	-1	-1	-1	-1	-1	-1	0	2	2	2	4	1	4	4	4	2	2	2	3	3	0	5	7	5	7	5	2	3	4	4
LOC729506	5	8333595	8457677	12	1	1	0	1	2	0	0	0	0	0	0	-1	-1	-1	-1	-1	-1	-1	-1	-1	-1	-1	2	2	2	4	1	4	4	4	2	2	2	3	3	0	5	6	5	7	5	4	3	4	4
MIR4458HG	5	8457799	8463209	12	1	1	0	1	2	0	0	0	0	0	0	-1	-1	-1	-1	-1	-1	-1	-1	-1	-1	-1	2	2	2	4	1	4	4	4	2	2	2	3	3	0	5	6	5	7	5	4	3	4	4
MIR4458	5	8461037	8461112	12	1	1	0	1	2	0	0	0	0	0	0	-1	-1	-1	-1	-1	-1	-1	-1	-1	-1	-1	2	2	2	4	1	4	4	4	2	2	2	3	3	0	5	6	5	7	5	4	3	4	4
LOC101929284	5	8839843	8881636	12	1	1	0	1	2	0	0	0	0	0	0	-1	-1	-1	-1	-1	-1	-1	-1	-1	-1	-1	2	2	2	4	1	4	4	4	2	2	2	3	3	0	5	6	5	7	5	6	3	4	4
SEMA5A	5	9035137	9546233	12	1	1	0	1	2	0	0	0	0	0	0	-1	-1	-1	-1	-1	-1	-1	-1	-1	-1	-1	2	2	2	3	1	4	4	4	2	2	2	2	3	0	5	6	5	6	5	4	3	4	4
MIR4636	5	9053927	9054007	12	1	1	0	1	2	0	0	0	0	0	0	-1	-1	-1	-1	-1	-1	-1	-1	-1	-1	-1	2	2	2	4	1	4	4	4	2	2	2	3	3	0	5	6	5	7	5	4	3	4	4
CTD-2201E9.1	5	9511444	9518198	12	1	1	0	1	2	0	0	0	0	0	0	-1	-1	-1	-1	-1	-1	-1	-1	-1	-1	-1	2	2	2	3	1	4	4	3	2	2	2	2	3	0	5	6	5	6	5	2	3	4	4
SNHG18	5	9546311	9550409	12	1	1	0	1	2	0	0	0	0	0	0	-1	-1	-1	-1	-1	-1	-1	-1	-1	-1	-1	2	2	2	3	1	4	4	3	2	2	2	2	3	0	5	6	5	6	5	2	3	4	4
SNORD123	5	9548938	9549026	12	1	1	0	1	2	0	0	0	0	0	0	-1	-1	-1	-1	-1	-1	-1	-1	-1	-1	-1	2	2	2	3	1	4	4	3	2	2	2	2	3	0	5	6	5	6	5	2	3	4	4
CDH18	5	19473154	20575982	12	1	1	0	1	2	0	0	0	0	0	0	-1	-1	-1	-1	-1	-1	-1	-1	-1	-1	-1	2	2	2	4	1	4	4	4	3	2	3	3	3	0	1	1	1	1	1	3	2	3	4
LOC100507642	7	149717	155461	12	1	2	1	1	1	0	0	0	0	1	1	1	1	1	1	1	2	1	1	2	2	2	3	3	3	4	-1	1	1	0	0	0	0	0	0	0	2	2	2	3	2	1	0	2	1
FAM20C	7	192968	300740	12	1	2	1	1	1	0	0	0	0	1	1	1	1	1	1	1	2	1	1	2	2	2	3	3	3	4	-1	1	1	0	0	0	0	0	0	0	2	2	2	3	2	1	0	2	1
WI2-2373I1.2	7	330135	331454	12	1	2	1	1	1	0	0	0	0	1	1	1	1	1	1	1	2	1	1	2	2	2	3	3	3	4	-1	1	1	0	0	0	0	0	0	0	2	2	2	3	2	1	0	2	1
LOC442497	7	419390	422845	12	1	2	1	1	1	0	0	0	0	1	1	1	1	1	1	1	2	1	1	2	2	2	3	3	3	4	-1	1	1	0	0	0	0	0	0	0	2	2	2	3	2	1	0	2	1
PDGFA	7	536896	559481	12	1	2	1	1	1	0	0	0	0	1	1	1	1	1	1	1	2	1	1	2	2	2	3	3	3	4	-1	1	1	0	0	0	0	0	0	0	2	2	2	3	2	1	0	2	1
FLJ44511	7	560027	564869	12	1	2	1	1	1	0	0	0	0	1	1	1	1	1	1	1	2	1	1	2	2	2	3	3	3	4	-1	1	1	0	0	0	0	0	0	0	2	2	2	3	2	1	0	2	1
PRKAR1B	7	588833	767313	12	1	2	1	1	1	0	0	0	0	1	1	1	1	1	1	1	2	1	1	2	2	2	3	3	3	4	-1	1	1	0	0	0	0	0	0	0	2	2	2	3	2	1	0	2	1
LOC101926963	7	642481	648139	12	1	2	1	1	1	0	0	0	0	1	1	1	1	1	1	1	2	1	1	2	2	2	3	3	3	4	-1	1	1	0	0	0	0	0	0	0	2	2	2	3	2	1	0	2	1
HEATR2	7	766337	826116	12	1	2	1	1	1	0	0	0	0	1	1	1	1	1	1	1	2	1	1	2	2	2	3	3	3	4	-1	1	1	0	0	0	0	0	0	0	2	2	2	3	2	1	0	2	1
SUN1	7	856251	914557	12	1	2	1	1	1	0	0	0	0	1	1	1	1	1	1	1	2	1	1	2	2	2	3	3	3	4	-1	1	1	0	0	0	0	0	0	0	2	2	2	3	2	1	0	2	1
GET4	7	916190	936071	12	1	2	1	1	1	0	0	0	0	1	1	1	1	1	1	1	2	1	1	2	2	2	3	3	3	4	-1	1	1	0	0	0	0	0	0	0	2	2	2	3	2	1	0	2	1
ADAP1	7	937536	995043	12	1	2	1	1	1	0	0	0	0	1	1	1	1	1	1	1	2	1	1	2	2	2	3	3	3	4	-1	1	1	0	0	0	0	0	0	0	2	2	2	3	2	1	0	2	1
COX19	7	1004485	1015235	12	1	2	1	1	1	0	0	0	0	1	1	1	1	1	1	1	2	1	1	2	2	2	3	3	3	4	-1	1	1	0	0	0	0	0	0	0	2	2	2	3	2	1	0	2	1
CYP2W1	7	1022834	1029276	12	1	2	1	1	1	0	0	0	0	1	1	1	1	1	1	1	2	1	1	2	2	2	3	3	3	4	-1	1	1	0	0	0	0	0	0	0	2	2	2	3	2	1	0	2	1
C7orf50	7	1036622	1177893	12	1	2	1	1	1	0	0	0	0	1	1	1	1	1	1	1	2	1	1	2	2	2	3	3	3	4	-1	1	1	0	0	0	0	0	0	0	2	2	2	3	2	1	0	2	1
MIR339	7	1062568	1062662	12	1	2	1	1	1	0	0	0	0	1	1	1	1	1	1	1	2	1	1	2	2	2	3	3	3	4	-1	1	1	0	0	0	0	0	0	0	2	2	2	3	2	1	0	2	1
GPR146	7	1097140	1098897	12	1	2	1	1	1	0	0	0	0	1	1	1	1	1	1	1	2	1	1	2	2	2	3	3	3	4	-1	1	1	0	0	0	0	0	0	0	2	2	2	3	2	1	0	2	1
GPER1	7	1126442	1133451	12	1	2	1	1	1	0	0	0	0	1	1	1	1	1	1	1	2	1	1	2	2	2	3	3	3	4	-1	1	1	0	0	0	0	0	0	0	2	2	2	3	2	1	0	2	1
ZFAND2A	7	1192542	1199855	12	1	2	1	1	1	0	0	0	0	1	1	1	1	1	1	1	2	1	1	2	2	2	3	3	3	4	-1	1	1	0	0	0	0	0	0	0	2	2	2	3	2	1	0	2	1
LOC101927021	7	1200009	1205594	12	1	2	1	1	1	0	0	0	0	1	1	1	1	1	1	1	2	1	1	2	2	2	3	3	3	4	-1	1	1	0	0	0	0	0	0	0	2	2	2	3	2	1	0	2	1
UNCX	7	1272653	1276613	12	1	2	1	1	1	0	0	0	0	1	1	1	1	1	1	1	2	1	1	2	2	2	3	3	3	4	-1	1	1	0	0	0	0	0	0	0	2	2	2	3	2	1	0	2	1
MICALL2	7	1473994	1499109	12	1	2	1	1	1	0	0	0	0	1	1	1	1	1	1	1	2	1	1	2	2	2	3	3	3	4	-1	1	1	0	0	0	0	0	0	0	2	2	2	3	2	1	0	2	1
INTS1	7	1509912	1544018	12	1	2	1	1	1	0	0	0	0	1	1	1	1	1	1	1	2	1	1	2	2	2	3	3	3	4	-1	1	1	0	0	0	0	0	0	0	2	2	2	3	2	1	0	2	1
MAFK	7	1570367	1582679	12	1	2	1	1	1	0	0	0	0	1	1	1	1	1	1	1	2	1	1	2	2	2	3	3	3	4	-1	1	1	0	0	0	0	0	0	0	2	2	2	3	2	1	0	2	1
TMEM184A	7	1581870	1596066	12	1	2	1	1	1	0	0	0	0	1	1	1	1	1	1	1	2	1	1	2	2	2	3	3	3	4	-1	1	1	0	0	0	0	0	0	0	2	2	2	3	2	1	0	2	1
PSMG3	7	1606969	1609668	12	1	2	1	1	1	0	0	0	0	1	1	1	1	1	1	1	2	1	1	2	2	2	3	3	3	4	-1	1	1	0	0	0	0	0	0	0	2	2	2	3	2	1	0	2	1
PSMG3-AS1	7	1609708	1629261	12	1	2	1	1	1	0	0	0	0	1	1	1	1	1	1	1	2	1	1	2	2	2	3	3	3	4	-1	1	1	0	0	0	0	0	0	0	2	2	2	3	2	1	0	2	1
TFAMP1	7	1654105	1656328	12	1	2	1	1	1	0	0	0	0	1	1	1	1	1	1	1	2	1	1	2	2	2	3	3	3	4	-1	1	1	0	0	0	0	0	0	0	2	2	2	3	2	1	0	2	1
ELFN1	7	1748797	1787590	12	1	2	1	1	1	0	0	0	0	1	1	1	1	1	1	1	2	1	1	2	2	2	3	3	3	4	-1	1	1	0	0	0	0	0	0	0	2	2	2	3	2	1	0	2	1
ELFN1-AS1	7	1778265	1781946	12	1	2	1	1	1	0	0	0	0	1	1	1	1	1	1	1	2	1	1	2	2	2	3	3	3	4	-1	1	1	0	0	0	0	0	0	0	2	2	2	3	2	1	0	2	1
MAD1L1	7	1855427	2272583	12	1	2	1	1	1	0	0	0	0	1	1	1	1	1	1	1	2	1	1	2	2	2	3	3	3	4	-1	1	1	0	0	0	0	0	0	0	2	2	2	3	2	1	0	2	1
MIR4655	7	1883815	1883889	12	1	2	1	1	1	0	0	0	0	1	1	1	1	1	1	1	2	1	1	2	2	2	3	3	3	4	-1	1	1	0	0	0	0	0	0	0	2	2	2	3	2	1	0	2	1
FTSJ2	7	2273925	2281833	12	1	2	1	1	1	0	0	0	0	1	1	1	1	1	1	1	2	1	1	2	2	2	3	3	3	4	-1	1	1	0	0	0	0	0	0	0	2	2	3	3	2	1	0	2	1
NUDT1	7	2281856	2290780	12	1	2	1	1	1	0	0	0	0	1	1	1	1	1	1	1	2	1	1	2	2	2	3	3	3	4	-1	1	1	0	0	0	0	0	0	0	2	2	3	3	2	1	0	2	1
SNX8	7	2291404	2354099	12	1	2	1	1	1	0	0	0	0	1	1	1	1	1	1	1	2	1	1	2	2	2	3	3	3	4	-1	1	1	0	0	0	0	0	0	0	2	2	3	3	2	1	0	2	1
MIR6836	7	2297149	2297212	12	1	2	1	1	1	0	0	0	0	1	1	1	1	1	1	1	2	1	1	2	2	2	3	3	3	4	-1	1	1	0	0	0	0	0	0	0	2	2	3	3	2	1	0	2	1
EIF3B	7	2394473	2420377	12	1	2	1	1	1	0	0	0	0	1	1	1	1	1	1	1	2	1	1	2	2	2	3	3	3	4	-1	1	1	0	0	0	0	0	0	0	2	2	3	2	3	1	0	2	1
CHST12	7	2443194	2474216	12	1	2	1	1	1	0	0	0	0	1	1	1	1	1	1	1	2	1	1	2	2	2	3	3	3	4	-1	1	1	0	0	0	0	0	0	0	2	2	3	2	3	1	0	2	1
LOC101927181	7	2477397	2487485	12	1	2	1	1	1	0	0	0	0	1	1	1	1	1	1	1	2	1	1	2	2	2	3	3	3	4	-1	1	1	0	0	0	0	0	0	0	2	2	3	2	3	1	0	2	1
GRIFIN	7	2514771	2516017	12	1	2	1	1	1	0	0	0	0	1	1	1	1	1	1	1	2	1	1	2	2	2	3	3	3	4	-1	1	1	0	0	0	0	0	0	0	2	2	3	2	3	1	0	2	1
LFNG	7	2552162	2568063	12	1	2	1	1	1	0	0	0	0	1	1	1	1	1	1	1	2	1	1	2	2	2	3	3	3	4	-1	1	1	0	0	0	0	0	0	0	2	2	3	2	3	1	0	2	1
MIR4648	7	2566707	2566779	12	1	2	1	1	1	0	0	0	0	1	1	1	1	1	1	1	2	1	1	2	2	2	3	3	3	4	-1	1	1	0	0	0	0	0	0	0	2	2	3	2	3	1	0	2	1
BRAT1	7	2577443	2595392	12	1	2	1	1	1	0	0	0	0	1	1	1	1	1	1	1	2	1	1	2	2	2	3	3	3	4	-1	1	1	0	0	0	0	0	0	0	2	2	3	2	3	1	0	2	1
IQCE	7	2598605	2654368	12	1	2	1	1	1	0	0	0	0	1	1	1	1	1	1	1	2	1	1	2	2	2	3	3	3	4	-1	1	1	0	0	0	0	0	0	0	2	2	3	2	3	1	0	2	1
TTYH3	7	2671602	2704436	12	1	2	2	1	1	0	0	0	0	1	1	1	1	1	1	1	2	1	1	2	2	2	3	3	3	4	-1	1	1	0	0	0	0	0	0	0	2	2	3	2	3	1	0	2	1
AMZ1	7	2719155	2755070	12	1	2	2	1	1	0	0	0	0	1	1	1	1	1	1	1	2	1	1	2	2	2	3	3	3	4	-1	1	1	0	0	0	0	0	0	0	2	2	3	2	3	1	0	2	1
GNA12	7	2767740	2883959	12	1	2	2	1	1	0	0	0	0	1	1	1	1	1	1	1	2	1	1	2	2	2	3	3	3	4	-1	1	1	0	0	0	0	0	0	0	2	2	3	2	3	1	0	2	1
CARD11	7	2945709	3083579	12	1	2	2	1	1	0	0	0	0	1	1	1	1	1	1	1	2	1	1	2	2	2	3	3	3	4	-1	1	1	0	0	0	0	0	0	0	2	2	3	2	3	1	0	2	1
USP42	7	6144549	6201195	12	1	2	2	2	2	0	0	0	0	1	1	1	1	1	1	1	2	1	1	2	2	2	4	3	3	5	-1	1	1	0	0	0	0	0	0	1	2	3	3	3	3	1	1	2	1
CYTH3	7	6201411	6312242	12	1	2	2	2	2	0	0	0	0	1	1	1	1	1	1	1	2	1	1	2	2	2	4	3	3	5	-1	1	1	0	0	0	0	0	0	1	2	3	3	3	3	1	1	2	1
FAM220A	7	6369039	6388590	12	1	2	2	2	2	0	0	0	0	1	1	1	1	1	1	1	2	1	1	2	2	2	4	3	3	5	-1	1	1	0	0	0	0	0	0	1	2	3	3	3	3	1	1	2	1
RAC1	7	6414125	6443598	12	1	2	2	2	2	0	0	0	0	1	1	1	1	1	1	1	2	1	1	2	2	2	4	3	3	5	-1	1	1	0	0	0	0	0	0	1	2	3	3	3	3	1	1	2	1
DAGLB	7	6448746	6487643	12	1	2	2	2	2	0	0	0	0	1	1	1	1	1	1	1	2	1	1	2	2	2	4	3	3	5	-1	1	1	0	0	0	0	0	0	1	2	3	3	3	3	1	1	2	1
KDELR2	7	6500711	6523849	12	1	2	2	2	2	0	0	0	0	1	1	1	1	1	1	1	2	1	1	2	2	2	4	3	3	5	-1	1	1	0	0	0	0	0	0	1	2	3	3	3	3	1	1	2	1
GRID2IP	7	6536408	6591067	12	1	2	2	2	2	0	0	0	0	1	1	1	1	1	1	1	2	1	1	2	2	2	4	3	5	5	-1	1	1	0	0	0	0	0	0	1	2	3	3	3	3	1	1	2	1
ZDHHC4	7	6617064	6628610	12	1	2	2	2	2	0	0	0	0	1	1	1	1	1	1	1	2	1	1	2	2	2	4	3	5	5	-1	1	1	0	0	0	0	0	0	1	2	3	3	3	3	1	1	2	1
C7orf26	7	6629914	6648355	12	1	2	2	2	2	0	0	0	0	1	1	1	1	1	1	1	2	1	1	2	2	2	4	3	5	5	-1	1	1	0	0	0	0	0	0	1	2	3	3	3	3	1	1	2	1
ZNF853	7	6655526	6663921	12	1	2	2	2	2	0	0	0	0	1	1	1	1	1	1	1	2	1	1	2	2	2	4	3	5	5	-1	1	1	0	0	0	0	0	0	1	2	3	3	3	3	1	1	2	1
ZNF316	7	6676952	6697910	12	1	2	2	2	2	0	0	0	0	1	1	1	1	1	1	1	2	1	1	2	2	2	4	3	5	5	-1	1	1	0	0	0	0	0	0	1	2	3	3	3	3	1	1	2	1
ZNF12	7	6728063	6746566	12	1	2	2	2	2	0	0	0	0	1	1	1	1	1	1	1	2	1	1	2	2	2	4	3	5	5	-1	1	1	0	0	0	0	0	0	1	2	3	3	3	3	1	1	2	1
PMS2CL	7	6774935	6791232	12	1	2	2	2	2	0	0	0	0	1	1	1	1	1	1	1	2	1	1	2	2	2	4	3	5	5	-1	1	1	0	0	0	0	0	0	1	2	3	3	3	3	1	1	2	1
RSPH10B	7	6793739	6838396	12	1	2	2	2	2	0	0	0	0	1	1	1	1	1	1	1	2	1	1	2	2	2	4	3	5	5	-1	1	1	0	0	0	0	0	0	1	2	3	3	3	3	1	1	2	1
RSPH10B2	7	6793739	6838396	12	1	2	2	2	2	0	0	0	0	1	1	1	1	1	1	1	2	1	1	2	2	2	4	3	5	5	-1	1	1	0	0	0	0	0	0	1	2	3	3	3	3	1	1	2	1
CCZ1B	7	6838565	6865926	12	1	2	2	2	2	0	0	0	0	1	1	1	1	1	1	1	2	1	1	2	2	2	4	3	5	5	-1	1	1	0	0	0	0	0	0	1	2	3	3	3	3	1	1	2	1
SNX10	7	26331514	26413949	12	1	2	2	1	1	0	0	0	0	1	1	1	1	2	1	1	2	1	1	2	2	2	5	4	4	6	3	5	6	0	0	0	0	0	0	0	2	2	3	2	2	1	1	2	1
OSGIN2	8	90914095	90940095	12	1	5	6	2	2	0	0	1	0	0	0	0	1	1	0	0	0	0	1	0	0	0	3	4	3	5	0	1	1	0	0	0	0	0	1	-1	2	2	3	3	3	0	0	1	0
NBN	8	90945563	90996899	12	1	5	6	2	2	0	0	1	0	0	0	0	1	1	0	0	0	0	1	0	0	0	3	4	3	5	0	1	1	0	0	0	0	0	1	-1	2	2	3	3	3	0	0	1	0
LINC01030	8	91605002	91618291	12	1	5	6	2	2	0	0	1	0	0	0	0	1	1	0	0	0	0	1	0	0	0	3	4	3	5	0	1	1	0	0	0	0	0	1	-1	2	2	3	3	3	0	0	1	0
TMEM64	8	91634222	91658133	12	1	5	6	2	2	0	0	1	0	0	0	0	1	1	0	0	0	0	1	0	0	0	3	4	3	5	0	1	1	0	0	0	0	0	1	-1	2	2	3	3	3	0	0	1	0
NECAB1	8	91803920	91971630	12	1	5	6	2	2	0	0	1	0	0	0	0	1	1	0	0	0	0	1	0	0	0	3	4	3	5	0	1	1	0	0	0	0	0	1	-1	2	2	3	3	3	0	0	1	0
C8orf88	8	91970705	91997485	12	1	5	6	2	2	0	0	1	0	0	0	0	1	1	0	0	0	0	1	0	0	0	3	4	3	5	0	1	1	0	0	0	0	0	1	-1	2	2	3	3	3	0	0	1	0
TMEM55A	8	92006501	92053203	12	1	5	6	2	2	0	0	1	0	0	0	0	1	1	0	0	0	0	1	0	0	0	3	4	3	5	0	1	1	0	0	0	0	0	1	-1	2	2	3	3	3	0	0	1	0
OTUD6B-AS1	8	92072133	92082417	12	1	5	6	2	2	0	0	1	0	0	0	0	1	1	0	0	0	0	1	0	0	0	3	4	3	5	0	1	1	0	0	0	0	0	1	-1	2	2	3	3	3	0	0	1	0
OTUD6B	8	92082423	92099323	12	1	5	6	2	2	0	0	1	0	0	0	0	1	1	0	0	0	0	1	0	0	0	3	4	3	5	0	1	1	0	0	0	0	0	1	-1	2	2	3	3	3	0	0	1	0
LRRC69	8	92114846	92231464	12	1	5	6	2	2	0	0	1	0	0	0	0	1	1	0	0	0	0	1	0	0	0	3	4	3	5	0	1	1	0	0	0	0	0	1	-1	2	2	3	3	3	0	0	1	0
MIR4661	8	92217712	92217786	12	1	5	6	2	2	0	0	1	0	0	0	0	1	1	0	0	0	0	1	0	0	0	3	4	3	5	0	1	1	0	0	0	0	0	1	-1	2	2	3	3	3	0	0	1	0
SLC26A7	8	92221721	92410382	12	1	5	6	2	2	0	0	1	0	0	0	0	1	1	0	0	0	0	1	0	0	0	3	4	3	5	0	1	1	0	0	0	0	0	1	-1	2	2	3	3	3	0	0	1	0
RUNX1T1	8	92967194	93115454	12	1	4	3	2	2	0	0	1	0	0	0	0	1	1	0	0	0	0	1	0	0	0	3	4	3	5	0	1	1	0	0	0	0	0	1	-1	2	3	4	3	4	0	0	1	0
FLJ46284	8	93725189	93798288	12	1	4	3	2	2	0	0	1	0	0	0	0	1	1	0	0	0	0	1	0	0	0	2	3	3	3	0	1	1	0	0	0	0	0	1	-1	2	3	4	3	4	0	0	1	0
TRIQK	8	93895757	93978372	12	1	4	3	2	2	0	0	1	0	0	0	0	1	1	0	0	0	0	1	0	0	0	2	3	2	3	0	1	1	0	0	0	0	0	1	-1	2	3	4	3	4	0	0	1	0
MIR8084	8	94041978	94042067	12	1	4	3	2	2	0	0	1	0	0	0	0	1	1	0	0	0	0	1	0	0	0	2	3	2	3	0	1	1	0	0	0	0	0	1	-1	2	3	4	3	4	0	0	1	0
C8orf87	8	94146323	94179079	12	1	4	3	2	2	0	0	1	0	0	0	0	1	1	0	0	0	0	1	0	0	0	2	3	2	3	0	1	1	0	0	0	0	0	1	-1	2	3	4	3	4	0	0	1	0
LINC00535	8	94358694	94712661	12	1	4	3	2	2	0	0	1	0	0	0	0	1	1	0	0	0	0	1	0	0	0	2	3	2	3	0	1	1	0	0	0	0	0	1	-1	2	3	4	3	4	0	0	1	0
FAM92A1	8	94712734	94741478	12	1	4	3	2	2	0	0	1	0	0	0	0	1	1	0	0	0	0	1	0	0	0	2	3	2	3	0	1	1	0	0	0	0	0	1	-1	2	3	4	3	4	0	0	1	0
RBM12B	8	94743730	94753224	12	1	3	3	2	2	0	0	1	0	0	0	0	1	1	0	0	0	0	1	0	0	0	2	3	2	3	0	1	1	0	0	0	0	0	1	-1	2	3	4	3	4	0	0	1	0
RBM12B-AS1	8	94752338	94753047	12	1	3	3	2	2	0	0	1	0	0	0	0	1	1	0	0	0	0	1	0	0	0	2	3	2	3	0	1	1	0	0	0	0	0	1	-1	2	3	4	3	4	0	0	1	0
TMEM67	8	94767071	94831460	12	1	3	3	2	2	0	0	1	0	0	0	0	1	1	0	0	0	0	1	0	0	0	2	3	2	3	0	1	1	0	0	0	0	0	1	-1	2	3	4	3	4	0	0	1	0
MIR378D2	8	94928249	94928347	12	1	3	3	2	2	0	0	1	0	0	0	0	1	1	0	0	0	0	1	0	0	0	2	3	2	3	0	1	1	0	0	0	0	0	1	-1	2	3	4	3	4	0	0	1	0
PDP1	8	94929082	94938296	12	1	3	3	2	2	0	0	1	0	0	0	0	1	1	0	0	0	0	1	0	0	0	2	3	2	3	0	1	1	0	0	0	0	0	1	-1	2	3	4	3	4	0	0	1	0
CDH17	8	95139393	95229531	12	1	3	3	2	2	0	0	1	0	0	0	0	1	1	0	0	0	0	1	0	0	0	2	3	2	3	0	1	1	0	0	0	0	0	1	-1	2	3	4	3	4	0	0	1	0
GEM	8	95261484	95274547	12	1	3	1	2	2	0	0	1	0	0	0	0	1	1	0	0	0	0	1	0	0	0	2	3	2	3	0	1	1	0	0	0	0	0	1	-1	2	3	4	3	4	0	0	1	0
RAD54B	8	95384187	95487343	12	1	3	1	2	2	0	0	1	0	0	0	0	1	1	0	0	0	0	1	0	0	0	2	3	2	3	0	1	1	0	0	0	0	0	1	-1	2	3	4	3	4	0	0	1	0
FSBP	8	95439939	95449180	12	1	3	1	2	2	0	0	1	0	0	0	0	1	1	0	0	0	0	1	0	0	0	2	3	2	3	0	1	1	0	0	0	0	0	1	-1	2	3	4	3	4	0	0	1	0
MTERF3	8	97251625	97273841	12	1	1	1	2	2	0	0	1	0	0	0	0	1	1	0	0	0	0	1	0	0	0	2	3	2	3	0	1	1	0	0	0	0	0	1	-1	3	3	4	3	4	1	0	1	0
PTDSS1	8	97274113	97346779	12	1	1	1	2	2	0	0	1	0	0	0	0	1	1	0	0	0	0	1	0	0	0	2	3	2	3	0	1	1	0	0	0	0	0	1	-1	3	3	4	3	4	1	0	1	0
SDC2	8	97505881	97624037	12	1	1	1	2	2	0	0	1	0	0	0	0	1	1	0	0	0	0	1	0	0	0	2	3	2	3	0	1	1	0	0	0	0	0	1	-1	3	3	4	4	4	1	0	1	0
CPQ	8	97657454	98155731	12	1	1	1	2	2	0	0	1	0	0	0	0	1	1	0	0	0	0	1	0	0	0	2	3	2	3	0	1	1	0	0	0	0	0	1	-1	3	3	4	4	4	1	0	1	0
LOC101927066	8	97964091	98458725	12	1	1	1	2	2	0	0	1	0	0	0	0	1	1	0	0	0	0	1	0	0	0	2	3	2	3	0	1	1	0	0	0	0	0	1	-1	3	3	4	4	4	1	0	1	0
TSPYL5	8	98285713	98290176	12	1	1	1	2	2	0	0	1	0	0	0	0	1	1	0	0	0	0	1	0	0	0	2	3	2	3	0	1	1	0	0	0	0	0	1	-1	3	3	4	4	4	1	0	1	0
MTDH	8	98656406	98742488	12	1	1	1	2	2	0	0	1	0	0	0	0	1	1	0	0	0	0	1	0	0	0	2	3	2	3	0	1	1	0	0	0	0	0	1	-1	3	3	4	4	4	1	0	1	0
MATN2	8	98881310	99048946	12	1	1	1	2	2	0	0	1	0	0	0	0	1	1	0	0	0	0	1	0	0	0	3	4	3	3	0	1	1	0	0	0	0	0	1	-1	3	3	4	4	4	1	0	1	0
RPL30	8	99053937	99057818	12	1	1	1	2	2	0	0	1	0	0	0	0	1	1	0	0	0	0	1	0	0	0	3	4	3	3	0	1	1	0	0	0	0	0	1	-1	3	3	4	4	4	1	0	1	0
SNORA72	8	99054313	99054445	12	1	1	1	2	2	0	0	1	0	0	0	0	1	1	0	0	0	0	1	0	0	0	3	4	3	3	0	1	1	0	0	0	0	0	1	-1	3	3	4	4	4	1	0	1	0
ERICH5	8	99076749	99105838	12	1	1	1	2	2	0	0	1	0	0	0	0	1	1	0	0	0	0	1	0	0	0	3	4	3	3	0	1	1	0	0	0	0	0	1	-1	3	3	4	4	4	2	0	1	0
HRSP12	8	99114566	99129418	12	1	1	1	2	2	0	0	1	0	0	0	0	1	1	0	0	0	0	1	0	0	0	3	4	3	3	0	1	1	0	0	0	0	0	1	-1	3	3	4	4	4	2	0	1	0
POP1	8	99129520	99172069	12	1	1	1	2	2	0	0	1	0	0	0	0	1	1	0	0	0	0	1	0	0	0	3	4	3	3	0	1	1	0	0	0	0	0	1	-1	3	3	4	4	4	2	0	1	0
NIPAL2	8	99204386	99306621	12	1	1	1	2	2	0	0	1	0	0	0	0	1	1	0	0	0	0	1	0	0	0	3	4	3	3	0	1	1	0	0	0	0	0	1	-1	3	3	4	4	4	2	0	1	0
KCNS2	8	99439249	99443023	12	1	1	1	2	2	0	0	1	0	0	0	0	1	1	0	0	0	0	1	0	0	0	3	4	3	3	0	1	1	0	0	0	0	0	1	-1	3	3	4	4	4	2	0	1	0
STK3	8	99466858	99954799	12	1	1	1	2	2	0	0	1	0	0	0	0	1	1	0	0	0	0	1	0	0	0	3	4	3	3	0	1	1	0	0	0	0	0	1	-1	3	3	4	4	4	2	0	1	0
OSR2	8	99956630	99964332	12	1	1	1	2	2	0	0	1	0	0	0	0	1	1	0	0	0	0	1	0	0	0	3	4	3	3	0	1	1	0	0	0	0	0	1	-1	3	3	4	4	4	2	0	1	0
VPS13B	8	100025493	100889814	12	1	1	1	3	2	0	0	1	0	0	0	0	1	1	0	0	0	0	1	0	0	0	3	4	3	3	0	1	1	0	0	0	0	0	1	-1	4	3	6	4	5	2	0	1	0
MIR599	8	100548863	100548958	12	1	1	1	3	2	0	0	1	0	0	0	0	1	1	0	0	0	0	1	0	0	0	3	4	3	3	0	1	1	0	0	0	0	0	1	-1	4	3	6	4	5	2	0	1	0
MIR875	8	100549013	100549089	12	1	1	1	3	2	0	0	1	0	0	0	0	1	1	0	0	0	0	1	0	0	0	3	4	3	3	0	1	1	0	0	0	0	0	1	-1	4	3	6	4	5	2	0	1	0
COX6C	8	100890222	100906242	12	1	1	1	3	2	0	0	1	0	0	0	0	1	1	0	0	0	0	1	0	0	0	3	4	3	3	0	1	1	0	0	0	0	0	1	-1	4	5	6	6	5	2	0	1	0
RGS22	8	100973165	101118344	12	1	1	1	3	2	0	0	1	0	0	0	0	1	1	0	0	0	0	1	0	0	0	3	4	3	3	0	1	1	0	0	0	0	0	1	-1	4	5	6	6	5	2	0	1	0
FBXO43	8	101145587	101158099	12	1	1	1	3	2	0	0	1	0	0	0	0	1	1	0	0	0	0	1	0	0	0	3	4	3	3	0	1	1	0	0	0	0	0	1	-1	4	5	6	6	5	2	0	1	0
POLR2K	8	101162838	101166230	12	1	1	1	3	2	0	0	1	0	0	0	0	1	1	0	0	0	0	1	0	0	0	3	4	3	3	0	1	1	0	0	0	0	0	1	-1	4	5	6	6	5	2	0	1	0
SPAG1	8	101170262	101254132	12	1	1	1	3	2	0	0	1	0	0	0	0	1	1	0	0	0	0	1	0	0	0	3	4	3	3	0	1	1	0	0	0	0	0	1	-1	4	5	6	6	5	2	0	1	0
RNF19A	8	101269286	101348446	12	1	1	1	3	2	0	0	1	0	0	0	0	1	1	0	0	0	0	1	0	0	0	3	4	3	3	0	1	1	0	0	0	0	0	1	-1	4	5	6	6	5	2	0	1	0
MIR4471	8	101394990	101395073	12	1	1	1	3	2	0	0	1	0	0	0	0	1	1	0	0	0	0	1	0	0	0	3	4	3	3	0	1	1	0	0	0	0	0	1	-1	4	5	6	6	5	2	0	1	0
ANKRD46	8	101521979	101572014	12	1	1	1	3	2	0	0	1	0	0	0	0	1	1	0	0	0	0	1	0	0	0	3	4	3	3	0	1	1	0	0	0	0	0	1	-1	4	5	6	6	5	2	0	1	0
SNX31	8	101585111	101661893	12	1	1	1	3	2	0	0	1	0	0	0	0	1	1	0	0	0	0	1	0	0	0	3	4	3	3	0	1	1	0	0	0	0	0	1	-1	4	5	6	6	5	2	0	1	0
PABPC1	8	101715143	101734315	12	1	1	1	3	2	0	0	1	0	0	0	0	1	1	0	0	0	0	1	0	0	0	3	4	3	3	0	1	1	0	0	0	0	0	1	-1	4	5	4	5	5	2	0	1	0
MIR7705	8	101715195	101715252	12	1	1	1	3	2	0	0	1	0	0	0	0	1	1	0	0	0	0	1	0	0	0	3	4	3	3	0	1	1	0	0	0	0	0	1	-1	4	5	4	5	5	2	0	1	0
LOC101927915	8	138418343	138425831	12	1	1	1	2	3	0	0	0	0	0	0	0	1	1	0	0	0	0	1	0	0	0	3	4	3	4	0	2	2	0	0	0	0	0	1	8	-1	-1	0	-1	0	1	0	1	0
FAM135B	8	139142265	139509065	12	1	1	1	2	2	0	0	0	0	0	0	0	1	1	0	0	0	0	1	0	0	0	3	4	3	4	0	1	2	0	0	0	0	0	1	6	-1	-1	0	-1	0	1	0	1	0
COL22A1	8	139600477	139926236	12	1	1	1	2	1	0	0	0	0	0	0	0	1	1	0	0	0	0	1	0	0	0	3	2	3	3	0	1	2	0	0	0	0	0	1	6	-1	-1	0	-1	0	1	0	1	0
KCNK9	8	140613080	140715299	12	1	1	1	2	1	0	0	0	0	0	0	0	1	1	0	0	0	0	1	0	0	0	3	2	3	3	0	1	2	0	0	0	0	0	1	6	-1	-1	0	-1	0	1	0	1	0
LAPTM4B	8	98787808	98864830	12	2	1	1	2	2	0	0	1	0	0	0	0	1	1	0	0	0	0	1	0	0	-1	3	4	3	3	0	1	1	0	0	0	0	0	1	-1	3	3	4	4	4	1	0	1	0
MORN1	1	2252691	2323190	11	0	1	0	1	0	0	0	0	0	0	0	0	0	0	0	0	0	0	0	0	0	0	1	1	0	1	1	1	0	2	1	1	1	1	1	0	1	1	1	2	1	1	1	1	1
LOC100129534	1	2281852	2284100	11	0	1	0	1	0	0	0	0	0	0	0	0	0	0	0	0	0	0	0	0	0	0	1	1	0	1	1	1	0	2	1	1	1	1	1	0	1	1	1	2	1	1	1	1	1
RER1	1	2323213	2336885	11	0	1	0	1	0	0	0	0	0	0	0	0	0	0	0	0	0	0	0	0	0	0	1	1	0	1	1	1	0	2	1	1	1	1	1	0	1	1	1	2	1	1	1	1	1
PEX10	1	2336240	2344010	11	0	1	0	1	0	0	0	0	0	0	0	0	0	0	0	0	0	0	0	0	0	0	1	1	0	1	1	1	0	2	1	1	1	1	1	0	1	1	1	2	1	1	1	1	1
PLCH2	1	2407753	2436964	11	0	1	0	1	0	0	0	0	0	0	0	0	0	0	0	0	0	0	0	0	0	0	1	1	0	1	1	1	0	2	1	1	1	1	1	0	1	1	1	2	1	1	1	1	1
PANK4	1	2439974	2458035	11	0	1	0	1	0	0	0	0	0	0	0	0	0	0	0	0	0	0	0	0	0	0	1	1	0	1	1	1	0	2	1	1	1	1	1	0	1	1	1	2	1	1	1	1	1
HES5	1	2460183	2461684	11	0	1	0	1	0	0	0	0	0	0	0	0	0	0	0	0	0	0	0	0	0	0	1	1	0	1	1	1	0	2	1	1	1	1	1	0	1	1	1	2	1	1	1	1	1
LOC115110	1	2481358	2488450	11	0	1	0	1	0	0	0	0	0	0	0	0	0	0	0	0	0	0	0	0	0	0	1	1	0	1	1	1	0	2	1	1	1	1	1	0	1	1	1	2	1	1	1	1	1
TNFRSF14	1	2487803	2497061	11	0	1	0	1	0	0	0	0	0	0	0	0	0	0	0	0	0	0	0	0	0	0	1	1	0	1	1	1	0	2	1	1	1	1	1	0	1	1	1	2	1	1	1	1	1
LOC100996583	1	2497973	2515973	11	0	1	0	1	0	0	0	0	0	0	0	0	0	0	0	0	0	0	0	0	0	0	1	1	0	1	1	1	0	2	1	1	1	1	1	0	1	1	1	2	1	1	1	1	1
FAM213B	1	2517898	2522908	11	0	1	0	1	0	0	0	0	0	0	0	0	0	0	0	0	0	0	0	0	0	0	1	1	0	1	1	1	0	2	1	1	1	1	1	0	1	1	1	2	1	1	1	1	1
MMEL1	1	2522080	2564481	11	0	1	0	1	0	0	0	0	0	0	0	0	0	0	0	0	0	0	0	0	0	0	1	1	0	1	1	1	0	2	1	1	1	1	1	0	1	1	1	2	1	1	1	1	1
TTC34	1	2572806	2706230	11	0	1	0	1	0	0	0	0	0	0	0	0	0	0	0	0	0	0	0	0	0	0	1	1	0	1	1	1	0	2	1	1	1	1	1	0	1	1	1	2	1	1	1	1	1
ACTRT2	1	2938045	2939467	11	0	1	0	1	0	0	0	0	0	0	0	0	0	0	0	0	0	0	0	0	0	0	1	1	0	1	1	1	0	2	1	1	1	1	1	0	1	1	1	2	1	1	1	1	1
LINC00982	1	2976180	2984289	11	0	1	0	1	0	0	0	0	0	0	0	0	0	0	0	0	0	0	0	0	0	0	1	1	0	1	1	1	0	2	1	1	1	1	1	0	1	1	1	2	1	1	1	1	1
PRDM16	1	2985741	3355185	11	0	1	0	1	0	0	0	0	0	0	0	0	0	0	0	0	0	0	0	0	0	0	1	1	0	1	1	1	0	2	1	1	1	1	1	0	1	1	1	2	1	1	1	1	1
MIR4251	1	3044538	3044599	11	0	1	0	1	0	0	0	0	0	0	0	0	0	0	0	0	0	0	0	0	0	0	1	1	0	1	1	1	0	2	1	1	1	1	1	0	1	1	1	2	1	1	1	1	1
ARHGEF16	1	3371146	3397677	11	0	1	0	1	0	0	0	0	0	0	0	0	0	0	0	0	0	0	0	0	0	0	1	1	0	1	1	1	0	2	1	1	1	1	1	0	1	1	1	2	1	1	1	1	1
MEGF6	1	3404505	3528059	11	0	1	0	1	0	0	0	0	0	0	0	0	0	0	0	0	0	0	0	0	0	0	1	1	0	1	1	1	0	2	1	1	1	1	1	0	1	1	1	2	1	1	1	1	1
MIR551A	1	3477259	3477354	11	0	1	0	1	0	0	0	0	0	0	0	0	0	0	0	0	0	0	0	0	0	0	1	1	0	1	1	1	0	2	1	1	1	1	1	0	1	1	1	2	1	1	1	1	1
AADACL4	1	12704565	12727097	11	0	1	1	1	0	0	0	0	0	0	0	0	0	0	0	0	0	0	0	0	0	0	1	1	0	1	1	1	0	2	1	1	2	1	1	0	1	2	1	2	1	1	1	1	1
AADACL3	1	12776117	12788726	11	0	1	1	1	0	0	0	0	0	0	0	0	0	0	0	0	0	0	0	0	0	0	1	1	0	1	1	1	0	2	1	1	2	1	1	0	1	2	1	2	1	1	1	1	1
C1orf158	1	12806133	12821102	11	0	1	1	1	0	0	0	0	0	0	0	0	0	0	0	0	0	0	0	0	0	0	1	1	0	1	1	1	0	2	1	1	2	1	1	0	1	2	1	2	1	1	1	1	1
PRAMEF12	1	12834990	12838048	11	0	1	1	1	0	0	0	0	0	0	0	0	0	0	0	0	0	0	0	0	0	0	1	1	0	1	1	1	0	2	1	1	2	1	1	0	1	2	1	2	1	1	1	1	1
TMEM53	1	45118918	45140280	11	0	1	1	1	0	0	0	0	0	0	0	0	0	0	0	0	0	0	0	0	0	0	1	1	1	1	0	1	0	1	1	1	1	1	1	0	1	2	2	2	1	1	1	1	1
C1orf228	1	45140393	45191263	11	0	1	1	1	0	0	0	0	0	0	0	0	0	0	0	0	0	0	0	0	0	0	1	1	1	1	0	1	0	1	1	1	1	1	1	0	1	2	2	2	1	1	1	1	1
KIF2C	1	45205489	45233438	11	0	1	1	1	0	0	0	0	0	0	0	0	0	0	0	0	0	0	0	0	0	0	1	1	1	1	0	1	0	1	1	1	1	1	1	0	1	2	2	2	1	1	1	1	1
RPS8	1	45241245	45244412	11	0	1	1	1	0	0	0	0	0	0	0	0	0	0	0	0	0	0	0	0	0	0	1	1	1	1	0	1	0	1	1	1	1	1	1	0	1	2	2	2	1	1	1	1	1
SNORD55	1	45241536	45241610	11	0	1	1	1	0	0	0	0	0	0	0	0	0	0	0	0	0	0	0	0	0	0	1	1	1	1	0	1	0	1	1	1	1	1	1	0	1	2	2	2	1	1	1	1	1
SNORD46	1	45242163	45242261	11	0	1	1	1	0	0	0	0	0	0	0	0	0	0	0	0	0	0	0	0	0	0	1	1	1	1	0	1	0	1	1	1	1	1	1	0	1	2	2	2	1	1	1	1	1
SNORD38A	1	45243513	45243584	11	0	1	1	1	0	0	0	0	0	0	0	0	0	0	0	0	0	0	0	0	0	0	1	1	1	1	0	1	0	1	1	1	1	1	1	0	1	2	2	2	1	1	1	1	1
SNORD38B	1	45244061	45244130	11	0	1	1	1	0	0	0	0	0	0	0	0	0	0	0	0	0	0	0	0	0	0	1	1	1	1	0	1	0	1	1	1	1	1	1	0	1	2	2	2	1	1	1	1	1
BEST4	1	45249256	45253426	11	0	1	1	1	0	0	0	0	0	0	0	0	0	0	0	0	0	0	0	0	0	0	1	1	1	1	0	1	0	1	1	1	1	1	1	0	1	2	2	2	1	1	1	1	1
PLK3	1	45266035	45271667	11	0	1	1	1	0	0	0	0	0	0	0	0	0	0	0	0	0	0	0	0	0	0	1	1	1	1	0	1	0	1	1	1	1	1	1	0	1	2	2	2	1	1	1	1	1
TCTEX1D4	1	45271585	45272957	11	0	1	1	1	0	0	0	0	0	0	0	0	0	0	0	0	0	0	0	0	0	0	1	1	1	1	0	1	0	1	1	1	1	1	1	0	1	2	2	2	1	1	1	1	1
BTBD19	1	45274153	45279801	11	0	1	1	1	0	0	0	0	0	0	0	0	0	0	0	0	0	0	0	0	0	0	1	1	1	1	0	1	0	1	1	1	1	1	1	0	1	2	2	2	1	1	1	1	1
PTCH2	1	45285515	45308616	11	0	1	1	1	0	0	0	0	0	0	0	0	0	0	0	0	0	0	0	0	0	0	1	1	1	1	0	1	0	1	1	1	1	1	1	0	1	2	2	2	1	1	1	1	1
EIF2B3	1	45316193	45452394	11	0	1	1	1	0	0	0	0	0	0	0	0	0	0	0	0	0	0	0	0	0	0	1	1	1	1	0	1	0	1	1	1	1	1	1	0	1	2	2	2	1	1	1	1	1
HECTD3	1	45468219	45477027	11	0	1	1	1	0	0	0	0	0	0	0	0	0	0	0	0	0	0	0	0	0	0	1	1	1	1	0	1	0	1	1	1	1	1	1	0	1	2	2	2	1	1	1	1	1
UROD	1	45477804	45481341	11	0	1	1	1	0	0	0	0	0	0	0	0	0	0	0	0	0	0	0	0	0	0	1	1	1	1	0	1	0	1	1	1	1	1	1	0	1	2	2	2	1	1	1	1	1
ZSWIM5	1	45482075	45672250	11	0	1	1	1	0	0	0	0	0	0	0	0	0	0	0	0	0	0	0	0	0	0	1	1	1	1	0	1	0	1	1	1	1	1	1	0	1	2	2	2	1	1	1	1	1
LINC01144	1	45769581	45771291	11	0	1	1	1	0	0	0	0	0	0	0	0	0	0	0	0	0	0	0	0	0	0	1	1	1	1	0	1	0	1	1	1	1	1	1	0	1	2	2	2	1	1	1	1	1
HPDL	1	45792544	45794346	11	0	1	1	1	0	0	0	0	0	0	0	0	0	0	0	0	0	0	0	0	0	0	1	1	1	1	0	1	0	1	1	1	1	1	1	0	1	2	2	2	1	1	1	1	1
MUTYH	1	45794913	45806142	11	0	1	1	1	0	0	0	0	0	0	0	0	0	0	0	0	0	0	0	0	0	0	1	1	1	1	0	1	0	1	1	1	1	1	1	0	1	2	2	2	1	1	1	1	1
TOE1	1	45805341	45809650	11	0	1	1	1	0	0	0	0	0	0	0	0	0	0	0	0	0	0	0	0	0	0	1	1	1	1	0	1	0	1	1	1	1	1	1	0	1	2	2	2	1	1	1	1	1
TESK2	1	45809554	45956840	11	0	1	1	1	0	0	0	0	0	0	0	0	0	0	0	0	0	0	0	0	0	0	1	1	1	1	0	1	0	1	1	1	1	1	1	0	1	2	2	2	1	1	1	1	1
CCDC163P	1	45959597	45965751	11	0	1	1	1	0	0	0	0	0	0	0	0	0	0	0	0	0	0	0	0	0	0	1	1	1	1	0	1	0	1	1	1	1	1	1	0	1	2	2	2	1	1	1	1	1
MMACHC	1	45965855	45976739	11	0	1	1	1	0	0	0	0	0	0	0	0	0	0	0	0	0	0	0	0	0	0	1	1	1	1	0	1	0	1	1	1	1	1	1	0	1	2	2	2	1	1	1	1	1
PRDX1	1	45976706	45988562	11	0	1	1	1	0	0	0	0	0	0	0	0	0	0	0	0	0	0	0	0	0	0	1	1	1	1	0	1	0	1	1	1	1	1	1	0	1	2	2	2	1	1	1	1	1
AKR1A1	1	46016454	46035723	11	0	1	1	1	0	0	0	0	0	0	0	0	0	0	0	0	0	0	0	0	0	0	1	1	1	1	0	1	0	1	1	1	1	1	1	0	1	2	2	2	1	1	1	1	1
NASP	1	46049659	46084578	11	0	1	1	1	0	0	0	0	0	0	0	0	0	0	0	0	0	0	0	0	0	0	1	1	1	1	0	1	0	1	1	1	1	1	1	0	1	2	2	2	1	1	1	1	1
[truncated: 23,436 more rows]
[truncated: 17 more columns]
