# Supplementary material for: Elucidating the genomic architecture of Asian EGFR-mutant lung adenocarcinoma through multi-region exome sequencing
Source: Nat Commun. 2018 Jan 15;9:216. doi: 10.1038/s41467-017-02584-z (PMC5768770; doi:10.1038/s41467-017-02584-z)
Supplement: Supplementary file 8 — Supplementary Data 6 [file 41467_2017_2584_MOESM8_ESM.xlsx]

## Sheet: SD6 - CCF, CN of EGFR TP53 SNV
Sample	Chr	Start	End	Reference_Base	Alternate_Base	Gene.refGene	ExonicFunc.refGene	AAChange.refGene	ref_counts	var_counts	obs.VAF	minor_cn	major_cn	mutant allele copy number predicted	rounded integer mutant allele CN	absolute.ccf.0.95	GD.status	comb.timing
A001-T-S01	7	55259515	55259515	T	G	EGFR	nonsynonymous SNV	EGFR:NM_005228:exon21:c.T2573G:p.L858R	132	59	0.308901	2	3	2.1623	2	1	GD	Early
A001-T-S01	17	7577094	7577094	G	A	TP53	nonsynonymous SNV	TP53:NM_001126115:exon4:c.C448T:p.R150W,TP53:NM_001126116:exon4:c.C448T:p.R150W,TP53:NM_001126117:exon4:c.C448T:p.R150W,TP53:NM_001276697:exon4:c.C367T:p.R123W,TP53:NM_001276698:exon4:c.C367T:p.R123W,TP53:NM_001276699:exon4:c.C367T:p.R123W,TP53:NM_001126118:exon7:c.C727T:p.R243W,TP53:NM_000546:exon8:c.C844T:p.R282W,TP53:NM_001126112:exon8:c.C844T:p.R282W,TP53:NM_001126113:exon8:c.C844T:p.R282W,TP…	66	42	0.388889	1	2	1.94444	2	1	GD	Early
A001-T-S02	7	55259515	55259515	T	G	EGFR	nonsynonymous SNV	EGFR:NM_005228:exon21:c.T2573G:p.L858R	85	36	0.297521	2	3	2.54545	3	1	GD	Early
A001-T-S02	17	7577094	7577094	G	A	TP53	nonsynonymous SNV	TP53:NM_001126115:exon4:c.C448T:p.R150W,TP53:NM_001126116:exon4:c.C448T:p.R150W,TP53:NM_001126117:exon4:c.C448T:p.R150W,TP53:NM_001276697:exon4:c.C367T:p.R123W,TP53:NM_001276698:exon4:c.C367T:p.R123W,TP53:NM_001276699:exon4:c.C367T:p.R123W,TP53:NM_001126118:exon7:c.C727T:p.R243W,TP53:NM_000546:exon8:c.C844T:p.R282W,TP53:NM_001126112:exon8:c.C844T:p.R282W,TP53:NM_001126113:exon8:c.C844T:p.R282W,TP…	62	26	0.295455	1	2	1.93687	2	1	GD	Early
A001-T-S03	7	55259515	55259515	T	G	EGFR	nonsynonymous SNV	EGFR:NM_005228:exon21:c.T2573G:p.L858R	79	87	0.524096	2	3	3.37952	3	1	GD	Early
A001-T-S03	17	7577094	7577094	G	A	TP53	nonsynonymous SNV	TP53:NM_001126115:exon4:c.C448T:p.R150W,TP53:NM_001126116:exon4:c.C448T:p.R150W,TP53:NM_001126117:exon4:c.C448T:p.R150W,TP53:NM_001276697:exon4:c.C367T:p.R123W,TP53:NM_001276698:exon4:c.C367T:p.R123W,TP53:NM_001276699:exon4:c.C367T:p.R123W,TP53:NM_001126118:exon7:c.C727T:p.R243W,TP53:NM_000546:exon8:c.C844T:p.R282W,TP53:NM_001126112:exon8:c.C844T:p.R282W,TP53:NM_001126113:exon8:c.C844T:p.R282W,TP…	67	40	0.373832	2	2	2.03674	2	1	GD	Early
A001-T-S04	7	55259515	55259515	T	G	EGFR	nonsynonymous SNV	EGFR:NM_005228:exon21:c.T2573G:p.L858R	88	89	0.502825	2	3	3.64815	4	1	GD	Early
A001-T-S04	17	7577094	7577094	G	A	TP53	nonsynonymous SNV	TP53:NM_001126115:exon4:c.C448T:p.R150W,TP53:NM_001126116:exon4:c.C448T:p.R150W,TP53:NM_001126117:exon4:c.C448T:p.R150W,TP53:NM_001276697:exon4:c.C367T:p.R123W,TP53:NM_001276698:exon4:c.C367T:p.R123W,TP53:NM_001276699:exon4:c.C367T:p.R123W,TP53:NM_001126118:exon7:c.C727T:p.R243W,TP53:NM_000546:exon8:c.C844T:p.R282W,TP53:NM_001126112:exon8:c.C844T:p.R282W,TP53:NM_001126113:exon8:c.C844T:p.R282W,TP…	80	47	0.370079	2	2	2.31496	2	1	GD	Early
A014-T-S08	7	55259515	55259515	T	G	EGFR	nonsynonymous SNV	EGFR:NM_005228:exon21:c.T2573G:p.L858R	212	605	0.740514	0	7	6.60655	7	1	GD	Early
A014-T-S21	7	55259515	55259515	T	G	EGFR	nonsynonymous SNV	EGFR:NM_005228:exon21:c.T2573G:p.L858R	185	798	0.811801	0	8	8.05434	8	1	GD	Early
A014-T-S25	7	55259515	55259515	T	G	EGFR	nonsynonymous SNV	EGFR:NM_005228:exon21:c.T2573G:p.L858R	226	762	0.771255	0	8	8.58268	9	1	GD	Early
A014-T-S30	7	55259515	55259515	T	G	EGFR	nonsynonymous SNV	EGFR:NM_005228:exon21:c.T2573G:p.L858R	87	543	0.861905	0	7	7.62454	8	1	GD	Early
A014-T-S35	7	55259515	55259515	T	G	EGFR	nonsynonymous SNV	EGFR:NM_005228:exon21:c.T2573G:p.L858R	170	222	0.566327	1	6	5.97789	6	1	GD	Early
A014-T-S39	7	55259515	55259515	T	G	EGFR	nonsynonymous SNV	EGFR:NM_005228:exon21:c.T2573G:p.L858R	114	175	0.605536	1	7	6.73853	7	1	GD	Early
A014-T-S44	7	55259515	55259515	T	G	EGFR	nonsynonymous SNV	EGFR:NM_005228:exon21:c.T2573G:p.L858R	171	239	0.582927	0	7	6.44752	6	1	GD	Early
A014-T-S47	7	55259515	55259515	T	G	EGFR	nonsynonymous SNV	EGFR:NM_005228:exon21:c.T2573G:p.L858R	106	699	0.868323	0	7	7.18858	7	1	GD	Early
A014-T-S52	7	55259515	55259515	T	G	EGFR	nonsynonymous SNV	EGFR:NM_005228:exon21:c.T2573G:p.L858R	136	130	0.488722	1	6	6.35338	6	1	GD	Early
A014-T-S55	7	55259515	55259515	T	G	EGFR	nonsynonymous SNV	EGFR:NM_005228:exon21:c.T2573G:p.L858R	148	218	0.595628	1	5	4.8643	5	1	GD	Early
A014-T-S59	7	55259515	55259515	T	G	EGFR	nonsynonymous SNV	EGFR:NM_005228:exon21:c.T2573G:p.L858R	127	114	0.473029	1	5	5.83402	6	1	GD	Early
A017-T-S10	7	55259515	55259515	T	G	EGFR	nonsynonymous SNV	EGFR:NM_005228:exon21:c.T2573G:p.L858R	202	245	0.548098	2	6	6.6104	7	1	GD	Early
A017-T-S11	7	55259515	55259515	T	G	EGFR	nonsynonymous SNV	EGFR:NM_005228:exon21:c.T2573G:p.L858R	197	278	0.585263	1	5	4.94222	5	1	GD	Early
A017-T-S16	7	55259515	55259515	T	G	EGFR	nonsynonymous SNV	EGFR:NM_005228:exon21:c.T2573G:p.L858R	218	195	0.472155	1	6	5.85822	6	1	GD	Early
A017-T-S20	7	55259515	55259515	T	G	EGFR	nonsynonymous SNV	EGFR:NM_005228:exon21:c.T2573G:p.L858R	200	408	0.671053	2	8	8.35088	8	1	GD	Early
A021-T-S02	7	55259515	55259515	T	G	EGFR	nonsynonymous SNV	EGFR:NM_005228:exon21:c.T2573G:p.L858R	121	73	0.376289	2	2	2.14624	2	1	GD	Early
A021-T-S14	7	55259515	55259515	T	G	EGFR	nonsynonymous SNV	EGFR:NM_005228:exon21:c.T2573G:p.L858R	132	74	0.359223	2	3	3.13037	3	1	GD	Early
A021-T-S17	7	55259515	55259515	T	G	EGFR	nonsynonymous SNV	EGFR:NM_005228:exon21:c.T2573G:p.L858R	131	61	0.317708	2	3	2.87863	3	1	GD	Early
A028-T-S06	7	55259515	55259515	T	G	EGFR	nonsynonymous SNV	EGFR:NM_005228:exon21:c.T2573G:p.L858R	118	35	0.228758	1	2	2.05882	2	1	GD	Early
A062-T-S11	7	55259515	55259515	T	G	EGFR	nonsynonymous SNV	EGFR:NM_005228:exon21:c.T2573G:p.L858R	60	31	0.340659	2	3	2.60644	3	1	GD	Early
A062-T-S19	7	55259515	55259515	T	G	EGFR	nonsynonymous SNV	EGFR:NM_005228:exon21:c.T2573G:p.L858R	94	41	0.303704	2	3	2.80926	3	1	GD	Early
A062-T-S19	17	7577142	7577142	C	T	TP53	nonsynonymous SNV	TP53:NM_001126115:exon4:c.G400A:p.G134R,TP53:NM_001126116:exon4:c.G400A:p.G134R,TP53:NM_001126117:exon4:c.G400A:p.G134R,TP53:NM_001276697:exon4:c.G319A:p.G107R,TP53:NM_001276698:exon4:c.G319A:p.G107R,TP53:NM_001276699:exon4:c.G319A:p.G107R,TP53:NM_001126118:exon7:c.G679A:p.G227R,TP53:NM_000546:exon8:c.G796A:p.G266R,TP53:NM_001126112:exon8:c.G796A:p.G266R,TP53:NM_001126113:exon8:c.G796A:p.G266R,TP…	41	13	0.240741	0	1	1.26389	1	1	GD	Early
A062-T-S23	7	55259515	55259515	T	G	EGFR	nonsynonymous SNV	EGFR:NM_005228:exon21:c.T2573G:p.L858R	252	228	0.475	2	4	3.65926	4	1	GD	Early
A062-T-S23	17	7577142	7577142	C	T	TP53	nonsynonymous SNV	TP53:NM_001126115:exon4:c.G400A:p.G134R,TP53:NM_001126116:exon4:c.G400A:p.G134R,TP53:NM_001126117:exon4:c.G400A:p.G134R,TP53:NM_001276697:exon4:c.G319A:p.G107R,TP53:NM_001276698:exon4:c.G319A:p.G107R,TP53:NM_001276699:exon4:c.G319A:p.G107R,TP53:NM_001126118:exon7:c.G679A:p.G227R,TP53:NM_000546:exon8:c.G796A:p.G266R,TP53:NM_001126112:exon8:c.G796A:p.G266R,TP53:NM_001126113:exon8:c.G796A:p.G266R,TP…	22	9	0.290323	0	1	0.784946	1	1	GD	Early
A062-T-S27	7	55259515	55259515	T	G	EGFR	nonsynonymous SNV	EGFR:NM_005228:exon21:c.T2573G:p.L858R	195	112	0.364821	2	3	3.5266	4	1	GD	Early
A062-T-S27	17	7577142	7577142	C	T	TP53	nonsynonymous SNV	TP53:NM_001126115:exon4:c.G400A:p.G134R,TP53:NM_001126116:exon4:c.G400A:p.G134R,TP53:NM_001126117:exon4:c.G400A:p.G134R,TP53:NM_001276697:exon4:c.G319A:p.G107R,TP53:NM_001276698:exon4:c.G319A:p.G107R,TP53:NM_001276699:exon4:c.G319A:p.G107R,TP53:NM_001126118:exon7:c.G679A:p.G227R,TP53:NM_000546:exon8:c.G796A:p.G266R,TP53:NM_001126112:exon8:c.G796A:p.G266R,TP53:NM_001126113:exon8:c.G796A:p.G266R,TP…	24	11	0.314286	0	1	1.78095	2	1	GD	Early
A062-T-S31	7	55259515	55259515	T	G	EGFR	nonsynonymous SNV	EGFR:NM_005228:exon21:c.T2573G:p.L858R	229	201	0.467442	2	4	3.66762	4	1	GD	Early
A062-T-S31	17	7577142	7577142	C	T	TP53	nonsynonymous SNV	TP53:NM_001126115:exon4:c.G400A:p.G134R,TP53:NM_001126116:exon4:c.G400A:p.G134R,TP53:NM_001126117:exon4:c.G400A:p.G134R,TP53:NM_001276697:exon4:c.G319A:p.G107R,TP53:NM_001276698:exon4:c.G319A:p.G107R,TP53:NM_001276699:exon4:c.G319A:p.G107R,TP53:NM_001126118:exon7:c.G679A:p.G227R,TP53:NM_000546:exon8:c.G796A:p.G266R,TP53:NM_001126112:exon8:c.G796A:p.G266R,TP53:NM_001126113:exon8:c.G796A:p.G266R,TP…	26	23	0.469388	0	1	1.33595	1	1	GD	Early
A065-T-S09	7	55259515	55259515	T	G	EGFR	nonsynonymous SNV	EGFR:NM_005228:exon21:c.T2573G:p.L858R	145	33	0.185393	2	3	2.24157	2	1	GD	Early
A065-T-S09	17	7577094	7577094	G	A	TP53	nonsynonymous SNV	TP53:NM_001126115:exon4:c.C448T:p.R150W,TP53:NM_001126116:exon4:c.C448T:p.R150W,TP53:NM_001126117:exon4:c.C448T:p.R150W,TP53:NM_001276697:exon4:c.C367T:p.R123W,TP53:NM_001276698:exon4:c.C367T:p.R123W,TP53:NM_001276699:exon4:c.C367T:p.R123W,TP53:NM_001126118:exon7:c.C727T:p.R243W,TP53:NM_000546:exon8:c.C844T:p.R282W,TP53:NM_001126112:exon8:c.C844T:p.R282W,TP53:NM_001126113:exon8:c.C844T:p.R282W,TP…	53	52	0.495238	0	5	5.98788	6	1	GD	Early
A065-T-S18	7	55259515	55259515	T	G	EGFR	nonsynonymous SNV	EGFR:NM_005228:exon21:c.T2573G:p.L858R	160	44	0.215686	2	2	2.0905	2	1	GD	Early
A065-T-S18	17	7577094	7577094	G	A	TP53	nonsynonymous SNV	TP53:NM_001126115:exon4:c.C448T:p.R150W,TP53:NM_001126116:exon4:c.C448T:p.R150W,TP53:NM_001126117:exon4:c.C448T:p.R150W,TP53:NM_001276697:exon4:c.C367T:p.R123W,TP53:NM_001276698:exon4:c.C367T:p.R123W,TP53:NM_001276699:exon4:c.C367T:p.R123W,TP53:NM_001126118:exon7:c.C727T:p.R243W,TP53:NM_000546:exon8:c.C844T:p.R282W,TP53:NM_001126112:exon8:c.C844T:p.R282W,TP53:NM_001126113:exon8:c.C844T:p.R282W,TP…	85	75	0.46875	0	5	5.01202	5	1	GD	Early
A065-T-S22	7	55259515	55259515	T	G	EGFR	nonsynonymous SNV	EGFR:NM_005228:exon21:c.T2573G:p.L858R	137	91	0.399123	2	4	4.92251	5	1	GD	Early
A065-T-S22	17	7577094	7577094	G	A	TP53	nonsynonymous SNV	TP53:NM_001126115:exon4:c.C448T:p.R150W,TP53:NM_001126116:exon4:c.C448T:p.R150W,TP53:NM_001126117:exon4:c.C448T:p.R150W,TP53:NM_001276697:exon4:c.C367T:p.R123W,TP53:NM_001276698:exon4:c.C367T:p.R123W,TP53:NM_001276699:exon4:c.C367T:p.R123W,TP53:NM_001126118:exon7:c.C727T:p.R243W,TP53:NM_000546:exon8:c.C844T:p.R282W,TP53:NM_001126112:exon8:c.C844T:p.R282W,TP53:NM_001126113:exon8:c.C844T:p.R282W,TP…	82	52	0.38806	0	4	4.00995	4	1	GD	Early
A065-T-S26	7	55259515	55259515	T	G	EGFR	nonsynonymous SNV	EGFR:NM_005228:exon21:c.T2573G:p.L858R	152	42	0.216495	2	4	2.6701	3	1	GD	Early
A065-T-S26	17	7577094	7577094	G	A	TP53	nonsynonymous SNV	TP53:NM_001126115:exon4:c.C448T:p.R150W,TP53:NM_001126116:exon4:c.C448T:p.R150W,TP53:NM_001126117:exon4:c.C448T:p.R150W,TP53:NM_001276697:exon4:c.C367T:p.R123W,TP53:NM_001276698:exon4:c.C367T:p.R123W,TP53:NM_001276699:exon4:c.C367T:p.R123W,TP53:NM_001126118:exon7:c.C727T:p.R243W,TP53:NM_000546:exon8:c.C844T:p.R282W,TP53:NM_001126112:exon8:c.C844T:p.R282W,TP53:NM_001126113:exon8:c.C844T:p.R282W,TP…	67	101	0.60119	0	7	8.01587	8	1	GD	Early
A102-T-S04	7	55259515	55259515	T	G	EGFR	nonsynonymous SNV	EGFR:NM_005228:exon21:c.T2573G:p.L858R	78	27	0.257143	1	2	1.86429	2	1	GD	Early
A102-T-S29	7	55259515	55259515	T	G	EGFR	nonsynonymous SNV	EGFR:NM_005228:exon21:c.T2573G:p.L858R	87	20	0.186916	1	2	1.74455	2	1	GD	Early
A103-T-S25	7	55259515	55259515	T	G	EGFR	nonsynonymous SNV	EGFR:NM_005228:exon21:c.T2573G:p.L858R	79	36	0.313043	2	2	2.0821	2	1	GD	Early
A103-T-S25	17	7577118	7577118	C	A	TP53	nonsynonymous SNV	TP53:NM_001126115:exon4:c.G424T:p.V142F,TP53:NM_001126116:exon4:c.G424T:p.V142F,TP53:NM_001126117:exon4:c.G424T:p.V142F,TP53:NM_001276697:exon4:c.G343T:p.V115F,TP53:NM_001276698:exon4:c.G343T:p.V115F,TP53:NM_001276699:exon4:c.G343T:p.V115F,TP53:NM_001126118:exon7:c.G703T:p.V235F,TP53:NM_000546:exon8:c.G820T:p.V274F,TP53:NM_001126112:exon8:c.G820T:p.V274F,TP53:NM_001126113:exon8:c.G820T:p.V274F,TP…	35	35	0.5	0	2	2.32558	2	1	GD	Early
A103-T-S31	17	7577118	7577118	C	A	TP53	nonsynonymous SNV	TP53:NM_001126115:exon4:c.G424T:p.V142F,TP53:NM_001126116:exon4:c.G424T:p.V142F,TP53:NM_001126117:exon4:c.G424T:p.V142F,TP53:NM_001276697:exon4:c.G343T:p.V115F,TP53:NM_001276698:exon4:c.G343T:p.V115F,TP53:NM_001276699:exon4:c.G343T:p.V115F,TP53:NM_001126118:exon7:c.G703T:p.V235F,TP53:NM_000546:exon8:c.G820T:p.V274F,TP53:NM_001126112:exon8:c.G820T:p.V274F,TP53:NM_001126113:exon8:c.G820T:p.V274F,TP…	23	10	0.30303	0	2	2.0202	2	1	GD	Early
