# Supplementary material for: Elucidating the genomic architecture of Asian EGFR-mutant lung adenocarcinoma through multi-region exome sequencing
Source: Nat Commun. 2018 Jan 15;9:216. doi: 10.1038/s41467-017-02584-z (PMC5768770; doi:10.1038/s41467-017-02584-z)
Supplement: Supplementary file 9 — Supplementary Data 7 [file 41467_2017_2584_MOESM9_ESM.xlsx]

## Sheet: SD7 - Driver distribution & GII
Patient ID	EGFR mutation	TP53	GII	adGII	No. of LUAD specific drivers	Trunk LUAD drivers	Branch LUAD drivers	Private LUAD drivers	No. of all drivers (LUAD + any cancer)	Trunk drivers	Branch drivers	Private drivers
A001	L858R	MT	0.593515	0.0842002	2	2	0	0	4	2	1	1
A006	Exon 19 del	WT	0.16068	0.0138957	1	1	0	0	3	2	1	0
A014	L858R	MT	0.496261	0.0679885	5	5	0	0	9	7	2	0
A017	L858R	MT	0.541809	0.166492	3	2	1	0	10	5	4	1
A021	L858R	MT	0.560479	0.106996	3	3	0	0	6	3	1	2
A022	Exon 20 ins	WT	0.489732	0.0566893	1	1	0	0	2	1	0	1
A027	Exon 19 del	WT	0.342604	0.02535	1	1	0	0	1	1	0	0
A028	L858R	MT	0.36319	0.072568	4	3	1	0	4	3	1	0
A062	L858R	MT	0.491789	0.118416	3	2	1	0	9	5	4	0
A065	L858R	MT	0.688225	0.157201	6	2	0	4	8	3	0	5
A071	Exon 19 del	WT	0.481361	0.0604891	1	1	0	0	3	1	0	2
A102	L858R	WT	0.304408	0.0212606	2	1	1	0	7	1	3	3
A103	L858R	MT	0.530036	0.0727823	3	2	0	1	6	4	0	2
A112	Exon 20 ins	WT	0.250105	0.000164902	4	3	0	1	5	3	0	2
A114	L858R	WT	No reliable copy number data	No reliable copy number data	1	1	0	0	2	1	0	1
A121	Exon 19 del	MT	0.351824	0.0140775	4	1	2	1	5	1	3	1
